# Supplementary material for: Pan-Cancer Analysis of TCGA Data Revealed Promising Reference Genes for qPCR Normalization
Source: Front Genet. 2019 Mar 1;10:97. doi: 10.3389/fgene.2019.00097 (PMC6406071; doi:10.3389/fgene.2019.00097)
Supplement: Supplementary file 1 [file Table_1.XLSX]

## Sheet: Summary
Supplementary file 1. Scores and other features for 32 traditionally used reference genes in 12 cancer types.
BRCA			LUAD			LUSC			KIRC			KIRP			PRAD			COAD			HNSC			LIHC			STAD			THCA			BLCA				Universal
Gene Name	Expression score		Gene Name	Expression score		Gene Name	Expression score		Gene Name	Expression score		Gene Name	Expression score		Gene Name	Expression score		Gene Name	Expression score		Gene Name	Expression score		Gene Name	Expression score		Gene Name	Expression score		Gene Name	Expression score		Gene Name	Expression score			Gene Name	Multi-tissue score	Cross-tissue stability score		Pseudogene count	Isoform count		PubMed all articles	PubMed cancer-related articles	PubMed score	GO penalty	GO terms
UBC	82.1307		UBC	79.8423		UBC	81.4252		NONO	82.6201		PUM1	70.3173		SDHA	80.7736		PUM1	76.8556		RPL30	73.4225		RPN1	82.3254		IPO8	71.6768		RPN1	84.4367		SDHA	66.3351			PUM1	70.1203	91.8241		0	2		34	6	0	10	membrane organization; post-golgi vesicle-mediated transport; regulation of translation
PUM1	75.6646		ACTB	76.392		IPO8	72.8718		HSP90AB1	73.1589		PSMC4	66.0465		YWHAZ	78.3822		GUSB	73.379		PUM1	72.7182		ACTB	80.9197		RPL30	70.9549		HSP90AB1	84.3197		PUM1	65.8591			IPO8	60.8239	93.7345		0	2		20	6	0	10	intracellular protein transport; signal transduction
IPO8	71.7524		PUM1	69.6338		ACTB	71.4048		RPN1	69.6785		PGK1	63.2219		PSMC4	76.176		UBC	72.8306		IPO8	68.0557		UBC	78.4166		GAPDH	69.7026		PUM1	80.0078		HSP90AB1	63.3094			UBC	59.826	85.6139		3	1		562	211	0	5.30001	dna damage response, signal transduction by p53 class mediator resulting in cell cycle arrest; dna repair; fc-epsilon receptor signaling pathway; g1/s transition of mitotic cell cycle; g2/m transition of mitotic cell cycle; i-kappab kinase/nf-kappab signaling; jnk cascade; myd88-dependent toll-like receptor signaling pathway; myd88-independent toll-like receptor signaling pathway; notch receptor …
RPLP0	69.8474		RPN1	67.8959		PUM1	70.7455		YWHAZ	68.6563		ALAS1	61.7114		PUM1	76.1008		ACTB	71.9567		ACTB	64.1706		PUM1	65.6758		RPLP0	68.6706		TUBB	79.2432		RPL30	62.1694			ACTB	54.6676	77.3448		11	1		290	58	0	1.70567	'de novo' posttranslational protein folding; atp-dependent chromatin remodeling; fc-gamma receptor signaling pathway involved in phagocytosis; adherens junction organization; axon guidance; blood coagulation; cell junction assembly; cell-cell junction organization; cellular component movement; cellular protein metabolic process; chromatin organization; innate immune response; membrane organizatio…
RPS18	66.1676		RPL13A	65.5394		RPL13A	66.3		PSMC4	64.7423		IPO8	61.1239		UBC	75.7821		IPO8	71.5899		PSMC4	63.1063		RPS17	56.4447		PUM1	68.0632		YWHAZ	76.0365		RPS17	61.1936			RPN1	54.2526	95.745		0	1		93	5	0	0	srp-dependent cotranslational protein targeting to membrane; cellular protein metabolic process; cellular protein modification process; gene expression; post-translational protein modification; protein n-linked glycosylation via asparagine; translation
SDHA	61.9514		IPO8	63.3951		GUSB	52.2321		SDHA	62.7824		RPN1	60.516		TUBB	75.238		RPN1	66.7213		POP4	58.5706		PGK1	55.1278		PGK1	61.9489		G6PD	69.933		RPLP0	56.7626			SDHA	50.4901	61.9414		3	2		6375	606	0	0	cellular metabolic process; nervous system development; oxidation-reduction process; respiratory electron transport chain; small molecule metabolic process; succinate metabolic process; tricarboxylic acid cycle
RPS17	61.1821		GUSB	63.305		RPL30	48.5504		PUM1	60.7903		NONO	59.8366		GAPDH	74.4958		POP4	64.3129		GAPDH	58.0473		GUSB	54.6669		LDHA	59.4752		RPL30	69.7783		RPL13A	56.2368			RPL13A	50.435	68.7415		29	2		108	8	0	0	rna metabolic process; srp-dependent cotranslational protein targeting to membrane; cellular protein metabolic process; cellular response to interferon-gamma; gene expression; mrna metabolic process; negative regulation of formation of translation preinitiation complex; negative regulation of translation; nuclear-transcribed mrna catabolic process, nonsense-mediated decay; translation; translatio…
RPL30	61.0006		RPS17	58.4019		RPN1	40.6261		TFRC	56.2159		YWHAZ	57.25		PGK1	71.0094		PSMC4	62.8115		CDKN1A	57.4761		RPL13A	54.4732		SDHA	56.2378		SDHA	68.9874		RPS18	54.1041			NONO	49.832	90.3294		1	4		311	31	0	8.2569	dna recombination; dna repair; rna splicing; circadian rhythm; mrna processing; negative regulation of oxidative stress-induced neuron intrinsic apoptotic signaling pathway; negative regulation of transcription, dna-templated; regulation of circadian rhythm; transcription, dna-templated
RPL13A	60.0325		TBP	53.632		RPS18	36.7207		TBP	53.8982		SDHA	55.8924		IPO8	70.8831		RPL13A	62.1758		NONO	56.9254		NONO	51.2031		RPN1	54.7035		NONO	68.605		B2M	52.5752			RPS17	48.8967	87.6656		18	1		196	9	0	0	rna metabolic process; srp-dependent cotranslational protein targeting to membrane; cellular protein metabolic process; erythrocyte homeostasis; gene expression; mrna metabolic process; nuclear-transcribed mrna catabolic process, nonsense-mediated decay; rrna processing; ribosomal small subunit assembly; ribosomal small subunit biogenesis; translation; translational elongation; translational init…
ALAS1	59.421		POP4	49.4119		PPIA	36.6595		POP4	53.5003		TBP	52.8119		HSP90AB1	69.7765		YWHAZ	55.0777		UBC	56.9142		IPO8	49.2215		NONO	53.2051		UBC	67.4853		YWHAZ	51.3516			TBP	48.0436	96.4484		0	2		2954	77	0	0	gene expression; positive regulation of transcription, dna-templated; spermatogenesis; termination of rna polymerase i transcription; transcription elongation from rna polymerase i promoter; transcription elongation from rna polymerase ii promoter; transcription from rna polymerase i promoter; transcription from rna polymerase ii promoter; transcription from rna polymerase iii promoter; transcrip…
B2M	54.1048		PPIA	46.487		RPS17	35.1845		IPO8	49.6496		UBC	52.7548		RPN1	69.4598		TBP	50.8921		SDHA	54.874		RPS18	48.8075		POP4	52.5295		ACTB	65.5236		IPO8	46.7276			RPL30	47.9636	86.0038		19	1		153	6	0	0	rna metabolic process; srp-dependent cotranslational protein targeting to membrane; cellular protein metabolic process; gene expression; mrna metabolic process; nuclear-transcribed mrna catabolic process, nonsense-mediated decay; translation; translational elongation; translational initiation; translational termination; viral life cycle; viral process; viral transcription
TBP	52.2929		SDHA	42.3602		TBP	35.0457		PPIA	48.1636		HSP90AB1	52.3161		POP4	63.6978		RPLP0	45.862		GUSB	53.4823		TUBB	45.7583		TBP	52.3067		RPS18	64.4944		NONO	45.2243			YWHAZ	47.5752	67.5436		10	6		102	27	0	4.51993	rna metabolic process; apoptotic process; blood coagulation; gene expression; histamine secretion by mast cell; intrinsic apoptotic signaling pathway; mrna metabolic process; membrane organization; negative regulation of apoptotic process; platelet activation; positive regulation of protein insertion into mitochondrial membrane involved in apoptotic signaling pathway; protein targeting to mitocho…
NONO	46.203		NONO	40.2635		NONO	34.4931		ACTB	46.7675		POP4	47.6299		ALAS1	59.7837		RPS17	45.4949		HSP90AB1	53.3097		RPLP0	44.6931		RPL13A	51.9723		POP4	62.7913		TBP	43.1578			POP4	47.1321	97.6383		0	1		25	1	75.7273	0	rna phosphodiester bond hydrolysis; rna phosphodiester bond hydrolysis, endonucleolytic; mrna cleavage; rrna processing; trna processing
ACTB	43.8687		RPL30	39.6559		SDHA	32.9717		G6PD	45.9299		RPL13A	43.0779		B2M	58.6274		GAPDH	44.0581		RPS17	52.1535		B2M	42.1833		ALAS1	51.7936		PSMC4	62.5222		ALAS1	38.1519			HSP90AB1	46.734	86.7817		10	5		33	10	0	5.77394	fc-gamma receptor signaling pathway involved in phagocytosis; axon guidance; cellular response to interleukin-4; cellular response to organic cyclic compound; innate immune response; negative regulation of neuron apoptotic process; negative regulation of proteasomal ubiquitin-dependent protein catabolic process; nucleotide-binding domain, leucine rich repeat containing receptor signaling pathway;…
HSP90AB1	40.0748		HSP90AB1	38.2822		HSP90AB1	32.7379		HBB	39.0356		ACTB	40.6387		G6PD	57.2464		LDHA	41.8456		YWHAZ	51.5726		GAPDH	39.7579		UBC	50.6206		ALAS1	60.7157		LDHA	35.1655			PSMC4	44.3718	91.9551		0	2		5787	916	0	7.69018	atp catabolic process; dna damage response, signal transduction by p53 class mediator resulting in cell cycle arrest; g1/s transition of mitotic cell cycle; rna metabolic process; anaphase-promoting complex-dependent proteasomal ubiquitin-dependent protein catabolic process; antigen processing and presentation of exogenous peptide antigen via mhc class i; antigen processing and presentation of ex…
CDKN1A	37.0438		RPLP0	37.8672		POP4	29.4819		HMBS	38.8558		RPS17	38.2438		TBP	52.4857		TUBB	41.1873		PPIA	50.5862		TBP	37.7346		RPS17	50.1276		RPS17	59.5265		PGK1	33.5244			GUSB	44.0434	81.9706		15	4		125	13	0	0	carbohydrate metabolic process; glycosaminoglycan catabolic process; glycosaminoglycan metabolic process; hyaluronan catabolic process; hyaluronan metabolic process; small molecule metabolic process
POP4	34.3769		ALAS1	37.5479		CDKN1A	28.5146		RPS17	37.4788		RPS18	37.8883		RPL30	49.5372		ALAS1	37.7296		RPLP0	48.7725		YWHAZ	37.6527		B2M	49.3988		GUSB	58.6818		PPIA	32.0505			RPS18	42.378	66.8704		1	1		202	26	0	0	rna metabolic process; srp-dependent cotranslational protein targeting to membrane; cellular protein metabolic process; gene expression; mrna metabolic process; nuclear-transcribed mrna catabolic process, nonsense-mediated decay; ribosome biogenesis; translation; translational elongation; translational initiation; translational termination; viral life cycle; viral process; viral transcription
RPN1	33.357		RPS18	35.7264		RPLP0	27.3832		RPL13A	37.31		B2M	31.6067		NONO	49.1474		RPS18	37.3935		HMBS	48.1743		RPL30	36.4785		ACTB	48.6278		LDHA	58.4605		GUSB	31.695			RPLP0	41.7645	80.7989		11	2		2090	124	0	0	rna metabolic process; srp-dependent cotranslational protein targeting to membrane; cellular protein metabolic process; gene expression; mrna metabolic process; nuclear-transcribed mrna catabolic process, nonsense-mediated decay; ribosome biogenesis; translation; translational elongation; translational initiation; translational termination; viral life cycle; viral process; viral transcription
LDHA	33.1123		TUBB	31.4475		ALAS1	26.5926		GUSB	34.1336		PPIA	31.2485		HPRT1	46.3613		PPIA	36.3951		TBP	43.8954		PSMC4	35.0468		YWHAZ	48.2704		PPIA	57.5583		PSMC4	30.9369			PPIA	40.506	86.7915		70	2		609	61	0	0	rna-dependent dna replication; blood coagulation; entry into host cell; establishment of integrated proviral latency; leukocyte migration; lipid particle organization; platelet activation; platelet degranulation; positive regulation of protein secretion; positive regulation of viral genome replication; protein folding; protein peptidyl-prolyl isomerization; regulation of viral genome replication;…
GUSB	32.7837		YWHAZ	30.4891		PGK1	25.0433		PPIH	30.5961		PPIH	30.8608		PPIA	45.1678		HMBS	36.0713		PGK1	37.7744		POP4	34.4331		PSMC4	44.7516		TBP	56.0208		UBC	30.8925			PGK1	39.8851	63.4883		3	1		277	35	0	4.45175	carbohydrate metabolic process; epithelial cell differentiation; gluconeogenesis; glucose metabolic process; glycolytic process; phosphorylation; small molecule metabolic process
PPIA	32.6553		PGK1	29.8295		YWHAZ	24.3455		RPS18	28.582		HPRT1	30.8478		LDHA	42.5193		RPL30	35.9289		RPN1	36.9787		SDHA	33.9625		TUBB	42.8502		IPO8	53.7943		POP4	30.7976			ALAS1	38.4782	23.5676		0	4		48	2	73.2388	0	cellular lipid metabolic process; heme biosynthetic process; porphyrin-containing compound metabolic process; protoporphyrinogen ix biosynthetic process; small molecule metabolic process
TUBB	31.956		PSMC4	28.9467		PSMC4	22.9235		UBC	27.7567		RPL30	30.791		ACTB	40.6944		G6PD	35.1229		LDHA	35.5274		HPRT1	33.5752		PPIA	40.1696		PGK1	51.2367		ACTB	30.016			TUBB	36.3471	72.6031		9	6		148	12	0	4.85906	g2/m transition of mitotic cell cycle; gtp catabolic process; cell division; cellular component movement; cellular process; cytoskeleton-dependent intracellular transport; microtubule-based process; mitotic cell cycle; natural killer cell mediated cytotoxicity; protein polymerization; spindle assembly
YWHAZ	28.7351		CDKN1A	28.3815		TUBB	22.8299		RPL30	26.7173		GUSB	29.1659		RPS17	40.5678		TFRC	32.9254		RPS18	35.5262		CDKN1A	32.9845		GUSB	39.4748		HPRT1	50.4547		GAPDH	29.7419			B2M	34.9359	71.5657		0	1		442	108	0	5.03002	t cell differentiation in thymus; antigen processing and presentation of exogenous peptide antigen via mhc class i; antigen processing and presentation of exogenous peptide antigen via mhc class i, tap-dependent; antigen processing and presentation of exogenous peptide antigen via mhc class i, tap-independent; antigen processing and presentation of exogenous protein antigen via mhc class ib, tap-…
PGK1	26.6242		B2M	27.392		B2M	21.3185		TUBB	26.2663		HMBS	27.6941		RPS18	39.8848		PGK1	32.4499		B2M	35.4512		PPIA	32.8852		RPS18	38.2895		RPL13A	49.1315		G6PD	28.0779			LDHA	32.5693	55.3421		7	5		321	85	0	0	cellular carbohydrate metabolic process; cellular metabolic process; cellular response to extracellular stimulus; glycolytic process; oxidation-reduction process; pyruvate metabolic process; small molecule metabolic process
PSMC4	23.3486		G6PD	25.9456		LDHA	20.717		PGK1	25.8414		LDHA	25.7612		PPIH	39.0127		NONO	29.2577		RPL13A	32.6988		LDHA	30.6551		G6PD	36.4328		PPIH	49.0144		RPN1	26.0655			GAPDH	31.8022	60.02		71	4		3126	317	0	4.73386	carbohydrate metabolic process; cellular response to interferon-gamma; gluconeogenesis; glucose metabolic process; glycolytic process; microtubule cytoskeleton organization; negative regulation of translation; neuron apoptotic process; oxidation-reduction process; peptidyl-cysteine s-trans-nitrosylation; protein stabilization; small molecule metabolic process
PPIH	22.4127		PPIH	25.28		TFRC	19.8055		HPRT1	23.7826		RPLP0	25.0428		RPL13A	38.2703		HSP90AB1	27.0974		TUBB	31.9835		HMBS	28.6247		HSP90AB1	34.3508		RPLP0	45.9391		TUBB	24.1643			G6PD	28.7652	50.06		0	2		2729	109	0	3.94678	nadp metabolic process; nadph regeneration; carbohydrate metabolic process; cellular response to oxidative stress; cholesterol biosynthetic process; cytokine production; erythrocyte maturation; glucose 6-phosphate metabolic process; glutathione metabolic process; lipid metabolic process; negative regulation of protein glutathionylation; oxidation-reduction process; pentose biosynthetic process; p…
GAPDH	22.2433		LDHA	20.1169		G6PD	19.771		RPLP0	23.3933		TUBB	22.8469		RPLP0	35.7287		SDHA	26.9903		G6PD	31.712		HSP90AB1	28.463		PPIH	31.5527		HMBS	33.7226		PPIH	21.6947			PPIH	27.9783	76.2303		1	1		16	0	87.6497	0	mrna splicing, via spliceosome; positive regulation of viral genome replication; protein complex assembly; protein folding; protein peptidyl-prolyl isomerization
G6PD	21.9088		HPRT1	18.6548		PPIH	17.8969		ALAS1	22.6422		GAPDH	20.497		HMBS	30.7969		PPIH	24.1594		ALAS1	31.2717		PPIH	20.9332		HPRT1	25.8518		GAPDH	32.7019		HPRT1	19.1858			HMBS	26.703	79.8891		0	4		285	29	0	0	heme biosynthetic process; peptidyl-pyrromethane cofactor linkage; porphyrin-containing compound metabolic process; protoporphyrinogen ix biosynthetic process; small molecule metabolic process
HMBS	21.3336		TFRC	18.6012		HMBS	16.5639		B2M	19.9205		TFRC	18.6154		TFRC	30.7847		B2M	23.6157		PPIH	30.736		TFRC	16.6043		TFRC	22.6199		B2M	30.0463		HMBS	16.777			HPRT1	24.7901	77.7988		3	1		2798	206	0	0	gmp catabolic process; gmp salvage; imp metabolic process; imp salvage; adenine salvage; central nervous system neuron development; cerebral cortex neuron differentiation; cytolysis; dendrite morphogenesis; dopamine metabolic process; grooming behavior; guanine salvage; hypoxanthine metabolic process; hypoxanthine salvage; locomotory behavior; lymphocyte proliferation; nucleobase-containing small…
TFRC	19.8597		GAPDH	17.2471		HPRT1	14.4239		CDKN1A	19.826		CDKN1A	12.9304		GUSB	29.1659		HPRT1	21.9654		HPRT1	19.9022		ALAS1	15.1411		HMBS	21.9298		TFRC	24.1914		TFRC	16.1796			CDKN1A	23.4946	53.6325		0	5		12895	5227	0	6.32663	dna damage response, signal transduction by p53 class mediator resulting in cell cycle arrest; fc-epsilon receptor signaling pathway; g1/s transition of mitotic cell cycle; g2/m transition of mitotic cell cycle; ras protein signal transduction; cell cycle arrest; cellular response to dna damage stimulus; cellular response to extracellular stimulus; cellular response to heat; cellular response to …
HPRT1	16.8419		HMBS	16.5607		GAPDH	14.0158		GAPDH	18.495		G6PD	12.8909		CDKN1A	29.0011		CDKN1A	18.0615		TFRC	15.8728		G6PD	8.51817		CDKN1A	19.3045		CDKN1A	14.6585		CDKN1A	13.2535			TFRC	22.6367	27.6998		0	4		1621	225	0	5	cellular iron ion homeostasis; iron ion import; osteoclast differentiation; positive regulation of bone resorption; receptor-mediated endocytosis; regulation of cell growth; regulation of cell proliferation; transferrin transport; transmembrane transport; viral process
HBB	5.35902		HBB	6.62497		HBB	6.18978		LDHA	15.7854		HBB	9.79276		HBB	6.85973		HBB	6.81599		HBB	7.39793		HBB	7.60723		HBB	6.94448		HBB	8.49891		HBB	7.26337			HBB	8.515	8.09553		0	1		5667	208	0	4.42734	bicarbonate transport; blood coagulation; hydrogen peroxide catabolic process; nitric oxide transport; oxidation-reduction process; oxygen transport; platelet aggregation; positive regulation of cell death; positive regulation of nitric oxide biosynthetic process; protein heterooligomerization; regulation of blood pressure; regulation of blood vessel size; renal absorption; response to hydrogen p…
Promising reference gene pairs are marked in orange
PUM1 is marked in bold as the most multi-tissue stable
RPN1 and GAPDH are marked in italic as the genes of interest
BRCA - breast invasive carcinoma
LUAD - lung adenocarcinoma
LUSC - lung squamous cell carcinoma
KIRC - kidney renal cell carcinoma
KIRP - kidney renal papillary cell carcinoma
PRAD - prostate adenocarcinoma
COAD - colon adenocarcinoma
HNSC - head and neck squamous cell carcinoma
LIHC - liver hepatocellular carcinoma
STAD - stomach adenocarcinoma
THCA - thyroid carcinoma
BLCA - bladder urothelial carcinoma
GO - Gene Ontology
[truncated: 1 more columns]

## Sheet: BRCA
RNASeqV2 IlluminaHiSeq
BRCA
T-samples	C-samples	Paired of them (C+T)			*Normalized expression level 10% trimming is applied
1095	113	229
	Pooled samples									Paired samples								value	Score	value	Score	value	Score	value	Score	value	Score	value	Score	value	Score	value	Score	value	Score	value	Score	value	Score	value	Score	value	Score	value	Score	value	Score	value	Score
Gene Name	Log2FC	FDR	P-value	Rel. StDev(T), %	Rel. StDev(N), %	Log2((87-perc.)-T / (median)-N)	Log2((12-perc.)-T / (median)-N)	Tumor CPM	Norm CPM	Log2FC (mean)	FDR	P-value	Tumor CPM	Norm CPM				LogFC pooled		LogFC paired		lower Tenth LogFC paired		upper Tenth LogFC paired		Square Mean Abs LogFC paired		trimmed RelStDev CPM Norm		trimmed RelStDev CPM Tumor		lower Log Tenth CPM to Mean CPM Norm		upper Log Tenth CPM to Mean CPM Norm		lower Log Tenth CPM to Mean CPM Tumor		upper Log Tenth CPM to Mean CPM Tumor		Log CPM absolute expression		pathologic T LogFC Spearman Pv		pathologic T LogFC Spearman Rs		pathologic N LogFC Spearman Pv		pathologic N LogFC Spearman Rs
UBC	0.0329706	0.788005	0.738755	30.6104	34.1542	0.551714	-0.384997	1801.17	1760.47	0.0484306	0.942502	0.913048	1791.35	1760.47				0.0329706	100	0.0484306	100	0.977498	27.8812	0.959729	28.9211	0.465378	55.6342	0.184533	84.8431	0.186434	84.2622	0.682203	51.881	0.858908	35.7237	0.712085	48.754	0.762916	43.7996	0.092607	97.7932	0.528033	100	0.0423556	100	0.143105	100	0.0127546	100
PUM1	-0.200394	1.94304e-06	1.03224e-06	27.8843	19.4302	0.224156	-0.719644	124.081	142.57	-0.0456641	0.111674	0.0837552	134.299	142.57				0.200394	67.0984	0.0456641	100	0.759669	44.1021	0.739612	46.0127	0.378865	71.1329	0.110803	99.7091	0.182087	85.5829	0.651324	55.2683	0.449817	79.3934	0.860193	35.6266	0.61666	59.2391	0.141667	58.1757	0.3804	100	0.0316779	100	0.304876	100	0.0259139	100
IPO8	-0.138076	0.120799	0.101924	38.0594	16.657	0.377073	-0.726853	69.6087	76.5999	0.00983378	0.277058	0.233768	77.5403	76.5999				0.138076	88.5978	0.00983378	100	0.715351	48.4216	0.848769	36.4995	0.353566	75.7606	0.0992278	100	0.215106	75.1183	0.4747	76.441	0.399916	84.9869	0.896721	32.9834	0.899537	32.7887	0.161502	40.0593	1.48317	100	0.0986503	100	3.90794	79.3368	0.195313	91.1947
RPLP0	0.103058	0.108601	0.0882381	56.3599	43.7065	0.952725	-0.508081	1203.53	1120.56	0.0613048	0.391908	0.355167	1192.24	1120.56				0.103058	96.5018	0.0613048	99.9241	1.22848	17.0902	1.5147	10.4859	0.677534	28.5313	0.279831	55.2951	0.293432	51.6688	0.771397	43.019	1.1034	21.6606	1.04732	24.1996	1.34543	13.8744	0.0982082	95.8003	0.0811148	100	0.00737321	100	0.04184	100	0.00385278	100
RPS18	-0.0654148	0.717077	0.649851	56.6811	47.5734	0.833408	-0.768966	1353.79	1416.58	-0.157848	0.159104	0.129272	1262.17	1416.58				0.0654148	99.8354	0.157848	82.4043	1.6334	8.74018	1.38371	12.9945	0.705397	26.1913	0.280278	55.1724	0.32493	44.1533	1.00743	26.2267	1.18559	18.507	1.16237	19.3359	1.34857	13.7993	0.0958234	96.7461	0.046478	100	0.00427323	100	0.190762	100	0.0167569	100
SDHA	0.198315	0.0802916	0.0594922	44.7355	77.92	0.856041	-0.234814	119.386	104.053	0.0975098	0.951677	0.951677	112.667	104.053				0.198315	67.8624	0.0975098	97.3233	1.4733	11.2036	1.17122	19.0145	0.54312	43.6361	0.219116	73.8162	0.223743	72.3166	0.779016	42.3289	1.38336	13.0023	0.806685	39.9119	1.11299	21.26	0.146978	52.8847	0.644359	100	0.0502885	100	1.3139	100	0.0898806	100
RPS17	-0.0829872	0.815933	0.790435	67.3803	43.2981	0.781243	-0.913528	551.082	583.711	-0.245702	0.120063	0.0937994	502.801	583.711				0.0829872	98.9073	0.245702	51.3576	1.81779	6.72542	1.43399	11.9465	0.762883	22.0486	0.229981	70.305	0.353712	38.3253	0.7215	47.801	1.15215	19.7158	1.16164	19.3628	1.49934	10.7449	0.109311	89.3934	3.23988	93.3291	0.172565	95.344	2.17519	99.9798	0.130907	99.4252
RPL30	0.296179	0.000430513	0.000255617	67.7313	35.7059	1.29061	-0.457887	795.134	647.562	0.11312	0.0499899	0.0328059	696.793	647.562				0.296179	37.3003	0.11312	94.7009	1.20807	17.7465	1.62591	8.83826	0.66266	29.8798	0.214997	75.1538	0.366289	36.0653	0.668479	53.3678	0.961587	28.8103	1.11955	20.991	1.50425	10.6612	0.105324	92.0739	0.13945	100	0.012443	100	0.421896	100	0.0347542	100
RPL13A	-0.0631297	0.948683	0.948683	65.3166	44.5502	0.78169	-0.87478	800.696	836.511	-0.284976	0.00495567	0.00294243	704.62	836.511				0.0631297	99.8897	0.284976	40.0611	1.74298	7.45817	1.20895	17.7175	0.714841	25.4501	0.256455	62.0365	0.32897	43.2772	0.909412	32.116	1.13915	20.2125	1.2705	15.8339	1.46203	11.4102	0.103338	93.2518	0.448786	100	0.0367154	100	0.388724	100	0.0323	100
ALAS1	0.146434	0.0802916	0.0602588	34.4408	52.8264	0.735689	-0.295905	51.0277	46.1026	0.198604	0.0522616	0.0359299	52.1222	46.1026				0.146434	86.1005	0.198604	67.7561	0.838143	37.3316	1.43853	11.8575	0.490811	51.4521	0.190106	83.1271	0.208259	77.3394	0.550787	67.1469	0.987499	27.3151	0.783837	41.8977	0.838853	37.2753	0.178512	28.6077	0.616697	100	0.0484371	100	2.20507	99.9677	0.132191	99.364
B2M	0.254242	0.0021625	0.00141914	64.7594	42.0819	1.21999	-0.758961	2209.31	1852.35	0.21864	0.00573338	0.00358336	2253.05	1852.35				0.254242	48.6887	0.21864	60.501	1.82479	6.66187	2.07363	4.84875	0.886075	15.5912	0.290673	52.3859	0.410255	29.3561	0.942922	29.9462	0.993361	26.9896	1.66498	8.3421	1.42327	12.1604	0.0910096	98.221	0.953253	100	0.0696741	100	0.67468	100	0.052294	100
TBP	0.0367517	0.191004	0.167129	32.9334	15.8685	0.532624	-0.435494	13.8985	13.5489	-0.0621365	0.402696	0.377528	12.9836	13.5489				0.0367517	100	0.0621365	99.9094	0.850339	36.3782	0.715396	48.4171	0.407554	65.8593	0.0948528	100	0.186393	84.2747	0.338743	90.9196	0.406118	84.3221	0.782204	42.0433	0.836107	37.4932	0.264649	6.49182	0.523726	100	0.0420542	100	0.900817	100	0.0665352	100
NONO	0.521795	1.14456e-24	1.4307e-25	29.9387	18.935	1.0253	0.0914189	415.551	289.433	0.525476	1.25129e-19	1.95514e-20	416.816	289.433				0.521795	10.4746	0.525476	10.2938	0.158591	99.7029	1.31329	14.6739	0.590741	37.4928	0.126824	98.2329	0.192704	82.3145	0.413845	83.4806	0.499683	73.4123	0.667332	53.4933	0.732853	46.6731	0.118183	82.0694	0.929041	100	0.0682318	100	0.255002	100	0.021982	100
ACTB	0.504374	2.13536e-14	7.34031e-15	40.9987	28.2505	1.1073	-0.1754	4924.36	3471.5	0.476803	2.51534e-11	9.43253e-12	4961.23	3471.5				0.504374	11.39	0.476803	13.0674	0.618901	58.9776	1.66024	8.40031	0.714891	25.4463	0.168444	89.5163	0.256197	62.1143	0.738609	46.1102	0.718112	48.1421	1.03767	24.6724	0.976662	27.9292	0.0830878	99.5641	0.824634	100	0.0618704	100	0.630913	100	0.0493912	100
HSP90AB1	0.611146	2.9193e-13	1.18597e-13	52.0414	21.7772	1.24471	-0.107558	1799.26	1177.94	0.585939	2.55805e-12	7.99391e-13	1761.75	1177.94				0.611146	7.04919	0.585939	7.8402	0.472017	76.7629	1.67654	8.20255	0.712853	25.6041	0.133653	97.2466	0.27471	56.7186	0.403879	84.5632	0.599308	61.284	1.00856	26.1668	1.13496	20.3759	0.094879	97.0802	3.8127	81.7418	0.192199	91.8392	0.364455	100	0.0304792	100
CDKN1A	-0.279388	0.006019	0.00413806	82.5185	87.1955	0.911117	-1.26198	95.4331	115.825	-0.26764	0.300803	0.263203	96.9619	115.825				0.279388	41.5144	0.26764	44.7367	3.26082	1.54566	2.72587	2.43495	1.22309	7.03758	0.516016	18.7732	0.441593	25.5289	1.86398	6.32097	1.85448	6.40142	1.75737	7.30915	1.71599	7.74909	0.148746	51.1846	0.600282	100	0.0473285	100	0.841879	100	0.0629375	100
POP4	0.49919	0.00155981	0.000974881	120.202	23.3434	1.05027	0.0499337	32.9054	23.2807	0.466214	1.17605e-13	2.94013e-14	32.4126	23.2807				0.49919	11.6827	0.466214	13.7976	0.283472	95.0836	1.46323	11.3881	0.561551	41.1487	0.154644	93.0537	0.205339	78.2837	0.475197	76.3812	0.627741	57.9521	0.681577	51.9482	1.6131	9.00959	0.207808	16.3625	0.744009	100	0.0567899	100	1.40784	100	0.0947977	100
RPN1	0.777358	1.63755e-27	1.02347e-28	39.8567	20.0567	1.33581	0.198639	387.737	226.219	0.772964	1.73949e-23	5.4359e-25	388.344	226.219				0.777358	3.81346	0.772964	3.86941	0.00985997	100	1.64459	8.59625	0.801644	19.7039	0.128371	98.0274	0.229497	70.4605	0.442631	80.2293	0.534591	69.1323	0.807629	39.8319	1.00064	26.5916	0.121036	79.388	1.53842	100	0.101427	99.9997	1.21096	100	0.0843389	100
LDHA	0.559802	9.60713e-10	4.80356e-10	55.9298	47.3303	1.37889	-0.204787	680.127	461.395	0.69088	1.52992e-09	7.17152e-10	749.695	461.395				0.559802	8.79229	0.69088	5.15973	0.932227	30.6202	2.1298	4.53513	0.94553	13.3397	0.26163	60.4922	0.321892	44.825	0.892576	33.2723	1.10526	21.5821	1.14824	19.8635	1.33452	14.1392	0.109209	89.4669	1.38167	100	0.0934406	100	2.39586	99.7679	0.140213	98.896
GUSB	0.637521	0.0802916	0.0627278	154.195	120.194	1.42858	-0.0332268	114.47	73.5835	0.400619	0.0657127	0.047231	109.24	73.5835				0.637521	6.33292	0.400619	19.7269	1.51351	10.5057	2.10271	4.68281	0.824251	18.4797	0.215577	74.9651	0.29493	51.2836	0.667688	53.4544	2.2132	4.1187	1.06441	23.3892	1.72226	7.68017	0.152555	47.6437	0.228227	100	0.0198269	100	0.938338	100	0.0687871	100
PPIA	0.748006	1.98689e-18	4.34633e-19	48.636	26.4567	1.45342	0.182356	269.791	160.64	0.707577	2.16442e-21	1.35276e-22	269.737	160.64				0.748006	4.20968	0.707577	4.85399	0.196517	98.9728	1.6806	8.15419	0.793895	20.1469	0.156119	92.7013	0.259062	61.2552	0.473663	76.5655	0.727685	47.1837	0.90328	32.5319	1.14556	19.9656	0.129038	71.3311	2.54736	99.3888	0.146377	98.4304	2.33062	99.8647	0.137504	99.071
TUBB	0.831019	4.50922e-22	7.04566e-23	48.8961	23.481	1.54471	0.109173	1069.12	600.987	0.777149	1.12743e-20	1.05696e-21	1034.5	600.987				0.831019	3.21176	0.777149	3.8161	0.191344	99.1038	1.77811	7.10128	0.849719	17.2133	0.150587	93.987	0.29341	51.6747	0.551423	67.0691	0.590816	62.2964	1.02419	25.3511	1.19067	18.3316	0.103032	93.4236	0.773278	100	0.058652	100	3.78578	82.4024	0.191311	92.0187
YWHAZ	0.836843	7.98923e-15	2.49664e-15	62.5304	29.2325	1.72538	-0.0373599	1177.16	659.053	0.779502	1.75159e-11	6.02109e-12	1184.64	659.053				0.836843	3.15453	0.779502	3.78656	0.497235	73.7111	2.34039	3.57884	0.971592	12.4865	0.168042	89.6265	0.368883	35.6195	0.5724	64.5144	0.752829	44.7454	1.24472	16.59	1.41023	12.4273	0.1016	94.1948	5.35052	41.4855	0.238321	80.3231	1.01167	100	0.073106	100
PGK1	0.83727	1.11231e-15	2.78077e-16	59.8829	36.2178	1.69781	0.141258	443.795	248.393	0.950342	4.79486e-13	1.34855e-13	477.8	248.393				0.83727	3.15039	0.950342	2.27286	0.257541	96.5878	2.39629	3.37219	1.07005	9.84381	0.155334	92.8897	0.33353	42.3119	0.568926	64.9357	0.824003	38.4695	1.03136	24.9875	1.41024	12.4271	0.118553	81.729	0.676757	100	0.0524305	100	2.11497	99.9943	0.128294	99.5386
PSMC4	1.01922	2.27038e-21	4.25697e-22	55.9556	27.9182	1.60643	0.459695	96.6611	47.6909	0.976527	8.1416e-20	1.0177e-20	91.1675	47.6909				1.01922	1.89756	0.976527	2.11899	0.0323566	100	1.99735	5.32416	1.00999	11.3556	0.155144	92.935	0.236779	68.1332	0.594735	61.8284	0.741109	45.8676	0.813123	39.3694	1.2185	17.4073	0.161984	39.6812	0.749567	100	0.0571451	100	1.60927	100	0.104931	99.9941
PPIH	0.756655	7.8958e-15	2.22069e-15	55.0871	25.5344	1.52672	0.170904	20.9587	12.4048	0.666366	1.7433e-14	3.81347e-15	19.5569	12.4048				0.756655	4.08726	0.666366	5.65826	0.300227	93.9556	1.81124	6.7855	0.710605	25.7794	0.145366	95.1066	0.275084	56.6137	0.461863	77.9741	0.708936	49.0761	0.924734	31.1026	1.29862	15.0589	0.246293	8.54602	0.526186	100	0.0422264	100	0.963822	100	0.0703	100
GAPDH	1.16051	5.24233e-12	2.29352e-12	75.521	153.073	2.25657	0.354333	2588.05	1157.77	1.0565	6.65583e-06	3.32791e-06	2436.29	1157.77				1.16051	1.35777	1.0565	1.72968	0.752774	44.7506	2.42596	3.26917	1.1996	7.39118	0.224009	72.2305	0.398535	30.9781	0.609895	60.0324	1.84424	6.4897	1.28469	15.4365	1.68584	8.09241	0.0919873	97.9661	1.18928	100	0.0831504	100	0.433071	100	0.0355722	100
G6PD	0.741011	0.000319304	0.000179609	106.37	104.309	1.80746	0.0720172	67.6684	40.4874	0.636891	0.00153368	0.000862697	67.7114	40.4874				0.741011	4.3124	0.636891	6.34883	1.44034	11.8222	2.85452	2.16647	1.14826	8.25221	0.320129	45.2198	0.359	37.3549	1.16275	19.322	2.06256	4.91403	1.14225	20.0925	1.96082	5.57454	0.173703	31.4643	4.0008	76.9019	0.198312	90.5525	1.08962	100	0.0775834	100
HMBS	0.710859	1.5191e-13	5.69662e-14	52.7533	40.5847	1.5297	-0.00660716	20.2082	12.3464	0.62514	2.00977e-10	8.16471e-11	18.7481	12.3464				0.710859	4.79683	0.62514	6.6562	0.737893	46.1799	1.86153	6.34164	0.791245	20.3012	0.203001	79.0369	0.309022	47.7954	0.772917	42.8804	0.978856	27.8035	1.10174	21.7311	1.25497	16.284	0.24846	8.26392	1.33584	100	0.0910403	100	0.563004	100	0.044782	100
TFRC	0.981509	8.45264e-10	3.96217e-10	92.7188	40.8768	2.1429	-0.319433	153.106	77.5407	1.03805	2.59585e-10	1.13568e-10	171.822	77.5407				0.981509	2.09136	1.03805	1.81005	0.831782	37.8391	3.16803	1.66321	1.36639	5.30935	0.238345	67.6369	0.492721	20.5942	1.08205	22.587	1.00197	26.5196	1.9171	5.89578	1.90074	6.0225	0.145995	53.8442	0.0283927	100	0.00262637	100	1.56661	100	0.102829	99.9985
HPRT1	1.13016	7.79789e-26	7.31053e-27	51.956	34.0418	1.83307	0.229851	40.5823	18.5406	1.17283	2.63015e-19	4.93153e-20	40.8666	18.5406				1.13016	1.45376	1.17283	1.32132	0.125045	99.9644	2.70709	2.47793	1.18405	7.63868	0.192239	82.4606	0.329449	43.1747	0.834888	37.5904	0.737652	46.2034	1.20952	17.699	1.20211	17.9444	0.204681	17.3266	1.88033	100	0.117788	99.8549	1.15589	100	0.0813042	100
HBB	-4.70578	1.76495e-37	5.51548e-39	238.791	234.916	-2.13983	-6	5.43172	141.748	-4.25902	6.90849e-05	3.67013e-05	6.56435	141.748				4.70578	0.0382321	4.25902	0.0491936	8	0.158716	1.05422	23.8683	4.56064	0.240222	1.17166	3.36572	0.813651	7.28203	4.35607	0.740673	3.68486	1.13305	3.65273	1.15854	3.27985	1.52298	0.161253	40.2556	1.48594	100	0.0987902	100	3.89603	79.6428	0.194926	91.2761
[truncated: 69 more columns]

## Sheet: BRCA_Corr
Spearman's correlation coefficients
		UBC	PUM1	IPO8	RPLP0	RPS18	SDHA	RPS17	RPL30	RPL13A	ALAS1	B2M	TBP
82.1307	UBC		-0.271796	-0.16724	0.160574	0.0494747	0.173218	0.0769416	0.179521	0.0144447	0.0830441	0.163132	-0.106461
75.6646	PUM1	-0.271796		0.503028	-0.206325	-0.146451	-0.226544	-0.225215	-0.28337	-0.242505	-0.0882651	-0.24805	0.0156897
71.7524	IPO8	-0.16724	0.503028		-0.202376	-0.22467	-0.107652	-0.318536	-0.264317	-0.370531	0.0216429	-0.0445434	0.0211684
69.8474	RPLP0	0.160574	-0.206325	-0.202376		0.683959	0.116591	0.645043	0.583193	0.695946	-0.106501	-0.0952867	0.0168723
66.1676	RPS18	0.0494747	-0.146451	-0.22467	0.683959		0.0618568	0.710579	0.623057	0.702059	-0.049392	-0.107367	0.0836137
61.9514	SDHA	0.173218	-0.226544	-0.107652	0.116591	0.0618568		0.0892555	0.189735	0.10005	0.264946	0.0412088	0.0196263
61.1821	RPS17	0.0769416	-0.225215	-0.318536	0.645043	0.710579	0.0892555		0.591586	0.662375	-0.0596161	-0.0368742	0.0584657
61.0006	RPL30	0.179521	-0.28337	-0.264317	0.583193	0.623057	0.189735	0.591586		0.494589	0.0327115	-0.00284928	0.158699
60.0325	RPL13A	0.0144447	-0.242505	-0.370531	0.695946	0.702059	0.10005	0.662375	0.494589		-0.141068	-0.122925	-0.0158194
59.421	ALAS1	0.0830441	-0.0882651	0.0216429	-0.106501	-0.049392	0.264946	-0.0596161	0.0327115	-0.141068		0.23675	0.0607599
54.1048	B2M	0.163132	-0.24805	-0.0445434	-0.0952867	-0.107367	0.0412088	-0.0368742	-0.00284928	-0.122925	0.23675		-0.120653
52.2929	TBP	-0.106461	0.0156897	0.0211684	0.0168723	0.0836137	0.0196263	0.0584657	0.158699	-0.0158194	0.0607599	-0.120653
P-values
		UBC	PUM1	IPO8	RPLP0	RPS18	SDHA	RPS17	RPL30	RPL13A	ALAS1	B2M	TBP
82.1307	UBC		5.09276e-22	4.49678e-09	1.82434e-08	0.0847413	1.21983e-09	0.00729303	2.93139e-10	0.614962	0.00377132	1.07312e-08	0.000201087
75.6646	PUM1	5.09276e-22		6.50146e-79	3.79395e-13	2.94006e-07	1.32119e-15	1.95008e-15	7.16657e-24	1.01215e-17	0.00207357	1.7117e-18	0.584815
71.7524	IPO8	4.49678e-09	6.50146e-79		1.07343e-12	2.28616e-15	0.000170267	4.70571e-30	7.18985e-21	7.76201e-41	0.451021	0.120707	0.461008
69.8474	RPLP0	1.82434e-08	3.79395e-13	1.07343e-12		2.45039e-168	4.62662e-05	6.96305e-144	1.26284e-111	1.1623e-176	0.000199968	0.000882456	0.556834
66.1676	RPS18	0.0847413	2.94006e-07	2.28616e-15	2.45039e-168		0.0310852	2.12304e-187	1.39135e-131	4.56598e-181	0.0852641	0.000177217	0.0035385
61.9514	SDHA	1.21983e-09	1.32119e-15	0.000170267	4.62662e-05	0.0310852		0.00184458	2.60335e-11	0.000478334	5.77244e-21	0.151133	0.494308
61.1821	RPS17	0.00729303	1.95008e-15	4.70571e-30	6.96305e-144	2.12304e-187	0.00184458		1.34762e-115	2.54822e-154	0.0377333	0.198991	0.0415925
61.0006	RPL30	2.93139e-10	7.16657e-24	7.18985e-21	1.26284e-111	1.39135e-131	2.60335e-11	1.34762e-115		5.92481e-76	0.254557	0.920968	2.67705e-08
60.0325	RPL13A	0.614962	1.01215e-17	7.76201e-41	1.1623e-176	4.56598e-181	0.000478334	2.54822e-154	5.92481e-76		7.94004e-07	1.73375e-05	0.581714
59.421	ALAS1	0.00377132	0.00207357	0.451021	0.000199968	0.0852641	5.77244e-21	0.0377333	0.254557	7.94004e-07		6.1119e-17	0.0342026
54.1048	B2M	1.07312e-08	1.7117e-18	0.120707	0.000882456	0.000177217	0.151133	0.198991	0.920968	1.73375e-05	6.1119e-17		2.47957e-05
52.2929	TBP	0.000201087	0.584815	0.461008	0.556834	0.0035385	0.494308	0.0415925	2.67705e-08	0.581714	0.0342026	2.47957e-05

## Sheet: LUAD
RNASeqV2 IlluminaHiSeq
LUAD
T-samples	C-samples	Paired of them (C+T)			*Normalized expression level 10% trimming is applied
515	59	116
	Pooled samples									Paired samples								value	Score	value	Score	value	Score	value	Score	value	Score	value	Score	value	Score	value	Score	value	Score	value	Score	value	Score	value	Score	value	Score	value	Score	value	Score	value	Score
Gene Name	Log2FC	FDR	P-value	Rel. StDev(T), %	Rel. StDev(N), %	Log2((87-perc.)-T / (median)-N)	Log2((12-perc.)-T / (median)-N)	Tumor CPM	Norm CPM	Log2FC (mean)	FDR	P-value	Tumor CPM	Norm CPM				LogFC pooled		LogFC paired		lower Tenth LogFC paired		upper Tenth LogFC paired		Square Mean Abs LogFC paired		trimmed RelStDev CPM Norm		trimmed RelStDev CPM Tumor		lower Log Tenth CPM to Mean CPM Norm		upper Log Tenth CPM to Mean CPM Norm		lower Log Tenth CPM to Mean CPM Tumor		upper Log Tenth CPM to Mean CPM Tumor		Log CPM absolute expression		pathologic T LogFC Spearman Pv		pathologic T LogFC Spearman Rs		pathologic N LogFC Spearman Pv		pathologic N LogFC Spearman Rs
UBC	-0.177268	0.00268023	0.00201017	34.2322	37.4343	0.367921	-0.612552	1563.84	1768.29	-0.127293	0.106515	0.0932003	1675.55	1768.37				0.177268	75.5849	0.127293	91.504	1.11031	21.3709	0.770967	43.0582	0.387379	69.5647	0.167031	89.9015	0.192804	82.2833	0.583859	63.131	0.974676	28.0434	0.725711	47.3799	0.871058	34.8171	0.0934385	97.5468	0.362688	100	0.037879	100	2.62198	99.1058	0.192816	91.7133
ACTB	-0.137555	0.0968226	0.0919176	36.4741	21.049	0.462259	-0.684251	5834.89	6418.61	-0.01988	0.614917	0.614917	6403.53	6406.43				0.137555	88.7466	0.01988	100	0.810997	39.5477	0.955445	29.1785	0.474139	54.1676	0.135428	96.9576	0.241264	66.7162	0.43586	81.0089	0.581996	63.3552	0.841521	37.0649	0.882143	34.0117	0.0794855	99.8336	4.09359	74.3983	0.249834	76.9721	7.20157	15.9297	0.364128	44.7562
PUM1	0.178448	0.000575244	0.00039548	26.0968	17.7134	0.595117	-0.294121	113.633	100.413	0.278396	1.15467e-06	5.05169e-07	119.677	100.301				0.178448	75.1567	0.278396	41.7777	0.405082	84.4339	0.891468	33.3499	0.375567	71.7397	0.101871	99.9913	0.172458	88.3976	0.587738	62.6651	0.391539	85.8682	0.703724	49.6133	0.620454	58.7968	0.148329	51.5828	0.647384	100	0.0630092	100	1.17346	100	0.106507	99.9882
RPN1	0.281478	7.60682e-05	4.75426e-05	34.2433	20.3949	0.853427	-0.155698	404.104	332.476	0.261913	1.4281e-05	7.58676e-06	409.973	331.94				0.281478	40.9649	0.261913	46.3901	0.446392	79.7928	1.08851	22.3016	0.418458	63.8747	0.126422	98.2847	0.216632	74.6227	0.377561	87.2942	0.575954	64.0842	0.719455	48.0066	0.861526	35.5263	0.117306	82.866	0.67451	100	0.0652452	100	0.243686	100	0.0273107	100
RPL13A	0.253428	0.0356034	0.031153	73.7775	36.8161	1.09283	-0.457243	737.465	618.66	0.0191015	0.25667	0.232607	668.993	619.932				0.253428	48.9379	0.0191015	100	1.11325	21.2491	1.51087	10.5497	0.627269	33.3896	0.218965	73.8653	0.31873	45.5358	0.546292	67.6972	1.01966	25.5845	1.1222	20.8835	1.55209	9.88933	0.106323	91.4409	0.375829	100	0.0391138	100	0.285775	100	0.031645	100
IPO8	-0.264503	0.0968226	0.0937969	52.2028	10.797	0.224908	-0.810473	59.913	71.9688	-0.0928886	0.596655	0.57801	66.1993	72.0334				0.264503	45.6358	0.0928886	97.9149	0.746713	45.3279	0.889985	33.4543	0.359426	74.6964	0.0689418	100	0.201466	79.5303	0.308644	93.3439	0.249152	97.0111	0.801096	40.3889	1.11278	21.2685	0.165478	37.0375	0.312358	100	0.0330732	100	3.35029	91.548	0.227491	83.3474
GUSB	0.219183	0.00384224	0.00300175	47.4927	21.1365	0.837731	-0.505758	123.864	106.406	0.180456	0.0189345	0.0147925	120.299	105.992				0.219183	60.3086	0.180456	74.4255	1.09614	21.9703	1.42838	12.0579	0.538704	44.2529	0.134879	97.0484	0.272754	57.2704	0.541171	68.3249	0.513381	71.7359	1.00518	26.3468	1.17103	19.0215	0.146045	53.7949	1.49955	100	0.124016	99.6932	0.592131	100	0.0605969	100
RPS17	0.297485	0.0496508	0.044996	79.8776	46.7123	1.26121	-0.412856	458.299	372.904	0.13605	0.0789609	0.0666232	452.322	373.273				0.297485	36.9914	0.13605	89.1723	1.1983	18.072	1.5369	10.1261	0.707805	25.9999	0.267659	58.7289	0.330872	42.8717	0.609688	60.0567	1.27753	15.6353	1.2041	17.878	1.59804	9.21671	0.114955	84.9297	0.720524	100	0.0689831	100	0.0954628	100	0.0111936	100
TBP	-0.104398	0.468382	0.468382	33.5866	11.6021	0.383957	-0.643288	12.121	13.0307	-0.02535	0.518778	0.486355	12.4173	13.0167				0.104398	96.2852	0.02535	100	0.652333	55.1553	0.632476	57.407	0.332804	79.4648	0.0747452	100	0.200539	79.8273	0.285596	94.9472	0.300905	93.9075	0.739716	46.0026	0.867227	35.1003	0.273779	5.70532	0.298948	100	0.0317716	100	1.79091	100	0.146947	98.3825
POP4	0.252593	0.0206354	0.0174111	76.6242	20.4873	0.816702	-0.230391	28.3741	23.8168	0.257533	0.0265897	0.0216041	29.0024	23.8151				0.252593	49.1951	0.257533	47.6909	0.511102	72.0154	1.49471	10.8247	0.434437	61.0055	0.120694	98.9407	0.215613	74.9535	0.317312	92.683	0.626163	58.1345	0.686547	51.4169	1.53316	10.1856	0.212507	15.032	0.400566	100	0.0414165	100	0.866789	100	0.0834891	100
PPIA	0.485638	2.95452e-06	1.66192e-06	47.1094	25.7583	1.19493	-0.225296	250.675	179.027	0.31254	2.59962e-05	1.54352e-05	239.384	178.9				0.485638	12.4964	0.31254	33.6214	0.499628	73.419	1.35154	13.7289	0.587728	37.8544	0.141024	95.9624	0.27857	55.6427	0.40648	84.283	0.763722	43.7249	0.936656	30.339	1.16389	19.2803	0.129079	71.2888	2.16393	99.9835	0.162429	96.7563	2.84903	97.7564	0.204094	89.2576
SDHA	0.492535	6.32419e-07	2.96447e-07	50.426	11.4052	1.20143	-0.0937458	130.755	92.9373	0.48662	2.28333e-05	1.28437e-05	126.339	92.6702				0.492535	12.0733	0.48662	12.435	0.512599	71.8319	1.62732	8.81975	0.602132	36.1584	0.0853867	100	0.27536	56.5361	0.331355	91.5478	0.214577	98.4314	0.837572	37.3768	1.22722	17.1299	0.146943	52.919	0.592845	100	0.058437	100	2.53717	99.4221	0.188482	92.5778
NONO	0.577241	1.28751e-14	1.60939e-15	32.0378	8.63852	1.09238	0.123565	371.454	248.965	0.632984	1.64871e-12	1.03045e-13	384.995	248.474				0.577241	8.14094	0.632984	6.44886	0.138434	99.8963	1.28532	15.4191	0.683348	28.0235	0.0603942	100	0.196712	81.0485	0.244709	97.2226	0.193125	99.0599	0.767638	43.3634	0.807272	39.8621	0.120815	79.6001	0.437318	100	0.0447873	100	0.849281	100	0.0821004	100
RPL30	0.66221	2.34317e-06	1.24481e-06	57.4326	40.978	1.51538	-0.0401298	702.197	443.725	0.459545	0.000148387	9.73792e-05	622.765	445.195				0.66221	5.74922	0.459545	14.2849	0.826859	38.2369	1.69222	8.01807	0.69135	27.3416	0.227288	71.1715	0.321788	44.8482	0.498292	73.5822	1.09889	21.8523	1.20441	17.8678	1.34242	13.9467	0.109143	89.5146	0.651817	100	0.0633763	100	0.237233	100	0.0266374	100
HSP90AB1	0.619135	9.87533e-11	3.39464e-11	42.2958	15.2236	1.22591	0.0354777	1415.95	921.869	0.583824	9.00208e-10	1.68789e-10	1374.21	919.792				0.619135	6.82111	0.583824	7.91193	0.284394	95.0246	1.41786	12.2702	0.639354	32.1417	0.0853194	100	0.240415	66.9832	0.295927	94.2566	0.416532	83.1845	0.843941	36.8751	1.0419	24.4636	0.0981263	95.8352	3.54784	87.7914	0.227774	83.2702	2.06278	99.9991	0.162854	96.7026
RPLP0	0.633726	0.000521114	0.000341981	78.6673	46.706	1.52824	-0.0500278	1132.89	730.156	0.429024	9.8092e-05	6.13075e-05	1023.8	730.873				0.633726	6.4297	0.429024	16.8232	0.80472	40.0789	1.63445	8.7265	0.683441	28.0154	0.294667	51.351	0.323375	44.4956	0.683778	51.7124	1.22947	17.0593	1.13625	20.3254	1.50734	10.6089	0.101384	94.306	1.53647	100	0.126319	99.6146	2.77687	98.2722	0.200559	90.0581
ALAS1	-0.55582	2.47269e-13	5.40901e-14	38.6283	30.678	-0.0543814	-1.1558	75.9945	111.712	-0.569723	1.79822e-08	5.61945e-09	72.1399	111.254				0.55582	8.95079	0.569723	8.4135	1.68176	8.14051	0.451016	79.253	0.828267	18.2723	0.205889	78.1058	0.214127	75.4363	0.692279	50.8095	0.728179	47.1347	0.846714	36.6588	0.96853	28.4005	0.152617	47.5874	0.79497	100	0.0748902	100	0.091026	100	0.0106886	100
RPS18	0.61834	0.00666506	0.00541536	106.605	65.4857	1.66442	-0.271906	1284.01	836.432	0.434601	0.00133606	0.000985759	1255.28	842.727				0.61834	6.84334	0.434601	16.3185	1.00192	26.5223	2.12955	4.53646	0.784158	20.7213	0.343635	40.2585	0.41014	29.3715	0.697591	50.2514	1.64425	8.60055	1.25981	16.1419	2.06187	4.91815	0.099501	95.2248	0.977039	100	0.0886735	100	0.0766921	100	0.00904745	100
TUBB	0.634771	6.56573e-08	2.8725e-08	53.1447	22.3001	1.4115	-0.125598	819.783	527.976	0.778436	6.66773e-08	2.29203e-08	887.824	526.235				0.634771	6.40285	0.778436	3.7999	0.390538	85.9723	2.05432	4.96343	0.843384	17.5177	0.162859	91.01	0.298655	50.3375	0.54519	67.8322	0.527398	70.0155	1.17378	18.923	1.22853	17.0887	0.106424	91.3755	4.94672	51.0331	0.281305	67.4828	1.35456	100	0.11909	99.827
YWHAZ	0.769669	6.53331e-12	2.04166e-12	45.5501	18.8707	1.49654	0.0850877	1071.2	628.313	0.74396	7.65879e-10	1.19669e-10	1099.97	630.66				0.769669	3.91211	0.74396	4.26867	0.200288	98.8707	1.73157	7.57933	0.865661	16.4766	0.109604	99.7699	0.275209	56.5785	0.31986	92.4829	0.55226	66.9667	1.05131	24.0074	1.09747	21.913	0.102765	93.5714	1.75657	100	0.139601	98.937	0.20967	100	0.0237338	100
PGK1	0.700418	1.55506e-06	7.77531e-07	63.429	28.4357	1.63172	-0.211252	634.49	390.461	0.794216	7.60591e-09	1.66379e-09	749.42	390.822				0.700418	4.98195	0.794216	3.60882	0.663279	53.939	2.04877	4.99707	1.05364	10.2287	0.178844	86.5494	0.390314	32.1849	0.459648	78.2366	0.807718	39.8243	1.3107	14.7409	1.43051	12.0155	0.111095	88.0634	0.662732	100	0.0642774	100	1.28376	100	0.11425	99.9166
PSMC4	0.701546	8.50478e-09	3.18929e-09	52.0443	17.2895	1.33109	0.152462	94.0988	57.8625	0.723403	5.23335e-07	2.12605e-07	94.8508	57.8622				0.701546	4.96148	0.723403	4.58666	0.0403911	100	1.84105	6.51751	0.760465	22.206	0.124371	98.5369	0.235602	68.5074	0.310277	93.2218	0.470098	76.9928	0.814267	39.2738	1.16546	19.2231	0.160062	41.2066	2.16955	99.9817	0.162729	96.7185	5.15202	45.9907	0.298903	62.2112
CDKN1A	-0.770059	6.05045e-16	5.6723e-17	60.3108	81.435	0.24078	-1.63586	126.258	215.312	-0.543363	0.00133606	0.00100205	149.544	217.211				0.770059	3.90703	0.543363	9.47201	2.73194	2.42127	1.42844	12.0567	1.03575	10.6718	0.42434	27.5489	0.359016	37.3521	1.5842	9.41276	1.89432	6.07318	1.71599	7.74916	1.2609	16.1102	0.134843	65.253	1.05405	100	0.0942468	100	0.56457	100	0.0581562	100
B2M	-0.860531	2.45389e-17	1.53368e-18	61.7211	38.9594	0.00848049	-1.85353	2955.38	5366.1	-1.00725	1.37984e-08	3.88079e-09	3130.73	5353.54				0.860531	2.9357	1.00725	1.9563	2.62819	2.67053	0.354374	89.5229	1.04182	10.5187	0.190541	82.9915	0.361519	36.903	0.640089	56.5371	1.09169	22.1629	1.52794	10.2694	1.37701	13.1431	0.0831765	99.5552	1.55804	100	0.127654	99.5641	3.62746	86.0848	0.239652	79.942
G6PD	0.895116	0.000594859	0.000427555	128.868	37.781	2.67894	-0.566701	138.34	74.386	0.533022	0.000554428	0.000381169	123.958	73.842				0.895116	2.65222	0.533022	9.93595	1.54917	9.93439	2.82715	2.22001	1.15651	8.10508	0.201614	79.4829	0.821987	7.12675	0.685401	51.5391	1.01798	25.6716	1.8629	6.33009	2.61255	2.71117	0.148525	51.3949	2.33001	99.8654	0.171173	95.5544	0.886016	100	0.085004	100
PPIH	0.629969	3.43098e-06	2.03715e-06	56.0152	31.8627	1.44466	-0.0139237	18.7539	12.1186	0.566793	1.66127e-06	7.78719e-07	18.0845	12.0841				0.629969	6.52751	0.566793	8.52304	0.465878	77.4967	1.5268	10.2878	0.706254	26.123	0.145851	95.0066	0.302249	49.4408	0.441421	80.3692	0.954401	29.2417	0.879906	34.1727	1.32738	14.3162	0.253277	7.67807	0.0120706	100	0.00140169	100	2.32589	99.8704	0.177372	94.5782
LDHA	1.26237	6.42502e-12	1.80704e-12	64.0559	29.9067	2.14317	0.404554	888.204	370.255	1.25751	1.523e-13	4.75939e-15	994.45	371.537				1.26237	1.09323	1.25751	1.10415	0.0157484	100	2.67858	2.54525	1.41713	4.83668	0.208209	77.3556	0.340666	40.8496	0.658486	54.4693	0.750533	44.9632	1.35208	13.7161	1.36352	13.4491	0.107556	90.6238	0.154095	100	0.0170872	100	1.54682	100	0.131756	99.3851
HPRT1	0.997855	9.47991e-09	3.85121e-09	63.575	35.358	1.76478	0.203778	36.3307	18.1924	0.974239	8.28636e-12	7.76846e-13	38.0801	18.2844				0.997855	2.00414	0.974239	2.13185	0.0513259	100	2.08939	4.75783	1.03261	10.7522	0.172114	88.4947	0.320958	45.0336	0.490296	74.5558	1.01682	25.7316	1.2525	16.357	1.44648	11.7037	0.209697	15.8113	0.360211	100	0.0376453	100	0.630682	100	0.0639634	100
TFRC	-1.38654	1.27761e-13	1.99627e-14	107.187	44.6476	-0.234809	-2.5016	133.773	349.751	-1.31454	8.94774e-09	2.23694e-09	147.563	350.077				1.38654	0.858761	1.31454	0.985014	3.27909	1.52389	0.670486	53.1484	1.48929	4.25864	0.240384	66.993	0.448076	24.8205	1.27178	15.7976	1.07682	22.8214	1.64333	8.61235	2.14164	4.47257	0.126303	74.1507	1.92532	100	0.149313	98.1748	2.54616	99.3928	0.188944	92.4877
GAPDH	1.6271	2.47269e-13	5.1504e-14	69.2179	27.9335	2.56162	0.548338	2629.03	851.118	1.50785	2.23644e-11	2.79554e-12	2597.81	851.396				1.6271	0.569439	1.50785	0.692271	0.036161	100	3.18289	1.64357	1.59876	3.54916	0.201714	79.4505	0.399689	30.8135	0.523968	70.4367	0.712876	48.6733	1.53994	10.0782	1.50135	10.7105	0.0928942	97.7099	5.85002	31.8468	0.311408	58.5667	0.81512	100	0.0793651	100
HMBS	1.12484	2.76783e-12	6.91958e-13	55.356	35.567	1.8055	0.2776	29.2312	13.404	0.935919	1.80434e-07	6.76629e-08	25.5286	13.3973				1.12484	1.47154	0.935919	2.36428	0.141041	99.8778	2.10697	4.65912	1.01476	11.2246	0.242583	66.3021	0.310546	47.433	0.847319	36.6118	0.856304	35.9213	1.2166	17.4684	1.25373	16.3207	0.226553	11.773	1.05031	100	0.0939798	100	0.828208	100	0.0804171	100
HBB	-4.78128	3.73084e-47	1.16589e-48	200.191	129.87	-2.68978	-6	28.41	781.231	-4.25053	1.87253e-06	9.36267e-07	56.5255	792.002				4.78128	0.0367257	4.25053	0.0494426	7.58089	0.181846	0.455547	78.7208	4.34318	0.272106	0.734396	9.0404	0.954502	5.19363	3.30847	1.48975	2.42384	3.27639	4.23024	0.797922	3.31784	1.47909	0.115458	84.4972	6.28718	25.2849	0.324991	54.7458	1.84069	100	0.149935	98.1178
[truncated: 81 more columns]

## Sheet: LUAD_Corr
Spearman's correlation coefficients
		UBC	ACTB	PUM1	RPN1	RPL13A	IPO8	GUSB	RPS17	TBP
79.8423	UBC		0.406438	-0.0961102	0.197252	-0.0531275	0.0450959	-0.00195972	0.0889189	-0.0665918
76.392	ACTB	0.406438		-0.203726	0.132056	-0.0229148	-0.0531045	0.0913253	0.0256932	-0.0501246
69.6338	PUM1	-0.0961102	-0.203726		-0.143153	-0.215962	0.153841	0.00970324	-0.201816	-0.0909629
67.8959	RPN1	0.197252	0.132056	-0.143153		0.167651	-0.0289426	0.143545	0.30086	0.114353
65.5394	RPL13A	-0.0531275	-0.0229148	-0.215962	0.167651		-0.197283	0.0450504	0.704001	-0.106146
63.3951	IPO8	0.0450959	-0.0531045	0.153841	-0.0289426	-0.197283		-0.244515	-0.150381	0.202878
63.305	GUSB	-0.00195972	0.0913253	0.00970324	0.143545	0.0450504	-0.244515		0.0422335	-0.0249884
58.4019	RPS17	0.0889189	0.0256932	-0.201816	0.30086	0.704001	-0.150381	0.0422335		-0.0187367
53.632	TBP	-0.0665918	-0.0501246	-0.0909629	0.114353	-0.106146	0.202878	-0.0249884	-0.0187367
P-values
		UBC	ACTB	PUM1	RPN1	RPL13A	IPO8	GUSB	RPS17	TBP
79.8423	UBC		2.54055e-24	0.0210561	1.83568e-06	0.202951	0.279919	0.962568	0.0328718	0.110376
76.392	ACTB	2.54055e-24		8.19714e-07	0.00149129	0.583121	0.203147	0.0284064	0.538291	0.2297
69.6338	PUM1	0.0210561	8.19714e-07		0.000569032	1.66132e-07	0.000210344	0.816245	1.04267e-06	0.0290435
67.8959	RPN1	1.83568e-06	0.00149129	0.000569032		5.26484e-05	0.488147	0.000549283	1.62453e-13	0.00600468
65.5394	RPL13A	0.202951	0.583121	1.66132e-07	5.26484e-05		1.82888e-06	0.280405	2.32267e-87	0.0107981
63.3951	IPO8	0.279919	0.203147	0.000210344	0.488147	1.82888e-06		2.74595e-09	0.000292413	9.12397e-07
63.305	GUSB	0.962568	0.0284064	0.816245	0.000549283	0.280405	2.74595e-09		0.311608	0.549497
58.4019	RPS17	0.0328718	0.538291	1.04267e-06	1.62453e-13	2.32267e-87	0.000292413	0.311608		0.653616
53.632	TBP	0.110376	0.2297	0.0290435	0.00600468	0.0107981	9.12397e-07	0.549497	0.653616

## Sheet: LUSC
RNASeqV2 IlluminaHiSeq
LUSC
T-samples	C-samples	Paired of them (C+T)			*Normalized expression level 10% trimming is applied
501	51	102
	Pooled samples									Paired samples								value	Score	value	Score	value	Score	value	Score	value	Score	value	Score	value	Score	value	Score	value	Score	value	Score	value	Score	value	Score	value	Score	value	Score	value	Score	value	Score
Gene Name	Log2FC	FDR	P-value	Rel. StDev(T), %	Rel. StDev(N), %	Log2((87-perc.)-T / (median)-N)	Log2((12-perc.)-T / (median)-N)	Tumor CPM	Norm CPM	Log2FC (mean)	FDR	P-value	Tumor CPM	Norm CPM				LogFC pooled		LogFC paired		lower Tenth LogFC paired		upper Tenth LogFC paired		Square Mean Abs LogFC paired		trimmed RelStDev CPM Norm		trimmed RelStDev CPM Tumor		lower Log Tenth CPM to Mean CPM Norm		upper Log Tenth CPM to Mean CPM Norm		lower Log Tenth CPM to Mean CPM Tumor		upper Log Tenth CPM to Mean CPM Tumor		Log CPM absolute expression		pathologic T LogFC Spearman Pv		pathologic T LogFC Spearman Rs		pathologic N LogFC Spearman Pv		pathologic N LogFC Spearman Rs
UBC	-0.1328	0.0823197	0.0771747	37.4393	29.6194	0.378103	-0.680353	1653.02	1812.4	-0.0186859	0.979219	0.979219	1799.91	1812.4				0.1328	90.0672	0.0186859	100	1.13899	20.2186	1.03027	25.0421	0.39103	68.8925	0.161648	91.3231	0.21378	75.5488	0.527122	70.0494	0.849	36.4816	0.797615	40.6888	0.933672	30.5281	0.092947	97.6944	0.941378	100	0.0920179	100	1.94512	100	0.162446	96.7542
IPO8	0.00738342	0.410026	0.410026	42.6037	13.8558	0.539675	-0.510217	66.8034	66.4624	0.0883942	0.0159133	0.0144214	72.2141	66.4624				0.00738342	100	0.0883942	98.411	0.556223	66.4825	0.798291	40.6304	0.30986	83.3766	0.0946787	100	0.203365	78.92	0.310974	93.1692	0.365885	88.4389	0.845119	36.783	1.0227	25.4275	0.165067	37.3402	0.0115782	100	0.0014385	100	1.17409	100	0.110921	99.9571
ACTB	-0.266169	0.00998387	0.00873588	41.6993	20.5306	0.320811	-0.874537	5327.44	6406.84	-0.16338	0.403647	0.391033	5818.89	6406.84				0.266169	45.1562	0.16338	80.5171	1.27152	15.805	0.993337	26.9909	0.529926	45.5029	0.124967	98.4656	0.229426	70.4833	0.486095	75.0656	0.521943	70.6852	0.928196	30.8786	1.01599	25.7752	0.0798821	99.8119	2.55541	99.3616	0.19508	91.2438	2.10716	99.9954	0.172081	95.4178
PUM1	0.0490448	0.161455	0.156409	28.8133	17.3595	0.473864	-0.400475	100.211	96.8611	0.245803	0.00178312	0.00133734	112.509	96.8611				0.0490448	100	0.245803	51.3251	0.60089	61.0962	1.21483	17.5257	0.426519	62.4206	0.102468	99.9848	0.167118	89.878	0.598719	61.3539	0.392052	85.8148	0.700858	49.9107	0.726552	47.2963	0.150999	49.0697	0.920976	100	0.0903938	100	0.204027	100	0.0240878	100
RPL13A	0.265436	0.00735487	0.00620567	52.9944	31.7773	1.03331	-0.45557	779.192	648.246	0.120999	0.120159	0.112649	718.665	648.246				0.265436	45.3666	0.120999	93.0158	1.22409	17.2288	1.29262	15.2201	0.627444	33.3712	0.21034	76.6654	0.303222	49.201	0.641578	56.3679	0.822166	38.62	1.05677	23.7473	1.30066	15.0046	0.105494	91.9679	0.467407	100	0.0508117	100	0.00233242	100	0.000293753	100
GUSB	-0.361534	4.38433e-05	3.42526e-05	37.2212	18.8998	0.192168	-0.891638	77.8069	99.9657	-0.34304	0.00347353	0.00271369	79.5191	99.9657				0.361534	24.8249	0.34304	27.7885	1.25021	16.4252	0.671373	53.0517	0.566614	40.4898	0.119707	99.0385	0.215111	75.1167	0.591378	62.2292	0.433181	81.315	0.878474	34.2761	0.919698	31.4317	0.154467	45.9342	0.19571	100	0.0229233	100	1.07057	100	0.103107	99.9981
RPL30	0.494398	2.5712e-06	1.84805e-06	43.8906	30.297	1.16231	-0.172678	682.16	484.237	0.419049	0.000279785	0.000192352	651.242	484.237				0.494398	11.9623	0.419049	17.777	0.577905	63.8485	1.64173	8.63268	0.592122	37.3284	0.167048	89.8968	0.267034	58.9099	0.64086	56.4495	0.841726	37.0488	0.927401	30.9299	1.08488	22.4616	0.108839	89.7318	0.518831	100	0.055684	100	1.77673	100	0.152047	97.9168
RPN1	0.654722	1.12828e-10	5.64141e-11	40.3423	19.5483	1.21139	0.0520178	507.514	322.372	0.600551	6.70183e-09	2.09432e-09	503.525	322.372				0.654722	5.91823	0.600551	7.36788	0.360233	88.9769	1.49766	10.7738	0.745301	23.2253	0.123161	98.6766	0.230405	70.1686	0.403955	84.5551	0.494165	74.0852	0.897024	32.9623	0.988702	27.2479	0.114985	84.9038	0.0877274	100	0.0106264	100	0.393557	100	0.044063	100
RPS18	0.704262	0.0133963	0.0121404	120.27	57.2289	1.68455	-0.207282	1339.54	822.149	0.416727	0.0111333	0.00939373	1204.18	822.149				0.704262	4.91269	0.416727	18.0088	1.23443	16.9049	2.01985	5.1775	0.900283	15.0108	0.255386	62.3588	0.391479	32.0102	0.701126	49.8828	1.52523	10.3133	1.37735	13.1354	1.9743	5.48031	0.0992266	95.3507	0.344743	100	0.0387004	100	0.775198	100	0.0792546	100
PPIA	0.724126	4.85257e-08	2.72957e-08	51.258	25.4366	1.37755	-3.33113e-05	283.932	171.882	0.540765	0.000164454	0.000107923	253.167	171.882				0.724126	4.57493	0.540765	9.58578	0.555531	66.567	1.87045	6.26706	0.689875	27.4658	0.132041	97.4976	0.270507	57.9102	0.433873	81.2361	0.776725	42.5352	1.06532	23.347	1.21574	17.4963	0.127676	72.7413	0.76349	100	0.0774472	100	0.180348	100	0.021444	100
RPS17	0.720581	2.45689e-06	1.68911e-06	56.9068	47.6044	1.71212	0.0138844	666.254	404.318	0.485004	0.000857842	0.000616574	622.007	404.318				0.720581	4.63283	0.485004	12.5363	1.1858	18.4997	2.05748	4.94439	0.949772	13.1958	0.292918	51.8019	0.342095	40.5639	0.722397	47.7111	1.14516	19.9808	1.3516	13.7274	1.30283	14.947	0.110325	88.6472	0.381567	100	0.0424127	100	0.614747	100	0.0651545	100
TBP	0.427638	3.69138e-07	2.30711e-07	33.14	15.4919	0.881099	-0.0958428	16.1085	11.9763	0.394498	1.91361e-05	1.07641e-05	15.3021	11.9763				0.427638	16.9518	0.394498	20.4333	0.472587	76.6947	1.21824	17.4156	0.502182	49.66	0.101868	99.9913	0.1965	81.1158	0.416995	83.1334	0.381613	86.8868	0.820204	38.7814	0.79315	41.0768	0.262349	6.71166	0.129268	100	0.0154523	100	0.50046	100	0.0545206	100
NONO	0.829859	1.0385e-21	1.94719e-22	30.3034	11.9028	1.30893	0.305956	424.94	239.065	0.755334	9.38595e-11	2.03732e-11	405.904	239.065				0.829859	3.22334	0.755334	4.10565	0.0277962	100	1.6412	8.63957	0.771919	21.4724	0.0686554	100	0.193487	82.0685	0.269662	95.9215	0.345319	90.343	0.781518	42.1046	0.726741	47.2774	0.119402	80.9396	0.0300682	100	0.00371227	100	1.69455	100	0.146818	98.3935
SDHA	0.689397	6.477e-10	3.4409e-10	45.1357	11.5729	1.34594	-0.0045313	149.156	92.4933	0.80324	5.85137e-08	2.37712e-08	155.746	92.4933				0.689397	5.18814	0.80324	3.50545	0.369325	88.1062	1.76046	7.27765	0.842051	17.5827	0.0860652	100	0.268096	58.6026	0.333997	91.3256	0.225093	98.0539	1.01528	25.8122	1.06451	23.3845	0.144576	55.246	1.10555	100	0.104686	99.9948	1.26067	100	0.117266	99.8653
HSP90AB1	0.832135	2.00973e-12	7.5365e-13	43.9807	18.5446	1.34722	0.174574	1595.54	896.213	0.785366	9.38595e-11	2.34649e-11	1612.02	896.213				0.832135	3.20068	0.785366	3.71431	0.175148	99.4479	1.66893	8.29409	0.901397	14.9665	0.0940979	100	0.227569	71.081	0.457086	78.5394	0.518027	71.166	0.939834	30.139	1.00317	26.4551	0.0972484	96.1988	1.49933	100	0.132574	99.345	3.34601	91.6214	0.236413	80.8664
POP4	0.587717	0.000949242	0.000771259	82.2524	18.0529	1.25293	0.00586192	34.1598	22.7297	0.666846	0.0152927	0.0133811	33.7618	22.7297				0.587717	7.78058	0.666846	5.64788	0.471139	76.8681	2.48035	3.09128	0.68347	28.0129	0.0998961	100	0.249887	64.0348	0.279372	95.3411	0.564781	65.4393	0.882469	33.9884	1.51955	10.4059	0.207035	16.5946	0.154956	100	0.0183757	100	0.276466	100	0.0319604	100
CDKN1A	-0.720512	1.70665e-12	5.8666e-13	63.1303	87.0254	0.433567	-1.48674	171.719	282.953	-0.456621	0.00383401	0.00311513	182.375	282.953				0.720512	4.63395	0.456621	14.5056	2.99387	1.91982	1.72005	7.70437	1.29612	6.07431	0.533388	17.5574	0.388361	32.4801	1.84079	6.5198	1.99659	5.32916	1.58384	9.41781	1.35607	13.6221	0.127735	72.6804	1.03288	100	0.099164	100	1.31306	100	0.121026	99.7798
RPLP0	1.03124	5.8126e-11	2.54301e-11	53.2937	38.4178	1.95266	0.343692	1544.62	755.768	0.883141	1.67403e-07	7.847e-08	1480.22	755.768				1.03124	1.84107	0.883141	2.74591	0.649011	55.528	2.07034	4.86802	1.14287	8.35033	0.24258	66.3032	0.332312	42.5674	0.640889	56.4462	1.02819	25.1474	1.19418	18.2116	1.24161	16.6844	0.098351	95.7389	0.929702	100	0.0910898	100	0.588359	100	0.0627457	100
ALAS1	-0.881766	9.37189e-42	5.85743e-43	33.091	21.0115	-0.399039	-1.41865	54.2375	99.9396	-0.934138	3.62953e-15	1.13423e-16	53.2269	99.9396				0.881766	2.75696	0.934138	2.37592	1.82355	6.67305	0.125007	99.9645	0.999218	11.6587	0.112728	99.5966	0.202751	79.1175	0.678217	52.3096	0.512403	71.8558	0.773756	42.8042	0.82247	38.595	0.159529	41.6389	2.86364	97.6413	0.210903	87.6415	0.983041	100	0.0962923	100
PGK1	1.29842	5.96915e-11	2.79804e-11	63.8566	26.0859	2.13145	0.436257	930.583	378.348	0.958176	4.56901e-10	1.28504e-10	810.579	378.348				1.29842	1.0168	0.958176	2.22524	0.50568	72.6793	2.15713	4.39253	1.13252	8.54315	0.114109	99.5048	0.343178	40.3488	0.393709	85.6418	0.804793	40.0727	1.31679	14.5842	1.4141	12.3472	0.106904	91.061	2.82566	97.9329	0.209001	88.1025	3.1009	95.235	0.22478	84.0798
YWHAZ	1.28612	3.09161e-22	3.86451e-23	40.3546	19.9846	1.87474	0.654971	1472.83	603.939	1.20538	9.95593e-12	1.55561e-12	1461.89	603.939				1.28612	1.04202	1.20538	1.23135	0.214421	98.4367	2.47532	3.10716	1.25675	6.56961	0.120719	98.9382	0.249192	64.2486	0.347127	90.1816	0.587959	62.6386	1.04777	24.1778	0.937758	30.2695	0.0997991	95.0858	0.289885	100	0.0330392	100	2.43503	99.6922	0.190587	92.1636
PSMC4	1.14681	1.44984e-07	8.60841e-08	77.429	16.5513	1.84691	0.437804	131.183	59.2449	1.1317	3.23485e-07	1.61742e-07	126.544	59.2449				1.14681	1.39997	1.1317	1.44866	0.0530289	100	2.49269	3.0528	1.13976	8.40777	0.0942484	100	0.279402	55.413	0.350878	89.843	0.468275	77.2108	0.997197	26.779	1.53659	10.1311	0.152135	48.0254	1.30365	100	0.119117	99.8263	1.60777	100	0.141178	98.8293
TUBB	1.29083	4.80471e-23	4.50442e-24	39.726	26.8979	1.86474	0.694016	1288.58	526.662	1.37092	3.03141e-13	3.78926e-14	1364.99	526.662				1.29083	1.03225	1.37092	0.88415	0.165664	99.6053	2.4271	3.26531	1.39513	5.03428	0.15809	92.2201	0.24084	66.8494	0.64529	55.9474	0.669363	53.2711	0.964529	28.6358	0.959765	28.9189	0.101771	94.1054	3.52523	88.2568	0.242179	79.2135	1.43731	100	0.129721	99.4784
B2M	-1.19294	4.16557e-22	6.5087e-23	74.3535	42.7009	-0.253614	-2.41616	2255.61	5156.72	-1.44388	2.5358e-13	2.37732e-14	2125.94	5156.72				1.19294	1.26471	1.44388	0.77382	3.08644	1.77709	0.0545523	100	1.46481	4.44351	0.206583	77.8817	0.423226	27.6864	0.709344	49.0343	1.013	25.9316	1.92097	5.86629	1.57485	9.54827	0.0843475	99.4265	0.548256	100	0.0584218	100	1.89783	100	0.159567	97.105
LDHA	1.48124	5.20704e-13	1.6272e-13	60.643	37.1429	2.37176	0.724977	1040.32	372.622	1.37532	1.47448e-07	6.45084e-08	1031.35	372.622				1.48124	0.724658	1.37532	0.876899	0.124843	99.9651	2.93198	2.02429	1.51641	4.06582	0.235888	68.4164	0.327355	43.6252	0.54165	68.2662	0.973913	28.0875	1.38572	12.9502	1.32736	14.3168	0.105658	91.865	0.486855	100	0.0526678	100	0.198209	100	0.0234415	100
TFRC	1.24717	3.99661e-05	2.99745e-05	110.572	41.0224	2.62801	-0.511674	724.216	305.094	1.07932	3.09321e-05	1.93326e-05	722.355	305.094				1.24717	1.12788	1.07932	1.63691	1.29132	15.2552	3.62785	1.17884	1.49571	4.21189	0.288838	52.8682	0.649174	11.7099	1.3466	13.8463	0.881224	34.0777	2.50391	3.01838	2.12783	4.54563	0.111019	88.1213	0.0626951	100	0.00765656	100	0.206678	100	0.0243815	100
G6PD	1.56312	4.87901e-07	3.20185e-07	97.7384	25.5099	3.07381	-0.192653	215.284	72.8563	0.983235	1.91492e-05	1.13698e-05	163.157	72.8563				1.56312	0.631168	0.983235	2.0819	0.730136	46.941	3.12221	1.72586	1.2624	6.49522	0.181071	85.8877	0.743868	8.79959	0.623812	58.4068	0.609517	60.0767	2.24115	3.99093	1.99259	5.3559	0.139458	60.4421	1.74776	100	0.148676	98.2322	1.13634	100	0.108101	99.9797
PPIH	1.05878	4.37724e-11	1.77825e-11	51.9119	32.6998	1.83702	0.357452	24.5689	11.794	1.03102	8.41156e-09	2.89148e-09	23.3756	11.794				1.05878	1.72008	1.03102	1.84205	0.0243006	100	2.10638	4.6624	1.02904	10.8445	0.175591	87.5005	0.297656	50.5894	0.492751	74.2573	0.890744	33.4008	1.03153	24.9786	1.22444	17.2175	0.238983	9.59273	0.0426516	100	0.00524358	100	1.10444	100	0.105692	99.9916
HMBS	1.23032	4.70094e-13	1.32214e-13	51.8114	36.6413	1.9285	0.388678	30.6477	13.0627	1.13637	1.44886e-08	5.43323e-09	29.1313	13.0627				1.23032	1.16807	1.13637	1.43338	0.36182	88.8269	2.53601	2.92278	1.19755	7.42313	0.173791	88.0183	0.313303	46.7846	0.801183	40.3814	0.979142	27.7872	1.13949	20.1991	1.23837	16.7832	0.224724	12.1442	1.03349	100	0.0992104	100	2.80853	98.0565	0.210269	87.7961
HPRT1	1.75765	7.4948e-19	1.63949e-19	51.7316	29.4746	2.55843	0.863714	61.2627	18.1172	1.51291	9.38595e-11	2.12103e-11	57.0976	18.1172				1.75765	0.467244	1.51291	0.686337	0.0249209	100	3.061	1.8148	1.67393	3.15335	0.188327	83.6792	0.340483	40.8865	0.533962	69.2094	0.819339	38.8527	1.33817	14.0499	1.15047	19.7792	0.188299	23.6211	1.34061	100	0.121716	99.7613	0.896594	100	0.0893597	100
GAPDH	2.50504	1.42685e-16	3.56713e-17	67.9413	33.4368	3.33392	1.53694	5525.64	973.394	2.38469	1.46825e-13	9.17657e-15	5375.27	973.394				2.50504	0.189062	2.38469	0.214324	1.03925	24.5943	3.80441	1.04477	2.40356	1.24088	0.188684	83.5686	0.345764	39.8407	0.65019	55.3955	0.882975	33.9521	1.41027	12.4266	1.40713	12.4918	0.0857191	99.2471	0.0369188	100	0.00454753	100	0.0334746	100	0.0041713	100
HBB	-5.37151	2.04217e-52	6.38179e-54	262.765	120.67	-3.38308	-6	14.2571	590.224	-5.30799	1.37497e-06	7.30455e-07	18.331	590.224				5.37151	0.0273759	5.30799	0.02821	8	0.158716	1.87681	6.21455	5.35439	0.159643	0.686119	10.4293	0.91736	5.6491	2.65787	2.59574	2.56816	2.83119	4.33544	0.749659	3.61477	1.1897	0.121366	79.0702	1.24574	100	0.114988	99.9054	0.358152	100	0.0404792	100
[truncated: 81 more columns]

## Sheet: LUSC_Corr
Spearman's correlation coefficients
		UBC	IPO8	ACTB	PUM1	RPL13A	GUSB
81.4252	UBC		-0.018671	0.181636	-0.0937497	0.0599039	0.122373
72.8718	IPO8	-0.018671		-0.052448	0.199021	-0.03866	0.00217839
71.4048	ACTB	0.181636	-0.052448		-0.099334	0.125973	0.195266
70.7455	PUM1	-0.0937497	0.199021	-0.099334		-0.209088	-0.0788357
66.3	RPL13A	0.0599039	-0.03866	0.125973	-0.209088		0.00661649
52.2321	GUSB	0.122373	0.00217839	0.195266	-0.0788357	0.00661649
P-values
		UBC	IPO8	ACTB	PUM1	RPL13A	GUSB
81.4252	UBC		0.661594	1.75829e-05	0.0276314	0.159874	0.00398407
72.8718	IPO8	0.661594		0.218584	2.44617e-06	0.364626	0.959274
71.4048	ACTB	1.75829e-05	0.218584		0.0195797	0.00302873	3.80302e-06
70.7455	PUM1	0.0276314	2.44617e-06	0.0195797		7.18869e-07	0.0641836
66.3	RPL13A	0.159874	0.364626	0.00302873	7.18869e-07		0.876741
52.2321	GUSB	0.00398407	0.959274	3.80302e-06	0.0641836	0.876741

## Sheet: KIRC
RNASeqV2 IlluminaHiSeq
KIRC
T-samples	C-samples	Paired of them (C+T)			*Normalized expression level 10% trimming is applied
533	72	144
	Pooled samples									Paired samples								value	Score	value	Score	value	Score	value	Score	value	Score	value	Score	value	Score	value	Score	value	Score	value	Score	value	Score	value	Score	value	Score	value	Score	value	Score	value	Score
Gene Name	Log2FC	FDR	P-value	Rel. StDev(T), %	Rel. StDev(N), %	Log2((87-perc.)-T / (median)-N)	Log2((12-perc.)-T / (median)-N)	Tumor CPM	Norm CPM	Log2FC (mean)	FDR	P-value	Tumor CPM	Norm CPM				LogFC pooled		LogFC paired		lower Tenth LogFC paired		upper Tenth LogFC paired		Square Mean Abs LogFC paired		trimmed RelStDev CPM Norm		trimmed RelStDev CPM Tumor		lower Log Tenth CPM to Mean CPM Norm		upper Log Tenth CPM to Mean CPM Norm		lower Log Tenth CPM to Mean CPM Tumor		upper Log Tenth CPM to Mean CPM Tumor		Log CPM absolute expression		pathologic T LogFC Spearman Pv		pathologic T LogFC Spearman Rs		pathologic N LogFC Spearman Pv		pathologic N LogFC Spearman Rs
NONO	0.120054	0.0059411	0.00427016	24.8503	9.10196	0.476546	-0.267613	300.976	276.944	0.144214	5.04032e-05	3.1502e-05	308.103	276.944				0.120054	93.2303	0.144214	86.7827	0.326151	91.9777	0.71685	48.2697	0.272165	89.1633	0.0538202	100	0.144251	95.3331	0.185442	99.2406	0.267304	96.0562	0.633534	57.2857	0.609527	60.0756	0.122328	78.1336	2.04824	99.9996	0.139718	98.9292	0.394457	100	0.0496855	100
HSP90AB1	0.124189	0.0122635	0.0091976	36.5285	13.7206	0.575426	-0.438712	1095.58	1005.22	0.301003	7.78182e-07	4.13409e-07	1248.27	1005.22				0.124189	92.2674	0.301003	36.173	0.469802	77.0282	1.17052	19.0398	0.44525	59.0973	0.0961822	100	0.196477	81.1229	0.372516	87.7942	0.312303	93.0687	0.895566	33.0636	0.882016	34.0209	0.0996341	95.163	1.12913	100	0.0890037	100	1.35137	100	0.139119	98.9687
RPN1	0.0896374	0.0509767	0.0414186	38.2615	15.7574	0.626348	-0.421593	317.407	298.286	0.151645	0.00452559	0.00353562	330.484	298.286				0.0896374	98.2815	0.151645	84.4496	0.659258	54.3837	1.07931	22.7091	0.403281	66.6414	0.109231	99.7874	0.205544	78.2175	0.37905	87.145	0.389906	86.0378	0.837826	37.3567	0.932826	30.582	0.120977	79.4454	0.888953	100	0.0734068	100	0.676169	100	0.0794968	100
YWHAZ	0.221002	0.00192648	0.00126425	33.9185	28.7526	0.659457	-0.167256	653.62	560.786	0.172639	0.00328868	0.00246651	659.761	560.786				0.221002	59.6667	0.172639	77.2535	0.622003	58.6167	1.11274	21.2704	0.429973	61.8015	0.156462	92.6184	0.162955	90.9848	0.387368	86.2998	0.758025	44.2559	0.655566	54.7941	0.809284	39.692	0.108154	90.2133	0.809582	100	0.0679626	100	0.308276	100	0.0397484	100
PSMC4	-0.0623856	0.92446	0.92446	35.516	17.5278	0.437355	-0.562752	73.0943	76.3244	-0.00420349	0.78651	0.761932	74.2123	76.3244				0.0623856	99.9047	0.00420349	100	0.90813	32.2025	0.944071	29.8748	0.427044	62.3263	0.115929	99.3697	0.196852	81.0041	0.404916	84.4518	0.445535	79.8925	0.693482	50.6826	0.926836	30.9664	0.160689	40.704	1.43545	100	0.107282	99.9844	0	100	0	100
SDHA	-0.299816	0.216529	0.189463	57.2822	23.3203	0.493922	-1.02267	228.22	280.937	-0.0475097	0.831987	0.831987	260.125	280.937				0.299816	36.4469	0.0475097	100	1.37703	13.1427	1.27021	15.8422	0.671604	29.0604	0.146453	94.8813	0.317454	45.8262	0.990359	27.1557	0.380686	86.9804	1.01206	25.9811	1.35696	13.6014	0.125126	75.3475	2.24757	99.9431	0.149331	98.1732	0.225821	100	0.0298113	100
PUM1	-0.351259	8.52112e-15	2.92914e-15	22.5144	17.2011	-0.045249	-0.754954	105.874	135.061	-0.159375	0.000622689	0.000428099	116.982	135.061				0.351259	26.4224	0.159375	81.889	0.87179	34.7634	0.664878	53.7629	0.397474	67.7071	0.0996664	100	0.136836	96.719	0.704125	49.5718	0.298865	94.0518	0.593786	61.9415	0.5235	70.4942	0.144665	55.1574	0.0980742	100	0.00989112	100	1.6121	100	0.158994	97.1722
TFRC	-0.0687133	0.707257	0.663053	71.5715	37.4975	0.833514	-1.18458	84.7918	88.928	-0.074685	0.291275	0.245763	93.0632	88.928				0.0687133	99.7329	0.074685	99.4677	1.43762	11.8752	1.89089	6.10052	0.878636	15.9066	0.22698	71.2708	0.419349	28.1722	0.994216	26.9425	0.921511	31.3128	1.64539	8.58607	1.59349	9.28048	0.155265	45.2346	1.62416	100	0.117794	99.8548	4.01837	76.4326	0.298113	62.4447
TBP	0.0871339	0.0568038	0.0479282	21.2806	10.002	0.379606	-0.30207	11.4662	10.7942	-0.0162115	0.640016	0.580014	10.9565	10.7942				0.0871339	98.5363	0.0162115	100	0.63122	57.5514	0.490186	74.5692	0.276348	88.5696	0.0658948	100	0.131143	97.6327	0.268974	95.961	0.245694	97.1765	0.621069	58.7252	0.489114	74.6994	0.287653	4.73074	0.845052	100	0.070415	100	1.10895	100	0.119245	99.8234
POP4	0.155852	0.003981	0.00273693	33.9567	18.1441	0.640107	-0.20324	31.9274	28.6581	0.266067	4.94773e-06	2.7831e-06	34.0679	28.6581				0.155852	83.0715	0.266067	45.1855	0.398454	85.142	0.956378	29.1222	0.3877	69.5057	0.117431	99.2461	0.170227	89.0236	0.398635	85.1228	0.494772	74.0113	0.549767	67.2717	0.87088	34.8303	0.203215	17.8022	2.1067	99.9954	0.142579	98.7285	0.308276	100	0.0397484	100
IPO8	-0.442848	1.51994e-17	3.32487e-18	29.011	11.327	-0.03147	-0.905168	76.8456	104.455	-0.359835	6.64819e-09	2.70083e-09	82.8502	104.455				0.442848	15.607	0.359835	25.0808	0.932566	30.5985	0.346016	90.2809	0.421419	63.3393	0.0754174	100	0.173943	87.9749	0.301703	93.8505	0.270194	95.8908	0.709124	49.0568	0.685388	51.5404	0.153793	46.5312	1.96795	100	0.135729	99.1761	1.22792	100	0.129182	99.5017
PPIA	0.371542	1.66607e-06	8.33035e-07	43.8458	17.4792	1.00633	-0.107435	234.99	181.637	0.394039	1.34784e-08	6.31798e-09	240.124	181.637				0.371542	23.3791	0.394039	20.4876	0.258227	96.5518	1.30531	14.8817	0.498587	50.2212	0.130164	97.7759	0.228154	70.8926	0.379928	87.0568	0.430754	81.5911	0.739336	46.0395	1.02653	25.2316	0.129826	70.511	1.72188	100	0.123042	99.7233	0.884111	100	0.099371	100
ACTB	0.471345	2.39414e-07	1.12225e-07	35.5679	47.22	1.07651	0.00271966	4193.45	3024.7	0.243035	0.00456726	0.0037109	3881.26	3024.7				0.471345	13.4373	0.243035	52.2138	0.909043	32.1408	1.36732	13.362	0.666137	29.5581	0.20355	78.8604	0.218665	73.9625	0.675625	52.5897	1.21085	17.6553	0.830552	37.9381	0.885921	33.7419	0.0846209	99.3933	1.7401	100	0.124007	99.6935	1.74957	100	0.168931	95.8822
G6PD	0.159276	0.0219225	0.017127	63.4324	21.3719	0.805834	-0.354667	35.6064	31.8847	0.260454	8.29424e-05	5.44309e-05	39.667	31.8847				0.159276	81.9224	0.260454	46.8198	0.985403	27.4326	1.32306	14.4247	0.493075	51.0914	0.107695	99.8522	0.240765	66.8732	0.377912	87.2591	0.611774	59.8114	0.837884	37.3521	1.47219	11.2239	0.196981	20.0041	0.522185	100	0.0467907	100	0.308276	100	0.0397484	100
HBB	0.101084	0.321823	0.291652	258.634	318.88	2.00824	-1.65151	72.4538	67.551	0.0233648	0.442504	0.387191	70.1921	67.551				0.101084	96.8081	0.0233648	100	3.1999	1.62147	3.14	1.70115	1.52617	3.99943	0.695123	10.1479	0.730113	9.15243	2.37119	3.46288	4.27071	0.778858	3.39516	1.39504	3.38678	1.40382	0.16315	38.7804	0.0103921	100	0.00107903	100	2.19152	99.9737	0.198742	90.4589
HMBS	-0.174932	0.92446	0.923379	80.7155	23.6296	0.60138	-0.932411	12.994	14.6691	-0.0782195	0.749538	0.702692	14.0053	14.6691				0.174932	76.4293	0.0782195	99.2577	1.49918	10.7477	1.17229	18.9761	0.592593	37.2725	0.150552	93.9949	0.32581	43.9608	0.623324	58.4634	0.578209	63.8118	1.19637	18.1373	1.53811	10.107	0.26386	6.56613	1.16071	100	0.0909656	100	0.394457	100	0.0496855	100
RPS17	0.637161	0.000130545	8.15909e-05	87.2143	31.9603	1.33691	-0.0697805	467.228	300.417	0.534052	2.60196e-07	1.30098e-07	441.394	300.417				0.637161	6.342	0.534052	9.88838	0.433471	81.2819	1.88689	6.13261	0.625884	33.5361	0.166255	90.111	0.285164	53.8462	0.665303	53.7161	0.868848	34.9802	1.01384	25.8878	1.55456	9.85166	0.116492	83.593	0.276599	100	0.0264363	100	0.308276	100	0.0397484	100
RPL13A	0.639726	1.07392e-08	4.69842e-09	54.7318	27.0281	1.28534	0.0948618	697.154	447.458	0.604352	1.24942e-08	5.46622e-09	669.744	447.458				0.639726	6.2776	0.604352	7.25135	0.730991	46.8565	1.71293	7.7831	0.701629	26.4942	0.173504	88.1003	0.239975	67.1221	0.526258	70.1554	0.740766	45.9008	0.868722	34.9896	1.2378	16.8008	0.109163	89.5004	0.397206	100	0.0367361	100	0.778071	100	0.0894339	100
GUSB	0.596011	1.53588e-16	4.79963e-17	33.4074	17.1321	1.12426	0.199475	95.136	62.9401	0.717352	7.62841e-12	2.79933e-12	101.654	62.9401				0.596011	7.51044	0.717352	4.68644	0.283919	95.055	1.66898	8.29346	0.782556	20.8177	0.121955	98.8093	0.188719	83.5577	0.372262	87.8191	0.435193	81.0853	0.64162	56.3631	0.865419	35.2348	0.158617	42.387	0.273817	100	0.026191	100	2.19152	99.9737	0.198742	90.4589
PPIH	0.353116	2.19215e-05	1.23309e-05	44.6683	21.2977	0.992162	-0.101998	12.268	9.60452	0.296453	2.38392e-05	1.41545e-05	11.8684	9.60452				0.353116	26.1248	0.296453	37.2354	0.689143	51.1411	1.40878	12.4575	0.526574	45.9886	0.137947	96.5252	0.224395	72.1057	0.496467	73.8046	0.560257	65.9903	0.759243	44.1419	1.09644	21.9575	0.289767	4.60175	0.16452	100	0.0162509	100	0.578321	100	0.0695597	100
RPS18	0.919063	6.23574e-11	2.53327e-11	61.1079	34.6661	1.60041	0.293776	1159.95	613.442	0.823208	7.62841e-12	2.86065e-12	1115.66	613.442				0.919063	2.47771	0.823208	3.29081	0.491873	74.3641	1.99136	5.36411	0.936049	13.669	0.176328	87.2869	0.258817	61.3282	0.653534	55.021	0.924783	31.0994	1.01038	26.0703	1.3569	13.6028	0.102121	93.9206	0.437659	100	0.040055	100	0.676169	100	0.0794968	100
UBC	1.02491	3.58693e-26	4.18006e-27	35.2969	40.8124	1.60401	0.526337	2702.16	1327.95	0.975318	1.5937e-17	9.96062e-19	2849.56	1327.95				1.02491	1.87052	0.975318	2.12577	0.181695	99.3206	1.87648	6.21728	1.10992	8.98549	0.146842	94.7998	0.220275	73.4402	0.451485	79.1981	1.07231	23.0258	0.858775	35.7337	0.871647	34.7739	0.0911029	98.1976	1.63531	100	0.118399	99.8422	2.85369	97.7201	0.23849	80.2748
RPL30	0.97843	1.51994e-17	2.94979e-18	47.7012	24.9666	1.59142	0.38411	584.815	296.812	0.913776	4.98839e-12	1.55887e-12	567.632	296.812				0.97843	2.10838	0.913776	2.51484	0.240639	97.4089	2.24888	3.95654	0.963223	12.7525	0.147272	94.709	0.241221	66.7297	0.451737	79.1685	0.668264	53.3912	0.94734	29.6727	1.1948	18.1906	0.113843	85.8663	3.424	90.2296	0.199359	90.3236	1.22792	100	0.129182	99.5017
TUBB	0.882001	3.58693e-26	3.79286e-27	33.3006	29.7684	1.41133	0.522419	652.055	353.814	0.927733	5.38682e-17	5.05014e-18	689.599	353.814				0.882001	2.75507	0.927733	2.41845	0.0231811	100	2.07505	4.84046	1.04921	10.3363	0.223859	72.2792	0.176726	87.1709	0.654361	54.9285	0.704828	49.4992	0.84339	36.9182	0.819538	38.8363	0.11143	87.8045	1.89547	100	0.132067	99.3701	0.147011	100	0.0198742	100
PGK1	0.959279	3.54765e-17	9.97776e-18	44.7743	40.9878	1.56507	0.0764144	1086.84	558.976	1.14396	2.14261e-15	4.0174e-16	1255.49	558.976				0.959279	2.21865	1.14396	1.40899	0.295077	94.3151	2.09247	4.74031	1.2436	6.74726	0.136411	96.7919	0.283988	54.1628	0.50984	72.1699	0.804002	40.1401	1.49337	10.8479	0.977639	27.8731	0.103257	93.2974	0.976094	100	0.0792107	100	3.40898	90.5065	0.268302	71.426
HPRT1	-0.811115	4.74917e-05	2.81982e-05	94.7833	26.725	-0.0929332	-1.42188	26.3827	46.2902	-0.866597	3.19836e-13	7.9959e-14	26.3389	46.2902				0.811115	3.41856	0.866597	2.88304	1.89941	6.03289	0.479612	75.8496	0.924774	14.0745	0.173088	88.2187	0.264021	59.7883	0.658197	54.5014	0.640896	56.4454	0.873498	34.6382	1.79056	6.98034	0.192926	21.608	1.69914	100	0.121832	99.7581	0.884111	100	0.099371	100
RPLP0	1.0859	4.21363e-14	1.58011e-14	59.3464	27.5871	1.84693	0.364932	1180.77	556.259	1.04032	1.07225e-12	3.01569e-13	1175.68	556.259				1.0859	1.61149	1.04032	1.79988	0.451198	79.2317	2.31913	3.66201	1.16073	8.0312	0.182445	85.4753	0.295812	51.058	0.522959	70.5606	0.739542	46.0196	1.10559	21.5682	1.3566	13.6099	0.102434	93.7525	1.91703	100	0.133162	99.3153	0.676169	100	0.0794968	100
ALAS1	-1.15219	3.01951e-17	7.54878e-18	84.7639	29.0728	-0.650334	-1.57616	33.6811	74.8567	-0.988893	3.38111e-16	4.22639e-17	36.4349	74.8567				1.15219	1.38319	0.988893	2.05132	1.92989	5.79925	0.27499	95.6081	1.12209	8.74353	0.131877	97.5226	0.173459	88.1131	0.647661	55.68	0.754163	44.6193	0.733081	46.6507	1.69433	7.99372	0.173549	31.5601	0.710211	100	0.0609162	100	3.21805	93.6532	0.258365	74.4276
B2M	1.41977	3.58693e-26	4.48366e-27	45.6684	42.4735	2.13709	0.806021	4249.11	1588.2	1.41125	8.5376e-16	1.334e-16	4382.94	1588.2				1.41977	0.808037	1.41125	0.820637	0.107092	99.9985	2.72463	2.43774	1.53183	3.96158	0.25425	62.7028	0.264397	59.6779	0.63732	56.8526	1.08043	22.6591	1.16606	19.2013	1.06544	23.3412	0.0868728	99.0705	3.80143	82.0195	0.213517	86.9967	0.0717643	100	0.0099371	100
CDKN1A	0.884999	4.51539e-06	2.3988e-06	63.3911	116.384	1.90675	0.157043	227.83	123.367	0.864161	0.00103871	0.000746571	226.354	123.367				0.884999	2.73107	0.864161	2.90402	1.13668	20.3085	3.3495	1.44385	1.30095	6.01706	0.493678	20.5147	0.336674	41.6603	1.94376	5.69695	2.07295	4.85273	1.45994	11.4492	1.4398	11.8327	0.134118	66.014	6.09803	27.9266	0.286761	65.8359	0.308276	100	0.0397484	100
GAPDH	1.51691	7.59885e-21	1.18732e-21	56.3194	40.6793	2.30776	0.764832	5441.11	1901.31	1.57033	1.22122e-13	2.67142e-14	5736.59	1901.31				1.51691	0.681703	1.57033	0.623754	0.308051	93.3879	2.91183	2.05999	1.68594	3.09581	0.15453	93.0806	0.30995	47.5743	0.625899	58.165	0.874028	34.5993	1.1594	19.4453	1.32405	14.3997	0.0844449	99.4148	3.51925	88.3784	0.203005	89.5071	3.21805	93.6532	0.258365	74.4276
LDHA	1.85705	3.13924e-32	9.81012e-34	45.4211	58.3046	2.51478	1.25159	2032.83	561.144	1.97965	3.89928e-22	1.21853e-23	2325.24	561.144				1.85705	0.405867	1.97965	0.344651	0.241288	97.3797	3.13567	1.70712	2.12749	1.69946	0.305442	48.658	0.236021	68.3741	0.78678	41.6366	1.39651	12.7166	1.37329	13.2266	1.00824	26.1838	0.0967029	96.4145	0.327762	100	0.0308832	100	3.60592	86.5569	0.278239	68.4116
[truncated: 81 more columns]

## Sheet: KIRC_Corr
Spearman's correlation coefficients
		NONO	HSP90AB1	RPN1	YWHAZ	PSMC4	SDHA	PUM1	TFRC	TBP	POP4
82.6201	NONO		0.537612	-0.0884595	0.233554	-0.263731	-0.0286654	0.296784	0.0377723	0.0468219	-0.153772
73.1589	HSP90AB1	0.537612		0.14179	0.28234	-0.0736346	0.157463	0.206224	0.130514	0.102638	0.00615084
69.6785	RPN1	-0.0884595	0.14179		0.371308	0.63062	0.224405	-0.143404	0.0385289	-0.218587	0.547827
68.6563	YWHAZ	0.233554	0.28234	0.371308		0.173083	-0.0632066	-0.0332346	0.117247	-0.0935161	0.257878
64.7423	PSMC4	-0.263731	-0.0736346	0.63062	0.173083		0.299805	-0.352236	-0.0697981	-0.179881	0.650585
62.7824	SDHA	-0.0286654	0.157463	0.224405	-0.0632066	0.299805		0.0242764	0.0229439	-0.196552	0.322658
60.7903	PUM1	0.296784	0.206224	-0.143404	-0.0332346	-0.352236	0.0242764		0.083099	-0.0951569	-0.362407
56.2159	TFRC	0.0377723	0.130514	0.0385289	0.117247	-0.0697981	0.0229439	0.083099		0.00149463	-0.0937155
53.8982	TBP	0.0468219	0.102638	-0.218587	-0.0935161	-0.179881	-0.196552	-0.0951569	0.00149463		-0.135949
53.5003	POP4	-0.153772	0.00615084	0.547827	0.257878	0.650585	0.322658	-0.362407	-0.0937155	-0.135949
P-values
		NONO	HSP90AB1	RPN1	YWHAZ	PSMC4	SDHA	PUM1	TFRC	TBP	POP4
82.6201	NONO		1.09342e-46	0.0294517	5.94842e-09	4.22408e-11	0.481218	8.67955e-14	0.353276	0.249786	0.000144559
73.1589	HSP90AB1	1.09342e-46		0.000463619	1.4354e-12	0.0700811	9.91851e-05	3.03457e-07	0.00128186	0.0114681	0.879893
69.6785	RPN1	0.0294517	0.000463619		3.021e-21	1.65189e-68	2.34847e-08	0.000398288	0.343709	5.45727e-08	9.3119e-49
68.6563	YWHAZ	5.94842e-09	1.4354e-12	3.021e-21		1.83262e-05	0.120112	0.414115	0.00384893	0.0213134	1.1606e-10
64.7423	PSMC4	4.22408e-11	0.0700811	1.65189e-68	1.83262e-05		4.72933e-14	3.84751e-19	0.0860212	8.37372e-06	3.25576e-74
62.7824	SDHA	0.481218	9.91851e-05	2.34847e-08	0.120112	4.72933e-14		0.550862	0.572945	1.08153e-06	3.78196e-16
60.7903	PUM1	8.67955e-14	3.03457e-07	0.000398288	0.414115	3.84751e-19	0.550862		0.040858	0.0191311	3.02147e-20
56.2159	TFRC	0.353276	0.00128186	0.343709	0.00384893	0.0860212	0.572945	0.040858		0.97071	0.0210371
53.8982	TBP	0.249786	0.0114681	5.45727e-08	0.0213134	8.37372e-06	1.08153e-06	0.0191311	0.97071		0.00079268
53.5003	POP4	0.000144559	0.879893	9.3119e-49	1.1606e-10	3.25576e-74	3.78196e-16	3.02147e-20	0.0210371	0.00079268

## Sheet: KIRP
RNASeqV2 IlluminaHiSeq
KIRP
T-samples	C-samples	Paired of them (C+T)			*Normalized expression level 10% trimming is applied
290	32	64
	Pooled samples									Paired samples								value	Score	value	Score	value	Score	value	Score	value	Score	value	Score	value	Score	value	Score	value	Score	value	Score	value	Score	value	Score	value	Score	value	Score	value	Score	value	Score
Gene Name	Log2FC	FDR	P-value	Rel. StDev(T), %	Rel. StDev(N), %	Log2((87-perc.)-T / (median)-N)	Log2((12-perc.)-T / (median)-N)	Tumor CPM	Norm CPM	Log2FC (mean)	FDR	P-value	Tumor CPM	Norm CPM				LogFC pooled		LogFC paired		lower Tenth LogFC paired		upper Tenth LogFC paired		Square Mean Abs LogFC paired		trimmed RelStDev CPM Norm		trimmed RelStDev CPM Tumor		lower Log Tenth CPM to Mean CPM Norm		upper Log Tenth CPM to Mean CPM Norm		lower Log Tenth CPM to Mean CPM Tumor		upper Log Tenth CPM to Mean CPM Tumor		Log CPM absolute expression		pathologic T LogFC Spearman Pv		pathologic T LogFC Spearman Rs		pathologic N LogFC Spearman Pv		pathologic N LogFC Spearman Rs
PUM1	-0.0582386	0.962806	0.962806	29.0242	20.6192	0.36512	-0.578533	116.205	120.992	0.223453	0.00625559	0.00410523	138.383	120.992				0.0582386	99.9656	0.223453	58.8078	0.584512	63.0524	0.995175	26.8898	0.406032	66.1377	0.152874	93.4675	0.184335	84.9035	0.731832	46.7736	0.330728	91.6002	0.704181	49.566	0.7009	49.9063	0.145139	54.6876	0.599884	100	0.0823066	100	0.798228	100	0.146385	98.4298
PSMC4	0.213099	0.00747394	0.0053719	29.2872	16.8517	0.740291	-0.172071	103.682	89.4447	0.206295	0.0208705	0.0163051	100.492	89.4447				0.213099	62.4782	0.206295	64.9407	0.511848	71.9238	1.01264	25.9506	0.399309	67.3701	0.122555	98.7441	0.188849	83.5174	0.442617	80.2309	0.376397	87.4102	0.706711	49.3049	0.720173	47.9343	0.151667	48.454	0.577208	100	0.0796249	100	6.74439	19.9811	0.609938	13.5268
PGK1	0.123658	0.272687	0.221558	50.0285	17.2876	0.849517	-0.800919	591.793	543.181	0.284356	0.010454	0.00784049	682.461	543.181				0.123658	92.3945	0.284356	40.2198	1.13458	20.3906	1.23754	16.8087	0.59857	36.5703	0.115602	99.3952	0.303792	49.0609	0.332323	91.4667	0.479805	75.8263	1.53272	10.1926	1.11751	21.0742	0.109308	89.3954	2.50591	99.5168	0.249395	77.1019	3.68424	84.8062	0.439155	30.2466
ALAS1	-0.0114804	0.962806	0.955012	50.5291	33.6706	0.766634	-0.826412	78.6973	79.326	-0.000586194	0.980617	0.980617	81.4087	79.326				0.0114804	100	0.000586194	100	1.75188	7.36551	1.00688	26.2559	0.498259	50.2726	0.0967065	100	0.301006	49.7491	0.358198	89.1679	0.84419	36.8556	1.2703	15.8396	1.20341	17.901	0.15863	42.377	1.10404	100	0.136146	99.1521	0.641771	100	0.121988	99.7538
IPO8	-0.316982	8.45826e-05	3.70049e-05	28.2566	14.7733	0.129415	-0.800925	69.2415	86.2557	-0.194521	0.0502122	0.0439356	76.8912	86.2557				0.316982	32.6917	0.194521	69.2585	1.02872	25.1204	0.376824	87.3677	0.362175	74.1951	0.0969332	100	0.178357	86.6929	0.375518	87.4976	0.369672	88.0725	0.759884	44.082	0.680261	52.0895	0.159217	41.894	1.73632	100	0.192255	91.8278	1.33238	100	0.219578	85.4538
RPN1	0.2974	0.00017362	8.13843e-05	27.4644	16.0486	0.681648	-0.151738	377.533	307.205	0.277597	0.00866244	0.00595543	363.626	307.205				0.2974	37.0115	0.277597	41.991	0.717063	48.2481	1.01465	25.8451	0.434941	60.9157	0.12141	98.867	0.176955	87.1041	0.456505	78.608	0.308047	93.3883	0.734063	46.5543	0.656602	54.6787	0.118773	81.5257	1.60398	100	0.181322	93.9033	2.47669	99.5954	0.341565	50.3179
NONO	0.0543976	0.272687	0.213696	26.0021	11.0733	0.46187	-0.310056	283.52	273.029	0.26858	0.0012312	0.000692548	322.708	273.029				0.0543976	99.9928	0.26858	44.4705	0.430348	81.6372	0.796034	40.8258	0.357555	75.0368	0.0691348	100	0.149143	94.3061	0.260045	96.4555	0.304963	93.6151	0.55757	66.318	0.712941	48.6666	0.123147	77.3273	9.18894	6.69686	0.540047	18.4426	0.230285	100	0.048795	100
YWHAZ	0.313103	0.000302784	0.000170316	27.8366	20.6008	0.756862	-0.0769157	579.622	466.543	0.294843	0.00109062	0.000579391	592.568	466.543				0.313103	33.5018	0.294843	37.619	0.588098	62.6219	1.0457	24.2782	0.443036	59.4854	0.117383	99.2503	0.167383	89.806	0.430089	81.6666	0.59608	61.668	0.679309	52.1919	0.717236	48.2306	0.110731	88.3408	4.61936	59.7396	0.369658	43.4793	2.75092	98.4369	0.365963	44.3288
SDHA	-0.11345	0.962806	0.917013	51.7602	21.0151	0.591869	-1.15082	306.979	332.094	-0.11913	0.760261	0.688986	291.845	332.094				0.11345	94.6351	0.11913	93.437	1.80376	6.8551	1.23666	16.8359	0.66733	29.4487	0.140606	96.0411	0.344435	40.1008	0.745474	45.4467	0.402788	84.6803	1.44887	11.6579	1.17573	18.8534	0.120195	80.1922	2.04777	99.9996	0.216596	86.221	5.24778	43.77	0.536745	18.7275
TBP	0.058218	0.451307	0.394894	19.7368	12.7139	0.28703	-0.309841	12.635	12.1353	-0.0457256	0.968891	0.938613	12.2583	12.1353				0.058218	99.9658	0.0457256	100	0.604971	60.6129	0.433511	81.2774	0.21977	95.3235	0.102457	99.9849	0.111293	99.6822	0.295807	94.2649	0.273143	95.7182	0.649696	55.451	0.454942	78.792	0.275441	5.57562	1.12955	100	0.138622	99.0009	2.47669	99.5954	0.341565	50.3179
UBC	0.515117	1.29812e-05	4.05661e-06	35.1685	23.9974	1.09552	-0.0249944	1818.68	1272.59	0.404256	6.4246e-05	1.40538e-05	1659.97	1272.59				0.515117	10.8136	0.404256	19.3215	0.138695	99.8945	1.05508	23.8274	0.412047	65.0396	0.12588	98.3531	0.223614	72.3583	0.35607	89.3661	0.654014	54.9672	0.830885	37.9113	0.832334	37.7948	0.0943932	97.2433	1.12102	100	0.137796	99.0529	0.49526	100	0.09759	100
HSP90AB1	0.091354	0.351974	0.296978	101.215	15.8386	0.757732	-0.453906	1032.51	969.156	0.445646	0.000585581	0.000237892	1296.05	969.156				0.091354	98.093	0.445646	15.3747	0.60516	60.5906	1.26731	15.9249	0.5776	39.0961	0.105551	99.923	0.232049	69.6416	0.49992	73.3834	0.342068	90.63	0.84823	36.5411	1.57407	9.55966	0.100331	94.8316	8.11727	10.4337	0.507042	21.5561	0.35824	100	0.0731925	100
POP4	0.389206	1.17619e-05	3.30805e-06	26.8914	14.7912	0.779998	0.0339106	37.8297	28.8848	0.252699	0.000232869	6.54945e-05	35.0292	28.8848				0.389206	21.0697	0.252699	49.1623	0.222058	98.1676	0.873028	34.6726	0.362921	74.0588	0.0934098	100	0.15033	94.0444	0.345801	90.3001	0.391898	85.8308	0.596273	61.645	0.719095	48.043	0.197631	19.7601	0.429483	100	0.0614721	100	9.3927	6.19157	0.707528	9.171
RPL13A	0.485426	0.000178742	8.93712e-05	44.7925	22.424	1.23956	-0.150833	748.071	534.337	0.424128	0.000299947	9.37334e-05	760.815	534.337				0.485426	12.5097	0.424128	17.283	0.562124	65.7628	1.48371	11.0172	0.654432	30.6571	0.183217	85.2421	0.283076	54.4092	0.52543	70.2572	0.467192	77.3401	0.967529	28.4592	1.07043	23.1115	0.107243	90.8355	4.13063	73.3833	0.345316	49.3548	0.230285	100	0.048795	100
ACTB	0.604641	3.60729e-07	4.50912e-08	30.8423	34.175	1.06588	0.0613081	5018.87	3300.58	0.593046	4.9705e-06	6.21312e-07	5153.49	3300.58				0.604641	7.24258	0.593046	7.60553	0.247037	97.1129	1.30839	14.8011	0.667349	29.4469	0.173052	88.2288	0.200798	79.7445	0.472284	76.731	0.940034	30.1265	0.770928	43.0618	0.747973	45.2073	0.0831789	99.5549	0.376635	100	0.0546648	100	0.230285	100	0.048795	100
RPS17	0.707473	0.000832853	0.000520533	71.2415	19.6543	1.5543	-0.126132	482.228	295.313	0.384435	0.000797301	0.000348819	419.468	295.313				0.707473	4.85582	0.384435	21.6647	0.625175	58.2487	1.59217	9.29914	0.643766	31.699	0.151272	93.8332	0.352564	38.5399	0.490745	74.5012	0.426923	82.0246	1.2975	15.0889	1.45343	11.5713	0.116242	83.8139	0.497067	100	0.0699296	100	1.14298	100	0.19518	91.2227
RPS18	0.598012	0.000281315	0.000149449	57.0564	20.9561	1.38034	-0.0886411	823.033	543.748	0.420055	0.000501792	0.000188172	793.428	543.748				0.598012	7.44714	0.420055	17.6778	0.574178	64.2991	1.47253	11.2175	0.669601	29.2416	0.136464	96.7828	0.309093	47.7783	0.488175	74.8134	0.555945	66.5164	0.966918	28.495	1.36578	13.3973	0.106196	91.5231	3.59318	86.8324	0.316437	57.1339	0.35824	100	0.0731925	100
B2M	0.792048	5.87406e-05	2.38634e-05	58.6438	26.4431	1.59097	-0.207473	2242.14	1294.89	0.602405	0.000865227	0.000405575	2187.53	1294.89				0.792048	3.63427	0.602405	7.31073	1.13523	20.3653	2.04717	5.00683	1.01708	11.1618	0.182865	85.3486	0.338717	41.2432	0.580844	63.494	0.655653	54.7844	1.65451	8.47131	1.28638	15.3901	0.0926928	97.7685	2.41002	99.7422	0.242794	79.0353	4.03711	75.9296	0.463553	26.7127
PPIA	0.919824	1.84999e-09	1.73437e-10	40.8539	16.0806	1.53089	0.300826	301.519	159.375	0.64767	6.3888e-05	1.1979e-05	252.006	159.375				0.919824	2.47243	0.64767	6.08364	0.169887	99.5391	1.62433	8.85917	0.70108	26.5386	0.108616	99.8148	0.243195	66.1104	0.298783	94.0576	0.458389	78.3855	0.869182	34.9555	1.01213	25.9774	0.127416	73.0093	1.06826	100	0.132639	99.3418	16.2394	0.915162	0.853913	5.55862
PPIH	0.61334	1.0051e-05	2.51274e-06	38.9026	22.0163	1.16073	0.0592492	14.5391	9.50397	0.260781	0.0208859	0.0169698	11.0533	9.50397				0.61334	6.98553	0.260781	46.7232	0.416542	83.1835	1.49868	10.7562	0.382691	70.4282	0.168748	89.4329	0.219364	73.7358	0.491127	74.4549	0.510081	72.1404	0.840536	37.1424	0.982096	27.6192	0.278742	5.32916	0.0955463	100	0.0150586	100	2.21886	99.9607	0.317168	56.9274
HPRT1	-0.441769	0.00258562	0.00169682	49.0221	24.2075	0.347449	-1.17751	27.0351	36.7209	-0.368136	0.031233	0.0263529	28.9952	36.7209				0.441769	15.6978	0.368136	23.8594	1.89479	6.06948	0.741789	45.8018	0.772403	21.4421	0.136828	96.7205	0.316582	46.0258	0.533279	69.2933	0.687605	51.3044	0.995866	26.8518	1.17235	18.974	0.200221	18.8221	2.83088	97.8943	0.270848	70.6536	1.33238	100	0.219578	85.4538
RPL30	0.788	2.15616e-05	8.08559e-06	56.8138	15.9228	1.53518	0.158788	516.377	299.058	0.529163	0.000114258	2.85645e-05	454.128	299.058				0.788	3.68247	0.529163	10.1169	0.558127	66.2501	1.51698	10.4482	0.70284	26.3964	0.104761	99.9434	0.295813	51.0576	0.299557	94.003	0.453482	78.9638	1.03066	25.0225	1.31901	14.5273	0.115321	84.6154	5.06087	48.1837	0.390286	39.0169	0.35824	100	0.0731925	100
GUSB	0.684983	6.97064e-06	1.52483e-06	44.8896	17.4879	1.2165	0.0309492	120.704	75.0796	0.545407	2.23146e-05	3.48666e-06	115.028	75.0796				0.684983	5.27399	0.545407	9.38372	0.358167	89.1708	1.37807	13.1195	0.75148	22.8033	0.100931	99.9978	0.243277	66.0848	0.465865	77.4982	0.464855	77.6185	0.955631	29.1672	1.00846	26.1721	0.151215	48.8701	3.31253	92.1834	0.300347	61.7851	5.71045	34.2979	0.561143	16.7464
HMBS	0.652496	6.97064e-06	1.52231e-06	41.9699	20.046	1.23858	0.0146079	27.8764	17.7343	0.53722	0.000379717	0.000130528	25.3539	17.7343				0.652496	5.96977	0.53722	9.74404	0.294241	94.3724	1.63883	8.66995	0.630388	33.0625	0.149903	94.1391	0.241034	66.7885	0.610523	59.9585	0.396646	85.3332	1.02632	25.2426	0.981724	27.6403	0.221666	12.7978	0.658453	100	0.0891139	100	0.798228	100	0.146385	98.4298
LDHA	0.672918	0.000768251	0.000456149	62.7428	39.6194	1.72653	-0.0936859	714.11	447.916	0.856696	0.00232218	0.0013788	766.799	447.916				0.672918	5.51878	0.856696	2.96967	0.845536	36.7506	2.28599	3.79705	1.09008	9.39956	0.261913	60.4085	0.364539	36.3699	0.682145	51.8872	1.02241	25.4424	1.41146	12.4018	1.47622	11.151	0.108904	89.686	2.77314	98.2965	0.267135	71.7795	2.21886	99.9607	0.317168	56.9274
RPLP0	0.796792	2.1133e-05	7.26448e-06	56.9709	21.9411	1.51303	-0.00557195	1022.47	588.563	0.826247	1.87741e-07	1.17338e-08	1154.49	588.563				0.796792	3.57889	0.826247	3.25974	0.245222	97.1987	1.66358	8.35919	0.987965	11.9869	0.168849	89.405	0.296802	50.8059	0.462343	77.9172	0.528858	69.8362	1.11992	20.9761	1.31954	14.5138	0.103586	93.11	4.3915	66.0978	0.358518	46.0866	0.965121	100	0.170783	95.6124
TUBB	0.843215	1.04363e-09	6.5227e-11	36.9907	24.5787	1.42865	0.310014	579.834	323.2	1.00541	1.2729e-06	1.19335e-07	644.918	323.2				0.843215	3.09351	1.00541	1.96553	0.0168758	100	2.14633	4.44813	1.07056	9.83202	0.178854	86.5463	0.217864	74.2227	0.547443	67.5563	0.580682	63.5134	0.882691	33.9725	0.900086	32.7509	0.113396	86.2352	8.00953	10.9425	0.503535	21.9241	1.53394	100	0.243975	78.692
GAPDH	1.20259	9.55724e-11	2.98664e-12	44.563	23.8887	1.8612	0.448777	4858.51	2110.99	1.19551	1.87741e-07	1.03412e-08	4892.35	2110.99				1.20259	1.23872	1.19551	1.25772	0.309937	93.2472	2.27685	3.8355	1.18686	7.59308	0.157096	92.4643	0.281537	54.8277	0.603898	60.7399	0.608332	60.2163	1.21295	17.5869	1.04244	24.4371	0.0849846	99.3471	3.08507	95.4282	0.286732	65.8445	5.71045	34.2979	0.561143	16.7464
TFRC	-1.11652	0.0918567	0.0688925	191.896	24.1396	-0.0571883	-2.29589	38.777	84.0773	-0.678943	0.00933347	0.00670843	53.628	84.0773				1.11652	1.50001	0.678943	5.39465	2.77192	2.3338	1.04848	24.1433	1.19714	7.42957	0.169079	89.3416	0.483751	21.3602	0.863671	35.3654	0.425061	82.2341	1.91618	5.90278	2.2985	3.74527	0.168327	35.0048	2.2957	99.9031	0.234749	81.3365	4.41382	65.4705	0.48795	23.656
CDKN1A	1.75257	3.98967e-07	6.23386e-08	60.4498	134.809	2.62446	0.561279	382.122	113.403	1.32345	0.00496326	0.00310204	310.116	113.403				1.75257	0.470719	1.32345	0.968039	1.59063	9.32098	3.51935	1.27336	1.86377	2.39077	0.39158	31.9952	0.397075	31.1882	1.64488	8.59262	2.39864	3.36387	1.97183	5.49739	1.32129	14.4694	0.125742	74.7231	1.49041	100	0.171627	95.4864	1.33238	100	0.219578	85.4538
G6PD	1.16076	0.00342436	0.00235425	123.603	18.2146	2.52666	0.251281	85.2218	38.1178	1.72658	0.00109062	0.000563661	131.967	38.1178				1.16076	1.35704	1.72658	0.489083	0.142992	99.8628	4.02662	0.90445	1.74697	2.8248	0.113428	99.5512	0.539483	17.1567	0.340069	90.8046	0.524422	70.381	1.29328	15.2021	2.56571	2.83805	0.168166	35.1167	8.55972	8.63193	0.521069	20.1583	2.21886	99.9607	0.317168	56.9274
HBB	-1.41416	0.73666	0.667599	458.505	127.638	0.603455	-4.28838	23.5816	62.8459	-1.62426	0.801985	0.751861	26.0699	62.8459				1.41416	0.816311	1.62426	0.571998	5.38326	0.432752	2.6485	2.61902	2.37533	1.27923	0.57608	15.0008	1.0722	4.06022	3.22554	1.58894	2.24909	3.95562	4.01452	0.911392	4.10995	0.858591	0.184046	25.6597	1.33226	100	0.1576	97.3319	0.965121	100	0.170783	95.6124
[truncated: 69 more columns]

[truncated: 15 more sheets: KIRP_Corr, PRAD, PRAD_Corr, COAD, COAD_Corr, HNSC, HNSC_Corr, LIHC, LIHC_Corr, STAD, STAD_Corr, THCA, THCA_Corr, BLCA, BLCA_Corr]
