# Supplementary material for: Pan-Cancer Analysis of TCGA Data Revealed Promising Reference Genes for qPCR Normalization
Source: Front Genet. 2019 Mar 1;10:97. doi: 10.3389/fgene.2019.00097 (PMC6406071; doi:10.3389/fgene.2019.00097)
Supplement: Supplementary file 2 [file Table_2.XLSX]

## Sheet: Sheet1
Supplementary file 2. Results of pan-cancer search for reference genes.
BRCA - breast invasive carcinoma
LUAD - lung adenocarcinoma
LUSC - lung squamous cell carcinoma
KIRC - kidney renal cell carcinoma
KIRP - kidney renal papillary cell carcinoma
PRAD - prostate adenocarcinoma
COAD - colon adenocarcinoma
HNSC - head and neck squamous cell carcinoma
LIHC - liver hepatocellular carcinoma
STAD - stomach adenocarcinoma
THCA - thyroid carcinoma
BLCA - bladder urothelial carcinoma
GO - Gene Ontology
	Gene name	Multi-tissue score	Cross-tissue stability score	LogFC:	BLCA	LIHC	KIRC	KIRP	COAD	STAD	LUSC	BRCA	PRAD	HNSC	THCA	LUAD		CPM:	BLCA	LIHC	KIRC	KIRP	COAD	STAD	LUSC	BRCA	PRAD	HNSC	THCA	LUAD		Score:	BLCA	LIHC	KIRC	KIRP	COAD	STAD	LUSC	BRCA	PRAD	HNSC	THCA	LUAD			Pseudogene count	Isoform count
	MBTPS1	74.7472	90.2658		-0.0943156	-0.210259	-0.250785	-0.127432	-0.113989	0.0709113	-0.105086	-0.264774	-0.150913	0.0612144	-0.0728876	-0.0405316			137.498	72.0406	169.649	169.66	138.121	115.495	152.868	202.053	168.02	105.22	207.014	159.914			77.9215	62.4652	67.9678	75.066	80.8735	80.864	77.396	68.0372	72.4006	70.6556	86.8172	80.9005			0	1
	HNRNPA0	74.6354	94.3198		-0.0377554	0.145115	0.0894231	-0.094562	0.265372	-0.269769	0.0736236	0.328061	0.21702	0.0546556	0.0431778	-0.164455			208.603	84.6167	134.679	153.379	177.142	201.672	157.046	139.834	174.408	156.17	204.469	183.293			71.9324	72.1504	78.4709	65.06	68.6003	71.1578	79.6649	69.2789	76.9794	83.0377	87.7602	75.2413			0	1
	SF3A1	73.5939	95.9334		-0.315892	0.0401859	-0.247339	-0.414514	-0.123736	-0.0514944	-0.11136	-0.249698	-0.113536	-0.0922672	-0.0849111	-0.301999			157.678	73.7837	166.902	166.025	165.315	155.599	172.503	173.857	174.853	144.895	176.188	170.248			67.1282	73.3768	65.7235	59.4623	79.4011	83.7322	78.6352	74.2347	72.8104	80.4877	81.0296	71.948			0	1
	SF3B2	73.2824	95.7597		0.209199	0.216179	-0.222518	-0.0453254	0.231803	0.0861327	0.21705	0.284266	0.0618479	0.332265	0.202113	0.211368			244.117	125.284	216.228	224.282	216.888	175.67	212.832	214.529	224.816	195.249	268.002	214.528			69.3145	72.4705	82.0093	87.9004	77.7415	79.5377	66.7848	64.7127	84.5173	55.1706	75.6361	71.5973			0	1
	GGNBP2	72.7039	98.3761		-0.18777	0.190141	0.100601	0.191126	-0.0449019	0.0870406	0.120617	-0.108011	-0.043446	0.05122	0.0895791	0.149505			76.3085	40.0257	63.222	61.2347	69.2186	56.4991	59.9822	77.0609	57.6382	54.3512	67.3074	62.6314			68.4911	61.1375	74.3539	69.5707	75.0664	73.0868	74.6354	72.702	76.6845	75.3561	76.4054	76.9717			0	1
	HNRNPUL2	71.5381	93.9853		0.0266376	0.272	-0.0371055	-0.18227	-0.0545056	-0.211798	0.272206	0.0714883	0.0380343	0.00750238	0.229551	0.0533582			173.254	58.0497	159.775	151.439	196.449	182.488	132.306	163.927	153.175	149.968	147.587	138.496			75.9111	62.9782	78.9848	75.7514	75.7151	69.7185	53.0194	80.4401	77.9622	72.0257	69.2173	72.8044			0	1
	SFRS3	71.3362	91.6928		-0.218477	-0.0266921	-0.116563	-0.295327	0.497386	0.121253	0.367424	0.0721813	-0.00406988	-0.0527075	-0.285758	-0.0402325			346.197	125.791	208.092	189.055	225.684	196.806	220.827	260.701	239.45	237.631	245.416	235.668			66.0193	73.8949	75.1042	58.4114	53.0538	80.4201	59.8509	83.2685	84.7071	76.113	73.7028	82.3705			0	1
	RTF1	71.059	93.2032		-0.176677	-0.0174295	-0.149559	-0.0279492	-0.00424286	-0.039179	0.1441	0.186285	-0.188258	-0.154151	-0.180225	-0.137085			88.6161	37.27	73.1552	65.5716	68.3172	99.9059	69.592	89.2239	91.7144	71.5961	84.2131	75.2097			68.8638	67.6005	77.7991	73.187	76.7891	72.6325	63.6866	63.7295	77.3979	64.1475	76.1001	73.5889			0	1
	CIAO1	70.6952	96.5371		0.418839	-0.0829227	-0.270446	-0.133142	0.323494	0.244468	0.21238	0.136049	0.0455215	-0.0399554	0.226725	0.238881			71.5845	77.2271	121.303	118.812	80.6706	68.3452	76.4646	89.734	82.9229	67.6444	85.9832	81.189			49.1579	79.8844	73.1941	78.3689	66.6465	63.6762	71.5963	80.845	82.0688	71.7192	70.4907	69.2546			0	1
	TM9SF3	70.6567	77.6645		-0.228453	-0.196968	-0.451018	-0.309648	0.0195955	0.228183	0.0465918	-0.0648968	0.200617	-0.227975	-0.0290647	0.308054			265.948	161.21	313.494	247.431	419.337	318.588	204.098	306.875	477.078	214.711	263.338	215.873			67.3969	77.0602	53.7634	69.7301	83.0341	64.2	84.5587	81.2842	66.2809	70.501	91.0071	52.6666			0	1
	PRPF8	70.4511	93.594		-0.363857	-0.218922	-0.182385	-0.00821105	-0.100395	-0.0496151	-0.379791	-0.310261	-0.127182	-0.188991	-0.0696779	-0.333299			362.472	155.799	371.346	350.119	342.539	444.181	408.577	412.609	396.964	363.193	339.434	398.027			62.3322	65.6019	73.2635	66.1469	78.6828	74.1742	62.4105	65.8049	70.7549	74.0863	88.0625	68.9536			0	1
	GTF2F1	70.348	92.2468		0.0432687	0.231558	0.156749	0.151453	0.155945	-0.17513	0.223943	0.323365	0.0954129	-0.0117949	0.0721472	-0.0510354			95.9581	42.4094	88.4165	101.67	102.02	87.3717	73.4223	73.6318	107.572	86.7646	120.862	75.1638			74.7569	59.3164	72.158	69.1682	74.8272	74.6602	61.5311	57.6012	76.0294	75.0329	82.332	72.3015			0	1
	SFRS4	70.2065	93.8487		0.0774582	-0.137162	0.378527	0.354099	0.138422	-0.0775682	0.0727182	-0.0344201	-0.172134	0.206562	0.260588	-0.0960948			134.455	57.9936	72.5181	72.8062	98.0148	85.1566	97.3549	91.0093	97.4483	87.6845	90.2087	100.629			79.2871	62.9007	58.9571	61.1567	78.9781	76.0056	78.4333	72.5483	69.3964	70.026	65.9174	73.7073			0	1
	SARS	69.9384	98.6119		-0.247328	-0.0763223	0.0332593	-0.130451	0.102728	-0.36883	-0.17761	0.120733	-0.0301955	-0.171841	0.281729	-0.0738302			159.945	114.435	144.873	136.79	153.315	131.009	137.723	133.348	144.261	162.054	155.33	139.479			50.9558	69.9535	82.198	74.8349	81.9115	62.0988	68.4422	78.2623	83.0455	58.6829	59.9462	80.6487			0	1
	ARIH1	69.7654	94.2727		-0.443529	-0.133898	-0.141206	-0.140849	0.0719775	-0.0615988	0.159754	-0.218487	-0.106501	-0.154322	-0.0349111	-0.0560376			88.8553	41.5226	78.3908	61.4194	60.746	85.9702	76.8148	103.941	78.0163	73.211	70.5645	79.9732			52.554	64.0371	69.1566	68.0203	76.2248	65.5461	74.5923	70.3788	78.2198	71.3947	77.28	75.1261			0	1
	TEX261	69.3916	93.0035		0.422188	0.116784	-0.213066	-0.390729	0.070252	0.155682	0.0597661	-0.153467	-0.012504	-0.0775894	-0.417299	-0.0177305			78.192	66.9381	146.619	146.058	101.96	119.123	110.968	135.513	131.182	83.5946	168.123	110.196			48.5697	72.1911	81.2806	61.7796	83.6746	72.2074	77.322	74.8382	77.718	75.105	45.5033	79.2956			0	1
	VCP	69.3772	94.9483		0.157954	0.177205	-0.178236	-0.0167941	0.30575	-0.00945294	0.416052	0.441682	0.299578	0.115286	0.200923	0.149544			388.956	240.861	331.851	331.319	331.307	337.461	324.935	311.645	408.339	472.489	294.664	318.045			70.8973	74.0739	82.9796	85.3018	69.097	73.6338	47.6138	48.5364	67.0672	70.0913	84.2204	74.5036			0	1
	XRCC5	69.2754	96.4052		-0.028829	-0.140111	-0.223768	0.1809	0.466732	0.252236	0.483856	0.286216	-0.0509716	-0.0975789	0.114326	0.359096			326.644	198.047	333.584	267.936	279.201	256.323	247.06	343.065	292.849	312.653	315.635	250.786			82.6793	79.3478	76.2759	68.1993	60.1447	76.3366	46.7706	60.6822	91.3097	80.6407	89.5812	44.12			0	1
	VPS4A	68.7481	89.4597		0.0181038	-0.0121985	-0.0193201	0.402355	-0.0871601	-0.399601	0.0515125	-0.164786	0.0712541	-0.333113	-0.081233	-0.130065			104.305	47.4118	118.093	134.576	119.154	100.886	93.3007	90.7983	111.972	115.767	114.85	96.211			75.1622	65.0873	83.471	46.3758	86.2917	61.4006	78.4143	58.2373	72.5727	57.1997	77.2571	78.5669			0	1
	KPNA6	68.4718	94.097		-0.144172	-0.178606	-0.426352	-0.366478	0.179817	-0.0302353	0.106378	0.00828718	-0.190719	-0.0891567	0.234701	0.102729			101.455	47.5377	119.778	110.267	72.7867	121.436	93.1239	107.917	102.808	111.359	89.7948	96.971			70.9762	62.4646	52.002	63.553	67.8047	72.8145	66.9084	75.791	76.0386	74.6684	73.8202	69.9053			0	1
	ARF3	68.3671	86.7407		0.277008	0.162223	-0.215205	0.0687062	-0.619593	-0.0051841	0.0599063	0.640584	0.0494397	0.193555	0.236417	0.0671964			188.413	78.7966	335.192	304.981	421.341	228.291	264.628	211.09	252.69	220.126	277.495	275.148			68.2452	68.2588	85.2346	77.4029	42.2194	81.3634	85.4544	37.7499	83.6735	60.5131	82.8563	78.4282			0	1
	ZMAT2	68.3239	96.5409		-0.0442121	0.302535	0.0658009	-0.002443	-0.0407433	-0.227026	-0.0216758	0.138968	-0.0524705	-0.149557	0.105319	-0.0233097			83.5124	54.0366	99.391	83.6585	79.9567	54.4388	74.8633	84.2393	71.7703	84.1833	87.2296	79.2442			76.0881	47.2804	76.5134	69.6517	79.393	53.9779	74.3212	71.1881	73.7124	63.7406	68.9604	75.2574			0	1
	LAPTM4A	68.19	90.7958		-0.104645	-0.301814	-0.109401	0.402505	-0.145716	-0.29761	-0.247116	0.012569	-0.49833	-0.0353657	0.114709	-0.163124			387.924	288.575	537.527	466.88	316.822	374.877	384.09	452.196	429.281	277.587	390.013	402.478			80.1014	65.4414	77.7906	56.3423	78.0329	57.9428	69.2481	81.0256	34.2316	79.6247	87.4756	77.2607			0	1
	SAFB2	68.114	89.1375		-0.106597	0.329545	-0.0646537	0.0891098	0.0932008	0.05688	0.0405413	0.294398	0.2212	0.0420852	-0.0747325	-0.0322999			87.0168	37.5285	81.1997	103.172	72.0559	60.5918	59.6506	53.4588	89.9157	58.1148	96.7851	62.5891			67.3041	58.2392	73.5858	68.9503	71.677	69.0583	67.5866	53.5884	71.1051	71.2644	80.2881	69.5363			0	1
	KIAA1967	67.9455	94.0052		0.118677	-0.034563	-0.258507	0.151597	0.0125851	0.278037	0.0854294	0.144717	-0.134737	-0.0193957	0.0828746	-0.00276201			106.353	43.16	99.8977	110.606	123.079	80.4184	95.0345	102.827	110.25	96.4691	97.8729	95.5479			62.3191	63.9887	65.915	67.211	70.2439	48.3916	70.4452	70.3222	69.9476	75.0005	83.0813	75.9917			0	1
	PPP2R1A	67.8238	90.6619		0.141258	0.424435	-0.160003	0.0674286	0.000332229	-0.249249	0.341891	0.578241	0.138357	-0.242859	0.433934	0.149053			363.433	135.559	352.96	417.859	374.888	336.104	235.142	221.504	372.505	358.385	290.319	232.322			82.0093	46.7671	82.1735	88.8808	91.4495	73.7929	54.2187	41.8441	86.6271	70.0294	50.9516	76.9784			0	1
	SFRS2IP	67.8062	94.8504		-0.0268594	-0.375149	0.000313981	-0.0129065	0.11427	0.347031	-0.0439559	-0.350781	-0.135808	-0.0492335	-0.265753	-0.225276			105.074	70.3972	138.941	113.738	107.14	110.855	125.28	171.711	115.836	116.302	125.522	130.463			69.9913	46.4924	73.4573	70.2776	78.3152	64.3613	79.3493	62.5297	76.4663	69.6636	60.7653	70.9298			0	1
	TAF7	67.7751	94.035		-0.264117	0.0602571	0.10242	0.188766	0.146488	-0.210281	-0.0394961	-0.151758	0.22715	-0.0736497	0.010578	0.069127			127.726	66.257	137.553	109.623	116.264	104.326	115.293	146.472	146.912	99.2423	135.809	118.755			50.3574	64.9036	74.0712	72.1619	66.3254	51.1978	69.244	69.1622	77.6638	69.8999	86.071	72.4849			0	1
	DCAF8	67.7154	90.6039		-0.333112	0.00554851	-0.138339	-0.174775	-0.120323	-0.338857	-0.340669	0.106067	-0.0817293	-0.218765	0.0217013	-0.159038			115.175	120.567	148.57	149.552	87.8164	95.3822	103.81	129.168	122.047	75.5443	159.266	113.575			51.2415	68.8183	77.2763	72.269	73.8399	49.3317	55.8561	77.2219	80.2097	62.5966	88.0999	70.2438			0	1
	DDB1	67.5776	94.0914		0.0847173	0.283841	-0.556648	-0.398006	0.246575	0.010495	0.432008	0.341844	-0.0625066	-0.0203597	0.222434	0.285943			278.288	143.369	389.026	364.331	244.141	241.457	224.428	281.761	346.758	271.84	289.676	222.925			73.6239	61.022	54.7537	67.0936	77.7834	81.0159	47.8415	58.6019	81.3564	83.4544	79.8148	59.4365			0	1
	SRCAP	67.5551	89.4712		0.0903068	0.42383	-0.0119908	0.0290639	0.135141	0.152439	0.0617176	0.350811	-0.00839064	0.177362	0.0531767	0.177484			161.861	45.3657	146.766	168.68	178.194	223.338	186.809	176.253	162.909	160.218	166.024	185.354			77.3492	41.9885	80.9923	65.423	68.133	60.522	79.6053	53.5799	66.2425	67.2651	87.1296	80.1243			0	1
	HP1BP3	67.4245	92.1283		0.0694699	-0.0298768	-0.372587	-0.449672	-0.00791372	-0.0312681	0.0530444	-0.319113	-0.177667	-0.000461815	-0.454994	-0.110363			192.213	79.0403	226.789	210.833	169.449	194.273	183.558	232.247	199.052	154.423	276.486	191.315			73.0633	70.2932	54.0214	43.8937	80.1783	68.7037	81.4306	65.3925	80.9723	77.6975	50.2705	81.5746			0	1
	KIAA0892	67.3403	94.6659		0.146711	0.374041	0.278398	-0.108271	0.0649055	-0.0773077	0.0928213	0.0902278	0.0130859	-0.155462	0.00585758	-0.138338			57.3301	21.5756	53.4746	62.9498	58.9309	76.3815	60.8782	63.1064	62.8772	58.188	61.2112	61.4683			64.3789	42.1326	62.4227	72.9102	70.9267	73.4241	71.8812	73.318	76.7735	70.6218	75.9149	63.9126			0	1
	CCDC47	67.1936	97.7412		0.174199	0.0237679	-0.290427	-0.070335	-0.256355	0.183491	0.0582537	0.221392	0.104179	-0.157832	-0.0668744	0.239138			118.168	117.288	175.55	148.807	190.637	118.895	140.966	149.121	167.385	131.494	128.44	147.346			49.7729	70.1831	64.1947	70.8773	62.5734	67.4259	74.9172	55.2011	75.8816	75.6773	77.7682	69.6711			0	1
	PPP3R1	66.9971	93.9629		-0.0280686	-0.369086	0.187424	-0.0421595	0.151904	0.164265	0.538258	-0.178777	-0.0107814	0.0298179	0.0995219	-0.0289857			79.4862	64.8759	60.2841	48.4357	70.6985	68.3418	75.0516	97.6652	71.0648	77.9716	52.1723	82.7184			74.6575	51.9946	69.3618	61.7239	76.6924	74.7435	41.9872	63.9138	77.1594	74.9343	77.3699	74.0014			0	1
	LUZP6	66.6187	90.7586		-0.0901155	0.0974831	-0.00516006	0.281873	0.140271	-0.0960519	0.311093	0.0475161	-0.267948	-0.149291	-0.296966	-0.286219			187.121	65.207	222.673	168.262	170.416	176.91	207.273	195.31	168.721	238.923	229.909	222.654			67.583	69.2773	81.311	50.0177	77.4261	62.5845	66.1313	72.7464	69.0445	63.9027	61.4697	64.4496			0	1
	KIAA0368	66.6105	90.6542		-0.351456	0.059199	-0.25401	-0.386521	0.0937465	0.153017	-0.0569003	-0.120338	0.397646	-0.162691	-0.0990033	0.0202245			136.819	70.788	139.086	127.804	127.66	120.857	112.744	187.954	158.754	136.474	121.144	114.106			50.5864	72.9997	62.0895	54.9853	81.3651	66.5952	72.3024	76.2676	50.0679	70.3989	79.3237	74.5537			0	1
	MRFAP1L1	66.381	92.5288		0.024598	0.0151591	-0.146718	-0.0386511	0.187963	-0.22604	-0.0924122	0.317174	0.0954915	-0.149649	0.07878	0.0302686			67.3697	45.284	71.9398	63.6603	45.278	45.3643	59.0466	68.0974	84.774	55.1004	75.5069	64.141			63.7249	66.4878	75.1269	64.5822	67.1808	56.2886	69.844	54.6167	78.7121	54.8804	81.4274	71.4735			0	1
	TSG101	66.1208	98.5542		-0.0146496	0.151198	-0.383984	-0.0289275	-0.0260207	-0.220461	-0.0208287	0.345427	0.205805	-0.255534	0.116533	0.08249			64.1502	46.7577	87.8732	82.3601	81.5783	76.3848	68.2201	64.5643	67.7581	78.0128	70.4138	70.6842			67.3693	69.4701	59.965	73.5138	77.3656	57.5482	69.6114	50.6266	73.3423	54.4916	76.7648	71.7094			0	1
	ZDHHC5	66.1072	93.2287		0.248677	-0.0626614	-0.0592093	0.145445	-0.0737303	0.0969278	0.512951	0.322236	-0.0474968	-0.178976	0.369187	0.266292			138.489	80.1061	138.869	136.315	167.856	156.891	122.777	119.696	141.039	222.176	129.661	120.066			52.4041	78.1119	85.3862	71.1687	84.115	61.5172	45.3312	56.4072	82.7252	67.6838	60.2047	65.3532			0	1
	RAB11B	65.9166	80.9588		0.0735172	-0.134363	-0.302143	-0.252535	-0.362973	-0.591446	-0.212177	0.0706556	0.0295471	-0.140334	0.0252214	-0.270922			125.943	103.835	121.257	164.424	131.053	215.68	116.382	89.5474	138.6	98.5914	238.107	127.214			75.7495	70.1848	56.6197	61.2502	59.6738	48.4443	68.5529	68.5414	79.3302	73.4607	82.9906	56.9782			0	1
	KDM3B	65.8782	89.3555		-0.432959	0.355825	-0.171689	-0.139545	0.0820016	0.0610405	-0.364168	-0.218878	-0.182646	-0.322983	-0.0237665	-0.0487281			112.994	31.8503	134.884	120.108	118.499	115.766	107.307	149.692	129.346	93.712	126.407	109.449			51.496	44.425	69.9478	74.3388	74.1249	72.4842	60.3386	71.8252	75.438	54.984	77.7363	77.3043			0	1
	SRRM2	65.8136	82.3752		-0.437188	0.153675	0.341025	-0.0937444	0.379302	0.045297	-0.224815	-0.128925	0.15539	-0.149266	-0.180258	0.0729763			603.648	191.916	426.346	503.488	480.345	946.55	569.818	721.187	553.549	448.183	588.232	555.669			45.2149	69.3753	67.1212	71.578	46.6335	70.5959	69.3369	76.8291	65.2898	72.9146	72.2561	74.7436			0	1
	ALKBH5	65.7528	95.5569		-0.270536	-0.350095	0.229117	-0.19396	-0.389327	-0.289202	0.0513368	0.0354052	-0.111746	-0.0131924	-0.10453	-0.195164			117.387	92.0808	132.636	152.67	100.761	118.131	107.259	108.467	144.296	100.752	130.26	116.507			58.9241	48.9596	64.6696	69.7007	49.8725	58.9996	70.526	76.9017	82.7292	62.3862	82.4147	76.3519			0	1
	LRRC47	65.6062	98.442		-0.0489616	-0.292733	-0.268356	-0.176459	0.202104	-0.152706	0.392286	0.164672	0.0520664	-0.0661418	0.0330849	0.187804			72.8355	54.5551	61.9706	70.3922	57.6217	65.8199	48.1308	53.8576	75.0235	66.5269	68.4701	51.0097			72.7826	51.3155	59.1127	62.2548	70.5491	68.4971	46.4925	66.9322	80.9331	69.8309	77.1695	72.3825			0	1
	RER1	65.3634	97.9861		0.403994	-0.201068	-0.0502281	-0.119395	-0.469833	-0.335576	0.0364522	0.291274	0.138432	-0.123965	0.126903	0.262664			125.595	153.863	139.627	152.761	187.629	142.31	111.182	113.073	161.827	126.31	128.52	119.436			51.0161	64.9978	76.0635	63.8014	50.6646	59.1622	76.0422	57.5497	80.0195	65.784	80.5983	69.6928			0	1
	TCF25	65.3104	94.2731		-0.335855	-0.224165	0.208472	0.199745	-0.170396	-0.433212	-0.264822	-0.128468	0.0533432	-0.232638	0.0496707	0.0911252			138.213	81.5261	89.5945	112.99	132.601	122.946	103.334	102.832	130.336	99.5928	151.434	103.161			49.999	62.0716	69.7326	68.051	73.0516	56.9255	60.9928	57.9307	72.762	63.1533	82.858	74.5471			0	1
	NMT1	65.1339	98.0486		0.34087	0.151762	-0.102866	0.276503	0.483722	0.0857096	0.260015	-0.301273	-0.183565	0.327143	0.230315	0.104487			106.878	91.4722	130.433	136.826	91.424	122.75	117.133	144.319	107.834	110.678	111.982	117.154			58.3011	70.4414	76.7764	54.5749	49.5478	64.9159	60.8003	63.5101	78.4191	62.3217	71.9369	79.2984			0	1
	DDX1	65.1166	95.8132		-0.0243722	0.129807	-0.392252	-0.343886	0.357016	0.126199	0.599339	0.0202368	-0.00780665	-0.160519	-0.111126	0.182201			123.073	66.4505	144.026	129.925	107.748	86.8021	88.0257	126.488	102.646	123.68	128.414	89.9173			71.2288	67.743	60.4313	56.0419	68.2032	71.2096	35.6069	76.7887	83.2717	64.7585	83.4632	62.2604			0	1
	DYNC1H1	65.0821	92.0013		-0.223582	0.503666	-0.272317	0.100435	-0.0264005	-0.0381892	-0.0417141	-0.0776575	0.0109151	0.196847	0.203654	-0.147108			485.085	112.297	422.793	397.704	408.261	480.697	449.721	527.424	443.81	439.266	366.936	437.659			64.9222	39.1159	69.0202	60.4547	71.5432	63.3601	65.821	81.8041	69.2115	54.1261	83.0994	74.4405			0	1
	FTSJD2	65.0614	98.9359		0.210337	0.189365	-0.0816838	-0.141255	0.375037	0.00117926	0.0150284	0.16291	-0.0241096	0.455249	-0.127259	0.0279394			52.6927	37.2408	58.3068	57.3884	42.8082	52.6336	57.1207	56.5011	58.254	38.6483	52.9619	57.4947			59.4117	60.3078	76.6111	71.7881	49.0789	66.4655	72.7375	68.6454	76.8788	43.6593	74.2161	74.2432			0	1
	USP34	65.0366	87.3475		-0.279428	-0.0317236	-0.330698	-0.28084	-0.100528	0.0522481	0.229882	-0.388039	-0.281801	-0.0859416	-0.216406	-0.0443647			131.997	47.1001	146.644	121.474	97.4939	141.438	115.694	198.075	149.277	102.461	161.66	118.123			60.6303	66.8684	59.2158	64.8647	70.9633	67.817	56.4214	58.1863	67.5807	69.029	67.1448	74.8622			0	1
	ZFAND3	65.0003	95.748		-0.18296	0.240952	-0.399074	-0.0321743	-0.324958	-0.476062	0.0768986	0.322332	-0.101012	0.0295455	-0.00492067	0.152054			95.3312	66.3587	121.132	121.053	88.6169	116.255	77.2732	78.7206	97.6827	67.7897	103.938	79.8642			58.6486	62.054	58.9268	78.0013	57.5064	48.1154	71.8629	55.5096	78.8707	68.4081	79.328	73.8899			0	1
	PURB	64.9508	90.6416		-0.296492	0.150516	0.173994	0.311012	0.221662	0.003738	0.338918	-0.100608	0.0380565	0.167089	0.0263923	-0.0483455			103.013	28.4659	81.859	69.5999	60.564	98.4314	75.7932	112.889	89.201	90.7543	89.1789	80.6606			62.6268	58.5327	70.0792	55.7662	64.8441	63.2561	49.7783	71.6195	79.095	62.5597	77.5606	71.3916			0	1
	BAP1	64.799	97.1191		0.0957106	0.452004	-0.505569	0.063015	-0.0783502	-0.183941	0.188976	0.139921	0.236349	-0.0666034	-0.0156562	-0.0617681			81.0814	53.6236	87.3146	109.491	93.2012	72.6431	79.5909	75.4999	80.9276	96.3759	84.1631	79.428			69.5821	37.5742	39.597	70.18	78.7099	66.2886	70.6435	70.6194	69.6716	75.2835	77.828	74.9505			0	1
	ATXN7L3B	64.5537	89.2968		0.209995	-0.0532656	-0.483688	-0.415358	0.0101393	-0.0493861	0.199875	0.0498843	0.0348196	-0.127947	-0.363077	0.0468181			101.568	67.3647	193.854	160.473	129.403	157.717	113.567	160.777	172.916	93.9759	179.212	125.99			48.8253	63.8038	48.9528	53.0961	81.9188	64.9703	69.6932	74.1879	83.7254	72.8918	52.8134	75.7006			0	1
	TMEM50A	64.5141	93.0366		0.319806	0.323991	0.126972	0.392402	-0.490902	0.0298077	-0.309886	0.174901	0.09716	0.139176	0.405114	0.0263138			111.149	50.0621	127.329	107.141	169.064	138.543	137.951	131.299	141.671	103.257	98.6713	147.93			58.0643	54.8143	71.9124	60.2622	50.1811	79.757	56.7155	70.1505	78.9522	73.7892	52.4908	79.7381			0	1
	SLC35E1	64.4667	83.9104		0.0423188	0.1376	0.360339	0.0407046	-0.0303888	-0.0964783	-0.00434473	0.317867	0.372838	0.057708	0.162322	-0.107404			72.811	37.4677	83.071	81.8624	75.3843	113.821	92.2743	101.09	131.17	77.6041	69.8091	100.172			69.9503	61.1199	50.2399	63.6643	75.4649	78.6802	72.3952	50.7429	43.1501	72.9204	73.646	77.3601			0	1
	LRRC41	64.3735	92.427		0.0526445	-0.0238789	0.740516	0.307891	0.106277	-0.207242	0.32526	0.220849	0.0830905	-0.0719686	0.106582	0.342991			106.862	49.5155	86.0461	94.8297	84.3484	100.349	81.7914	89.9351	128.157	93.7667	98.1686	82.0432			75.2744	68.3246	30.6924	61.4878	80.6388	70.7386	55.1797	67.5865	79.7346	73.2776	80.6348	55.2561			0	1
	SPPL3	64.3693	93.4713		0.270598	0.0713712	0.0252807	0.337456	-0.154768	-0.0400509	0.567434	0.0402876	0.0483624	0.0687822	0.0248042	0.0029071			66.2332	30.1662	63.2708	61.4461	70.0291	77.0386	55.7065	70.0302	62.5527	85.5517	80.4132	61.0704			58.9149	60.6163	76.5417	52.425	73.6909	65.3439	34.8986	75.6902	78.3351	61.6379	81.0901	74.4656			0	1
	C19orf56	64.1579	96.6249		0.31695	-0.0148837	-0.212281	-0.0408952	0.00903732	-0.499767	-0.022001	0.350985	0.128244	-0.0442365	0.174529	-0.189451			98.1533	80.6735	91.3631	104.692	85.0889	93.5163	87.4751	80.2127	115.54	79.8937	107.639	91.6615			59.8274	65.7302	70.5141	73.8648	77.7668	40.7525	68.5027	53.3763	74.5519	69.7134	66.2494	61.2474			0	1
	VPS35	64.0984	89.4309		0.0408508	0.207461	-0.116087	0.264334	0.252859	-0.130305	0.367567	0.0749687	-0.16853	-0.112772	0.110877	0.288029			156.009	41.7171	154.274	124.758	140.316	187.317	104.708	151.119	143.762	139.271	103.32	112.805			63.5566	53.6591	75.808	45.7735	69.5199	61.6444	54.875	64.9928	80.6112	75.1628	81.8476	55.376			0	1
	IMPAD1	64.0968	94.367		-0.125374	0.0840967	-0.378835	-0.48448	0.346152	0.296412	0.188613	0.0196281	-0.060462	0.131195	0.149685	0.0631879			115.37	98.3869	159.513	124.976	89.4282	139.74	114.594	168.48	168.436	106.478	115.556	121.036			63.2146	60.4973	54.0352	49.1564	56.6704	63.6914	72.0394	58.8756	79.7129	69.0025	81.4473	70.6405			0	1
	EIF3A	64.0729	95.15		-0.612437	-0.136464	-0.395946	-0.305062	0.374206	0.256879	0.201246	-0.175553	0.0842939	-0.194052	-0.0319368	0.106655			378.322	181.833	307.19	275.535	290.96	280.671	248.646	348.1	302.828	373.994	287.427	252.31			37.3771	70.5845	55.8891	65.1862	64.3678	62.0644	66.1434	73.1129	70.3792	74.9925	77.9605	64.7115			0	1
	DHX38	63.8533	96.3503		0.0175067	0.199377	0.298727	0.33641	-0.0199403	-0.0694396	-0.0354058	-0.263624	-0.190862	0.133758	-0.0515663	-0.102201			77.1003	35.0876	57.6174	63.6984	77.9023	57.7794	68.8709	63.7515	63.4413	66.71	62.4699	68.5365			68.0241	62.3434	54.7689	48.4102	72.8431	69.8118	68.0176	49.5285	64.5945	67.3281	79.1894	70.8097			0	1
	ZMYM4	63.7518	85.0812		-0.0128426	-0.0236706	-0.200764	-0.120388	0.327404	0.296609	0.16076	0.0423373	-0.054397	-0.00459549	-0.0941336	0.26056			56.6699	23.4078	73.6614	56.6118	40.4474	51.084	54.9298	93.5676	78.3079	46.5614	72.0203	58.2817			52.5987	54.2652	72.2488	72.5	58.9262	61.7498	62.3305	65.888	72.7649	69.4353	73.912	54.8535			0	1
	ZNF592	63.6447	94.3351		-0.0165172	0.108012	0.00147032	-0.114283	-0.348518	0.0660679	-0.105407	-0.237656	0.0570456	0.0279115	0.0688373	-0.415443			49.9256	32.7085	64.3795	68.8817	71.4286	76.1083	67.45	76.1521	48.8357	50.9537	65.6264	69.323			68.5809	62.8452	66.6537	71.7702	58.1024	60.7515	68.7608	58.1666	69.002	67.0654	75.6536	44.1455			0	1
	RPA1	63.6292	90.7069		-0.0564086	0.102623	0.165943	0.402793	-0.0334269	-0.0210423	0.75196	-0.0865109	-0.199932	0.261757	0.047727	0.029288			100.302	36.8131	80.6379	71.4692	87.3642	81.6746	80.1934	116.105	113.696	100.402	97.6658	79.7569			69.7474	62.0657	63.6375	46.4498	73.5214	71.8474	31.4648	78.0261	74.9922	61.0017	82.3338	74.8306			0	1
	UBR4	63.5917	94.0933		-0.526462	-0.334866	-0.312152	-0.454591	-0.0621785	0.0185974	0.0412922	-0.236529	-0.00164423	0.0063594	-0.157098	0.1099			241.74	128.149	261.054	274.352	209.665	255.157	171.214	227.882	186.502	188.466	192.081	167.261			40.6134	58.2657	64.4939	55.3844	72.3791	69.0712	64.6625	72.6884	66.793	69.8853	70.1758	68.8356			0	1
	C11orf59	63.3816	96.055		0.310686	0.499841	-0.111165	-0.0649954	-0.266481	-0.330984	-0.112964	0.271754	0.205548	0.0922694	-0.183399	-0.139178			84.3609	48.0167	99.8874	110.754	103.582	115.845	104.923	77.7501	110.245	82.1927	123.973	107.634			62.8971	40.1585	73.6915	71.8617	58.8599	61.224	69.7298	60.6784	72.5019	65.5141	67.9872	65.2992			0	1
	SGTA	63.3128	95.443		0.310733	0.264667	0.113626	0.224697	0.372851	-0.11455	0.381271	0.495736	0.208576	-0.0136779	0.0578228	0.0796979			85.743	60.3962	74.7931	103.748	87.4525	89.678	66.2661	59.9521	95.4244	88.0142	97.0199	67.9694			65.0976	57.6324	70.7197	68.0304	56.4843	70.564	50.7674	44.4215	68.6477	69.5057	74.0457	74.1601			0	1
	ACTR1B	63.282	94.8535		-0.151257	0.0699933	0.0681981	0.0450631	-0.105254	-0.50888	0.0522835	-0.0797187	0.0203925	-0.403899	0.314434	-0.0602702			75.767	48.5275	80.4054	93.7121	87.4202	82.5291	71.3232	66.7122	88.9995	65.8496	84.0693	75.2549			58.3917	68.088	75.4197	76.9902	74.2111	45.3559	71.7901	62.1909	78.3527	39.3196	57.3473	70.2376			0	1
	UBE2R2	63.223	97.8171		-0.0171595	-0.119401	0.124473	0.201965	0.30512	-0.206379	0.338983	0.336529	0.350496	0.140548	0.289681	0.205436			102.059	80.2199	83.6669	76.9132	85.0577	125.949	75.8517	89.7394	86.5848	82.5767	70.8521	78.6651			75.1307	74.9231	79.9204	64.0756	61.493	66.018	46.3485	55.8793	57.039	63.8659	59.7494	63.1361			0	1
	VPS26B	63.2007	87.1148		-0.0481392	-0.124536	0.0789015	-0.124302	-0.164257	-0.294236	0.0870207	0.0406865	0.465419	-0.478659	0.108416	0.194738			61.5761	60.1919	52.2718	54.6426	77.6044	85.2316	53.8304	70.0533	96.242	63.46	54.8706	56.7058			67.2537	66.4241	72.6555	72.6641	75.4137	60.5569	67.4043	72.4215	40.0985	41.788	71.9861	66.6164			0	1
	GNAI3	63.01	89.4133		0.213948	-0.149409	0.0430672	0.00724714	-0.00866683	0.177844	0.438993	0.371856	-0.0792514	-0.191825	0.05649	0.108676			110.116	59.3691	99.3206	81.4431	109.496	91.2508	88.9903	97.2115	93.913	163.507	66.1881	93.5431			44.8712	68.547	71.2601	75.1283	79.9154	64.7241	43.6293	49.9124	80.0101	57.1306	79.1693	61.0501			0	1
	L3MBTL2	63.0061	98.4624		-0.0452042	0.204937	0.0861763	0.114303	0.209211	0.0365528	0.0637627	0.275477	0.105321	-0.00989861	-0.0585756	-0.153357			42.9907	26.4228	41.0888	45.146	34.7261	39.6671	40.7788	38.0837	46.959	34.0882	40.2634	42.0941			61.5186	53.2721	67.3936	64.2116	58.9425	64.3869	66.1555	55.5483	67.9377	66.5858	66.3115	66.3663			0	1
	C10orf46	62.9996	91.8341		0.140615	0.0163834	-0.185468	-0.0412084	0.0843177	0.253188	0.193545	0.225938	0.113776	0.280902	0.267474	0.124058			61.3641	34.1321	56.1552	48.6036	55.5804	57.5176	56.696	82.1883	58.4714	65.9284	45.4904	60.7647			65.6893	63.3113	66.7577	62.3527	75.4111	57.8574	64.9904	57.2445	69.1782	59.0601	54.7941	62.6187			0	1
	CDC42BPB	62.9906	92.6009		-0.449901	0.0215859	-0.401919	-0.0678753	-0.196289	-0.0527197	-0.328683	-0.137839	-0.154801	0.0822944	0.1121	-0.315638			181.372	80.8629	227.589	235.699	186.837	214.069	188.05	175.47	182.905	159.16	147.452	190.104			41.7678	69.9079	43.9686	69.0772	70.1219	71.3652	59.1737	71.4625	79.1273	63.8053	77.7084	55.12			0	1
	OXA1L	62.9865	96.5539		0.115964	0.313114	0.325499	0.463364	-0.12268	-0.206396	0.119893	-0.0632622	0.0913168	-0.283854	0.232587	0.310982			93.6695	93.7238	102.238	110.146	124.807	157.375	88.6216	111.696	91.4507	104.986	108.646	88.9477			73.9001	61.5691	61.2898	40.7203	72.6395	63.1946	74.0781	73.5362	70.3054	50.1435	66.3854	60.3945			0	1
	RBM15B	62.8992	90.9593		0.0619452	0.375407	-0.194368	0.365287	0.144719	-0.0813751	-0.0508414	0.0838159	0.413043	-0.373164	0.156271	0.000820906			106.906	35.4438	63.6554	71.8877	99.3762	112.671	85.454	101.18	86.6531	99.9408	83.6659	89.2727			71.4175	45.1044	65.8408	45.2818	71.0899	69.7868	75.3707	78.7198	45.6894	53.7049	77.0873	75.0646			0	1
	SPCS3	62.7709	96.1462		-0.11644	-0.357323	0.203366	-0.131827	0.0811832	-0.169618	-0.37834	0.0425922	-0.0217373	-0.14269	-0.327091	-0.0498518			139.442	93.6232	143.359	115.79	137.996	162.665	153.44	127.797	159.856	124.391	169.714	164.316			61.8105	53.611	71.779	76.0569	73.6372	58.2052	48.1546	68.9357	62.4395	64.8611	51.6071	71.036			0	1
	NUCB1	62.6116	91.4296		-0.060677	-0.235205	0.121055	-0.0109551	-0.408546	-0.436443	-0.687165	-0.0321818	0.225293	-0.0497866	-0.0103165	-0.53557			389.914	504.955	430.018	532.426	354.078	410.613	504.668	287.431	457.931	267.8	371.048	520.676			63.0017	64.4821	76.8822	77.9125	56.3898	56.6198	40.4487	67.8324	64.0409	74.4331	85.6942	43.6868			0	1
	NUDCD3	62.5121	94.9388		-0.166652	0.355301	0.253812	0.572262	0.489236	-0.155228	0.0866757	0.0710799	-0.151591	-0.0534531	0.272019	0.0205943			120.223	51.2693	101.42	101.48	84.512	100.63	102.733	119.002	131.748	104.071	85.4105	105.913			68.8443	47.482	63.2877	37.7786	42.9314	73.5903	73.9873	76.5867	79.5998	74.8753	60.077	75.193			0	1
	PRPF6	62.2515	95.6554		-0.0295721	0.470659	0.089272	0.0908504	0.784975	0.276442	0.0817645	0.389421	0.140782	-0.0151732	0.16391	0.185533			167.736	82.5127	132.732	148.841	119.915	103.022	122.186	132.907	149.406	128.233	151.381	129.419			66.7751	46.977	80.8136	77.051	31.4843	56.0768	69.0778	50.0153	79.1899	72.195	71.6626	74.0256			0	1
	DNTTIP2	62.2458	92.6733		-0.164275	0.102504	0.0385705	-0.199846	0.546419	0.114925	0.34236	-0.0241324	-0.109916	-0.0732422	-0.142391	0.107235			87.1089	35.5976	56.4647	48.2792	45.2281	51.1292	62.7739	74.3551	58.2173	76.7744	62.6658	63.4998			60.3561	60.1	75.4411	55.1427	41.9271	67.9293	49.3377	69.1527	73.0446	66.3533	76.1739	64.3338			0	1
	TMED7	62.1632	91.5058		-0.209861	-0.216012	-0.07436	-0.453734	-0.254929	-0.00927476	-0.217651	0.207766	-0.226821	-0.11637	-0.147468	-0.00152302			95.229	119.909	196.482	144.972	141.87	137.331	113.599	112.254	175.731	93.6095	156.026	127.788			67.4981	65.211	77.1081	50.6178	55.4486	65.3072	56.2775	49.5693	64.7307	66.0902	69.8165	65.3144			0	1
	FLOT2	62.1281	77.4567		0.258977	0.189163	0.172534	1.01415	-0.0925177	-0.193142	0.0409367	0.0728129	-0.0494465	0.0201071	0.538265	-0.0187757			222.534	91.2181	167.471	177.061	138.29	114.527	171.039	125.85	208.152	152.692	90.8933	171.259			55.4416	60.3389	67.5682	28.8581	81.2953	65.7676	77.1297	70.6574	77.7284	70.9078	42.2942	80.3646			0	1
	C15orf24	62.128	96.8296		0.227101	0.125366	0.0736004	0.457771	-0.0769678	-0.142584	0.0787626	0.187848	0.0294767	0.122258	0.334567	-0.0339581			46.2522	55.6802	67.8806	64.2035	55.4728	52.8663	55.1548	46.6707	64.9267	44.8029	55.1943	58.7291			65.0296	65.3002	74.9342	48.8199	69.7043	62.2342	66.4366	58.5801	60.1579	64.0531	51.5495	64.3268			0	1
	KCMF1	62.121	92.9635		0.110466	0.201906	0.156944	0.260925	0.0867273	-0.0758814	0.990067	0.063906	0.0302309	0.0314485	0.0941165	0.25621			67.4284	37.347	50.1494	45.857	70.6139	70.5298	50.4575	62.6768	53.7301	77.2898	57.6254	52.6009			67.1353	61.9783	70.0209	57.4885	81.2089	70.3793	25.9601	67.2839	75.7304	69.9967	77.9962	51.0674			0	1
	WDR11	62.0963	91.6078		-0.155446	-0.19801	-0.467317	-0.153313	-0.0970805	0.155879	-0.0288138	-0.36327	-0.12802	-0.144956	-0.179973	0.038327			48.5404	32.6318	86.8674	78.851	58.3483	48.3574	54.5451	69.7894	61.276	47.4826	69.7677	54.2242			64.3387	53.1769	43.2886	66.7316	75.5382	63.68	70.9846	50.968	72.6026	54.8424	67.1577	73.4473			0	1
	IFNAR1	62.0786	93.8721		-0.0870909	-0.776568	0.124679	-0.0732301	-0.260374	-0.0174796	-0.62992	-0.310552	0.0930228	-0.0729921	0.0384378	-0.153628			85.0205	130.051	121.249	102.334	86.6303	89.4841	107.768	119.929	112.55	63.6445	102.6	108.309			68.8209	30.0027	67.2477	76.6752	63.793	77.0169	37.8949	63.86	62.1995	70.6419	82.8406	76.5242			0	1
	STARD7	62.0645	90.0552		0.348087	0.00437957	-0.707488	-0.466497	0.100338	0.349664	0.139093	0.204706	0.0569318	0.0758355	-0.301544	-0.595406			115.801	113.501	250.58	230.335	190.747	115.985	224.026	164.728	152.422	156.72	184.067	263.71			52.2244	79.3014	40.5708	55.2516	86.686	50.7409	73.9629	71.5547	84.9875	72.8748	62.0827	41.9124			0	1
	CASC3	62.0531	89.2285		-0.425969	0.619098	-0.215572	-0.299936	0.139535	-0.0350783	-0.148274	-0.196903	-0.0596154	0.00349638	-0.245571	-0.242051			126.057	35.0273	116.241	113.215	93.1747	111.847	115.416	155.946	135.783	75.3026	144.453	122.096			40.394	31.9446	66.0399	61.5326	72.662	65.1642	72.435	64.9127	84.4744	76.3832	67.0558	68.6309			0	1
	RBM25	61.972	86.4806		0.176666	0.054424	0.0263586	-0.0675055	0.426432	0.433192	0.292429	-0.021454	0.110946	0.0650981	-0.259524	0.185717			85.0974	31.7367	70.7289	67.2257	66.9809	107.609	72.4369	103.153	76.1616	75.3993	105.844	76.0681			56.2879	59.154	61.9218	69.3463	52.9298	47.2667	62.4084	71.3829	73.2551	67.6757	60.4816	68.2258			0	1
	TXLNA	61.9594	97.2403		0.245301	0.136325	0.0603857	0.226481	0.303302	0.157462	0.175832	0.213762	0.137255	0.241221	0.369793	0.27183			87.3225	60.963	81.7467	82.9322	72.6896	68.0586	90.6487	100.62	89.7299	87.9875	88.8628	90.1519			57.3677	59.3467	69.6219	55.9048	60.242	57.0253	65.4954	65.4198	73.1997	60.1052	58.3604	64.362			0	1
	SPIN1	61.9134	80.8366		-0.111078	-0.111189	-0.379774	-0.41556	-0.11203	0.154429	0.0464008	-0.0557159	-0.312343	0.245078	-0.0640883	-0.256698			96.8577	35.5177	177.747	154.827	88.6717	84.5876	95.1194	150.353	137.922	72.1966	137.497	102.98			63.7953	52.6343	47.0139	44.3445	81.608	62.3156	71.5212	75.0184	61.6214	54.2986	74.7855	68.7189			0	1
	DAD1	61.8797	98.5105		0.304978	0.31863	-0.245147	0.0575541	0.0459598	-0.42671	0.187538	0.384565	0.0217817	0.0581904	-0.0677053	0.286956			96.5288	91.0739	131.973	125.942	114.149	156.842	105.465	107.381	119.85	99.3707	148.85	109.518			51.1661	55.5564	69.0911	73.0829	74.882	42.5374	66.7008	50.2973	65.7401	70.6073	78.0104	58.615			0	1
	C6orf62	61.8709	90.3103		0.621868	0.426084	0.162581	0.213413	0.206744	0.432273	-0.227826	0.341971	0.218411	0.270185	0.17034	0.0496031			111.312	88.4608	147.771	129.923	110.951	70.4839	157.351	163.157	163.997	105.48	169.708	174.722			38.4116	48.2319	79.7071	71.6098	77.3309	50.7378	57.8113	53.9079	70.2298	60.5438	76.0867	79.0437			0	1
	PCIF1	61.8129	91.3806		0.00354156	0.316145	0.0358327	0.245996	0.295539	0.0434768	-0.0838771	0.0279075	-0.280623	0.0710055	-0.0770674	-0.240221			53.5138	22.1426	47.5102	56.7713	52.6302	70.7555	59.452	51.5592	55.6339	42.8453	75.3871	60.4139			61.1042	47.2041	67.3979	56.7966	48.8022	63.6178	72.5671	68.6115	54.1894	69.5698	76.9804	64.2101			0	1
	ZC3H4	61.7702	91.8182		0.11301	0.171533	0.250086	0.0049473	0.0551671	0.144134	0.0259705	0.273252	-0.0140623	-0.0453081	0.124329	-0.163666			49.5103	21.4572	38.7928	44.7398	57.2507	69.8315	49.1782	47.439	51.6027	47.972	52.4299	53.3401			64.0551	56.8581	60.586	51.1934	72.0579	58.5849	60.1049	60.91	63.285	59.6724	71.413	66.0962			0	1
	TNKS2	61.7282	89.6727		-0.227707	-0.340934	-0.0639869	-0.263355	0.0901611	0.0314768	-0.216863	-0.352271	-0.14238	-0.32724	-0.191867	-0.208475			84.6004	37.1299	78.8867	62.5242	55.6874	75.394	86.3934	107.61	79.1343	91.7582	109.926	90.5622			56.9328	38.2082	68.55	65.0151	73.3392	67.4409	68.5306	52.4652	72.3915	52.8492	66.5258	71.9788			0	1
	KDM5A	61.6662	90.6505		-0.171669	-0.194636	-0.172905	-0.296245	0.0671824	0.25729	0.292438	-0.180226	-0.28568	0.241204	-0.169928	-0.0549688			69.4825	31.7821	76.1415	56.9829	57.9588	65.6025	69.8718	100.67	69.5058	64.297	62.9715	70.5475			68.2321	56.6113	70.3776	52.9794	71.4467	63.5825	47.4278	66.9337	62.3008	51.8785	65.9873	69.4397			0	1
	EP300	61.6484	87.4869		-0.280797	-0.123959	-0.147145	-0.571126	-0.259649	0.0387195	0.0158414	-0.216589	-0.0989874	-0.00124232	-0.28018	-0.258824			108.164	48.0121	132.718	126.731	129.349	181.949	129.157	151.883	122.541	107.823	155.223	129.332			59.6107	56.1692	66.7855	49.5249	64.2578	77.3511	63.3822	67.5379	60.9253	60.8898	53.8351	64.8482			0	1
	TERF2	61.6306	96.9536		-0.116248	0.064992	-0.0487986	0.00896754	0.128322	-0.118162	0.103844	-0.128329	-0.0143509	0.0484915	-0.0918215	0.101136			31.1515	17.3795	32.6326	30.842	30.1971	38.3725	24.8243	31.6637	30.4428	24.5813	33.0217	24.5386			58.8744	54.7368	66.3664	63.1698	62.6218	65.4204	60.7994	62.723	60.4959	62.701	66.1587	56.8809			0	1
	POLR2A	61.5989	89.8151		0.011502	-0.365314	-0.368012	-0.554106	-0.162409	0.180483	0.171582	0.00796861	-0.24373	-0.0524593	0.0533973	-0.128699			229.976	96.2853	315.824	323.973	266.995	210.197	267.822	277.463	247.945	339.48	298.431	261.421			57.6021	52.5205	51.9319	54.6689	70.8228	56.1388	57.1696	79.1581	60.4449	59.6963	78.4115	69.7437			0	1
	TOP2B	61.5669	78.3909		0.00337896	-0.0679853	-1.06801	-0.412524	0.157998	0.113979	-0.16517	0.0668689	-0.0712253	-0.515836	0.0520406	-0.182433			252.095	66.2989	198.814	156.163	133.397	116.223	139.983	222.343	207.13	130.105	197.463	146.384			67.55	67.6764	25.7723	52.7889	74.7595	65.5857	70.8347	72.7839	84.416	38.331	84.6694	75.4982			0	1
	RAB21	61.3623	91.8485		-0.445373	-0.304394	-0.0111539	0.115486	-0.0156552	-0.195972	0.0727894	-0.128852	-0.0739997	0.0929895	0.0730362	-0.441144			65.6915	35.2427	84.5329	71.709	46.6363	64.6842	58.2052	56.4402	53.1577	55.3667	55.0288	63.141			41.0404	51.4137	70.6982	66.6044	70.9792	58.519	68.7714	66.3095	72.8421	68.1359	74.3592	42.5921			0	1
	UNC50	61.3589	92.7515		0.202889	0.134627	-0.264562	-0.0150329	0.205883	-0.00984754	0.16744	0.00324792	0.0325347	0.0516255	-0.00432971	0.0982735			25.683	18.7833	35.7016	33.0968	27.7486	29.0369	30.4949	32.1587	32.6076	21.6949	47.8934	32.6924			58.4754	56.4864	60.2088	62.5608	59.5303	60.2015	60.1822	67.131	62.3359	54.9135	74.3101	62.5292			0	1
	UBR7	61.1786	92.2214		-0.0722518	-0.0355487	0.139373	0.172814	-0.296193	-0.0591813	0.321693	0.33659	-0.0310804	0.116358	-0.0813765	0.00830413			44.291	23.4696	56.9958	47.9477	55.0752	44.5037	41.3294	58.6453	50.3933	41.5822	48.2151	42.1759			60.8617	57.0809	66.0864	57.2567	56.3711	67.1325	47.9427	44.5788	75.3422	67.5534	75.292	69.172			0	1
	UBQLN2	61.1771	91.1988		-0.164815	-0.280148	-0.199709	-0.264007	0.12772	-0.279463	0.12446	0.0287232	-0.190619	-0.195419	0.362776	-0.00527538			81.3619	38.6348	71.5238	62.5982	52.4777	100.249	60.9608	69.1476	81.0724	85.6168	79.3768	62.0752			65.5262	53.5163	73.2175	53.4727	59.6991	46.5354	66.14	73.2627	70.7978	55.7391	54.2192	70.9961			0	1
	C22orf28	61.0903	94.8255		0.14636	0.00943991	-0.35927	-0.215966	-0.372445	-0.263072	0.72953	0.118322	0.0386509	-0.0462047	-0.0174391	0.112278			84.606	70.176	106.284	111.826	143.11	86.7267	74.2297	86.3285	102.608	106.587	78.1761	74.6616			67.1142	67.1299	63.1317	52.1101	53.8112	53.8569	34.2258	73.9682	77.4047	71.4035	71.8515	65.2352			0	1
	PMPCB	61.0754	95.1487		-0.0750173	-0.195808	-0.251426	0.191713	0.274415	-0.0396482	0.355957	-0.169534	0.315157	-0.226877	0.0429231	0.312985			71.2164	76.3555	94.4433	91.6703	71.6132	75.9981	50.8829	78.9843	72.5513	54.1959	73.9158	51.9485			67.0438	58.3205	61.5549	54.4856	65.0708	62.7924	59.3001	70.0933	61.394	48.253	78.2721	52.9956			0	1
	RNF114	61.0749	88.8341		0.324425	-0.101806	-0.165991	0.0424675	0.733575	0.509848	0.128032	0.392693	-0.0204286	0.321548	0.106964	-0.0349675			62.8909	59.852	105.528	106.533	99.1539	67.2515	80.6403	75.5442	84.2752	55.4757	93.4785	85.7877			57.6344	70.0124	78.7848	78.5778	32.3598	37.3	76.4724	47.5486	79.89	54.5471	83.5006	73.5585			0	1
	EDC4	61.0024	93.398		0.229777	0.290293	0.309396	0.50522	-0.0339764	0.125027	0.205378	0.228102	0.155672	0.143732	0.145392	0.213192			75.5552	32.7325	46.4973	59.7659	87.5285	68.5856	61.661	54.3522	65.5742	58.591	58.1537	59.8335			62.9973	51.0873	58.7485	37.7871	74.5454	64.59	63.8546	60.8737	62.3423	66.308	75.4764	65.4593			0	1
	SFRS6	60.9123	92.785		0.0809891	-0.264061	0.0280702	-0.170742	0.541713	0.411529	0.157952	0.0261231	0.527258	-0.198095	-0.184506	0.0641346			168.653	110.549	139.616	149.985	129.865	109.342	149.479	200.377	168.939	130.44	185.885	161.187			59.4697	56.2858	63.9089	54.7585	45.3587	57.6645	77.3153	70.3545	45.3579	61.0169	76.0747	76.7255			0	1
	UBE3C	60.8614	93.2449		0.0262085	0.0586837	-0.302169	0.1096	0.340586	0.218737	0.550115	0.146585	0.0441652	0.0626182	0.0964683	0.201593			99.8966	56.439	106.817	96.2452	104.909	102.101	89.5448	107.997	96.6816	113.84	58.8397	90.4157			66.1156	61.9805	62.6531	60.047	51.1324	65.5453	40.3618	65.5056	76.1903	58.9502	72.6256	59.3521			0	1
	SNRNP200	60.8462	94.3773		-0.00203943	0.218143	-0.0632751	0.0315752	0.433645	0.376864	0.603716	0.120944	-0.0653137	0.0659611	-0.0814611	0.471739			267.137	126.56	290.007	275.491	249.736	238.368	226.007	321.326	281.232	241.59	242.7	218.345			65.4491	62.0284	78.1539	62.9083	49.7305	48.648	35.1539	75.5573	82.7156	69.9976	88.0876	42.254			0	1
	C3orf10	60.8453	92.9523		0.101015	0.0321122	-0.412123	0.0450727	0.0222514	-0.580408	-0.2833	0.143914	0.163878	-0.49636	0.20686	-0.165717			189.565	88.8288	150.759	144.174	123.866	154.503	138.921	160.173	162.824	142.079	159.833	148.123			70.981	75.6246	51.2049	55.9838	74.24	37.9783	54.822	76.5051	79.1403	36.8341	73.1592	70.6303			0	1
	DHX15	60.8392	90.1235		0.188506	0.0828071	-0.236631	-0.119966	0.459018	0.584853	0.329861	0.302217	0.224556	0.0708536	-0.161427	0.362654			115.254	47.652	126.47	106.606	130.689	99.1842	103.337	127.865	102.395	115.761	103.177	104.137			62.8144	63.5621	65.3725	78.948	49.3941	43.3294	56.3601	52.9004	67.0797	71.2755	76.5021	55.0735			0	1
	HDAC3	60.8331	97.6812		0.181241	0.0406068	0.435504	-0.0135945	0.28675	-0.188641	0.411092	0.155752	0.200113	0.105236	-0.103766	0.253897			52.3387	35.3793	41.3141	45.3048	47.3111	40.7401	44.5048	49.4721	49.0809	55.2346	51.0525	44.905			55.8256	64.732	44.5843	70.6142	62.4159	59.2138	49.2739	70.6163	70.0139	68.9301	68.3058	54.389			0	1
	TBC1D20	60.651	92.6988		-0.241322	0.378539	0.255246	-0.0655715	-0.196261	-0.293411	-0.348682	-0.0755004	-0.137197	-0.284098	0.0492772	-0.404914			75.3153	24.2798	54.5121	54.8175	57.8231	81.4301	69.5994	73.4779	73.7997	56.1678	65.8561	70.8762			57.2745	44.3919	64.2005	71.009	66.2195	57.0756	58.2891	69.5874	76.1001	57.2031	73.3279	44.9122			0	1
	CRKL	60.6405	88.0933		0.16917	0.130586	0.147562	-0.362687	0.0396187	0.0991953	0.821231	0.0205542	-0.19084	0.486934	-0.061671	-0.200387			91.5027	55.6408	89.8833	82.8528	104.206	92.7471	101.626	104.086	88.4661	104.604	76.4908	107.789			49.4379	62.591	74.1498	61.2981	73.3562	73.2489	28.7497	75.0404	77.3811	37.7224	77.6591	72.4413			0	1
	RNF20	60.6373	91.5515		-0.491148	0.280862	-0.284048	-0.285027	0.0503866	0.100007	0.0369978	-0.0636589	-0.0356268	-0.136204	-0.191535	-0.270263			61.3016	24.9744	72.2353	58.9089	52.4936	51.8868	55.8825	78.9509	79.3922	58.1174	68.8804	59.2882			39.536	42.305	55.4839	59.5693	74.7821	65.7212	60.8646	74.5735	77.0399	67.5437	61.0374	65.546			0	1
	MAML1	60.5831	86.7716		-0.0311972	0.469345	0.369802	-0.182765	0.0251219	0.159825	-0.0233461	0.0920955	0.102401	0.21655	0.135232	0.0727682			54.0288	14.8169	40.7709	42.1342	64.8707	73.283	58.0595	67.7731	57.8959	46.7273	51.014	57.0316			67.3271	33.6708	49.2024	56.5792	71.5729	68.3549	68.3702	73.0228	61.8675	56.9161	69.3933	67.4341			0	1
	SKIV2L2	60.5405	95.3916		-0.378226	0.125446	-0.178414	-0.28241	0.33771	0.15506	-0.106174	-0.0640305	-0.367516	-0.315606	-0.114779	0.109264			71.0878	34.4126	77.6577	61.6182	61.245	55.8556	56.5922	80.0227	63.7999	68.2467	66.9684	58.3899			42.5339	64.3499	72.1109	56.3925	51.6896	69.2289	68.082	71.6846	56.4871	47.2539	78.1592	61.6544			0	1
	KLHDC3	60.5351	98.5385		0.578093	0.419612	-0.261533	-0.250384	-0.0566442	-0.161153	0.39299	0.127144	0.0822929	-0.0260806	0.0458847	0.0382588			82.6592	82.7854	94.2777	105.786	91.4729	89.0043	79.8323	95.1375	111.728	80.9603	92.5196	87.6766			40.8932	44.2678	66.791	53.5593	76.3977	66.6668	49.4601	66.2525	76.9376	55.7998	73.4912	74.1174			0	1
	MYH9	60.5261	84.9626		0.0279811	0.228968	0.085529	-0.640171	-0.321385	0.242301	-0.284576	-0.119348	-0.0441558	0.54391	0.271158	-0.382596			1199.69	535.444	1337.63	1359.03	1849.14	1245.39	1896.63	1514.38	926.082	1314.8	775.11	1770.92			72.851	63.3027	78.6511	49.773	62.7986	52.0314	60.3638	74.9524	73.0282	32.06	70.2553	57.8376			0	1
	RING1	60.4736	89.5355		0.00449071	0.421659	-0.0310934	-0.0811002	-0.223599	-0.60189	0.0228469	0.163159	0.0863697	0.0723427	-0.0556493	-0.046279			55.6644	37.464	42.2866	53.2932	40.311	51.2679	46.4901	36.1874	56.6614	42.7157	84.8361	50.2107			58.9679	48.2668	66.0354	56.5252	58.4441	39.8666	68.6178	58.3025	72.7745	66.9939	80.0502	63.8013			0	1
	OSBP	60.4667	88.4008		0.150951	-0.557413	-0.857303	-0.762439	-0.0317088	0.106063	0.0776613	-0.0249264	0.0364704	-0.106343	-0.195357	0.155231			78.5173	125.922	201.427	171.863	116.707	97.4229	80.148	119.145	117.191	85.9888	113.962	83.578			59.9426	42.335	31.9388	37.453	80.0857	74.723	74.0297	76.5184	70.5524	71.2939	67.5563	73.9863			0	1
	HGSNAT	60.4576	90.8731		-0.0771034	-0.0907166	0.0513731	0.353706	-0.052758	-0.179702	-0.141055	-0.0165418	-0.0950173	-0.145507	0.339379	0.290647			95.3313	57.3571	121.589	115.063	86.1932	123.943	109.309	134.3	117.18	77.8837	114.724	113.922			51.0936	59.084	78.2575	53.9683	66.9547	63.6114	64.7042	68.9338	73.7619	55.1279	53.3085	46.4814			0	1
	CDC5L	60.4446	97.6634		-0.00808144	0.179242	-0.146378	-0.163936	0.410361	0.317627	0.444315	0.0885363	-0.111863	0.0320481	-0.0273698	0.3329			51.0109	33.059	49.2916	40.4259	41.5986	43.754	40.3851	58.6855	52.6679	47.4921	45.3404	41.0678			66.3815	55.6276	68.4713	59.4202	52.6965	62.1971	42.2249	66.0795	74.3544	69.075	72.4138	47.8132			0	1
	XAB2	60.4416	94.6346		0.202815	0.34579	0.0911035	0.0104502	0.354377	-0.134143	0.115045	0.303075	0.192753	0.169038	0.323486	-0.102943			65.8571	38.9304	52.6309	70.6126	49.9509	61.5642	53.5015	51.035	76.2713	48.6841	69.9496	56.1379			67.5212	46.005	69.8942	69.547	47.5731	72.221	68.3574	52.2057	66.5123	61.2373	49.8485	64.817			0	1
	INTS3	60.4231	90.8395		0.0913985	0.729794	0.182287	0.237752	0.448717	0.0750923	0.0248164	0.368542	0.169151	-0.00653012	-0.250558	0.164365			97.836	42.4301	99.2835	107.78	56.1996	81.3346	98.0748	103.296	82.2521	62.2633	88.6755	96.5982			70.6145	32.7869	63.5219	63.7853	47.0213	68.1383	73.246	54.6977	70.5407	70.8851	60.8707	67.3893			0	1
	IWS1	60.3406	97.4866		0.0451261	0.142365	-0.30064	0.0540377	0.416029	0.342539	0.275378	0.17691	0.0894783	0.0773087	0.242275	0.375071			59.0946	32.1788	51.252	47.2008	47.6376	42.9867	49.63	53.9659	50.4624	49.1346	46.1247	48.9959			68.0043	65.1009	58.5778	66.0676	54.0706	50.7355	55.9475	65.0444	73.2965	68.3676	58.3216	47.3641			0	1
	PIP4K2B	60.3327	86.1859		-0.0812456	0.54899	0.177009	0.39777	0.349925	-0.0694778	-0.301205	-0.271118	-0.0175709	0.0145641	0.195549	-0.103377			87.1927	29.5153	95.1367	93.2925	48.5361	80.6291	92.4907	130.333	97.5652	59.9433	89.6062	97.0542			59.5206	31.5351	72.8156	51.9066	54.5445	60.9965	63.7706	58.4707	81.3185	62.423	72.1491	75.7131			0	1
	GNL1	60.277	87.5629		0.104128	0.382948	-0.050204	-0.00507867	0.366628	-0.129664	0.206434	-0.00857126	-0.0877467	0.305019	0.15893	-0.0944397			86.0602	35.5314	63.5229	70.8325	45.706	43.0493	62.734	53.7207	67.1214	54.2193	95.5514	65.4468			63.6046	42.9375	67.0546	71.9304	52.5758	61.5611	65.2385	54.9667	65.8196	48.7368	72.6513	66.0791			0	1
	KIF5B	60.0967	80.9231		-0.657146	0.157778	-0.480508	-0.31	0.495392	0.415978	-0.383575	-0.0384986	-0.170048	-0.255727	0.139149	-0.20311			289.344	61.7981	216.563	171.319	247.154	243.59	225.365	269.245	278.386	207.919	154.358	239.466			34.8028	62.5638	48.8229	70.6183	48.1964	47.9449	62.6723	73.1879	80.5557	62.8425	80.6472	72.2061			0	1
	SNAP29	60.0956	95.4963		-0.0767882	-0.0263012	0.0135068	-0.149437	-0.487543	-0.555944	0.140821	0.327159	0.091978	0.0902756	0.125827	-0.0653336			46.8783	51.2062	46.7059	44.9192	55.798	78.2372	41.8269	53.1235	46.7796	40.7981	36.5641	44.804			59.5093	69.1063	74.1926	62.3441	41.3866	43.2274	61.0923	51.2968	66.4628	67.0295	70.7134	68.1427			0	1
	PRDM4	60.0848	85.474		0.18157	0.255837	-0.411255	-0.176723	0.142989	0.0679683	0.0214733	0.165527	-0.0501923	0.0561755	-0.104495	-0.10175			33.8961	10.916	62.9064	61.2183	49.6639	40.7002	38.5152	42.9154	35.5567	38.8943	38.5447	39.0825			55.4241	41.2193	50.5222	62.7764	69.6831	63.5606	67.0914	60.6266	67.1462	58.3293	69.2548	63.7738			0	1
	FUBP3	59.9944	94.7681		-0.303103	-0.34597	-0.170205	-0.158638	0.316821	0.0676523	0.329672	0.0735772	0.0569835	0.298817	-0.21369	0.0752938			59.3839	50.3425	60.954	57.0162	54.0538	63.7592	50.335	58.3782	63.8822	48.8173	97.4385	53.286			53.9197	47.2428	60.6301	68.2685	59.1555	70.197	48.6568	70.7807	74.5341	46.3773	62.6533	68.3011			0	1
	HERPUD2	59.9256	97.3942		-0.107091	-0.109829	0.434254	0.244993	-0.00515588	-0.195923	-0.200721	-0.255165	-0.156151	0.0225705	-0.146541	-0.16279			35.8039	25.4302	30.5617	28.246	34.6852	42.4927	43.1302	40.7593	33.2056	30.9588	33.588	44.9624			63.144	60.5946	43.0845	46.7124	65.49	61.9024	62.7217	60.0099	66.0384	63.0843	66.149	67.3583			0	1
	GTPBP1	59.8936	91.3094		-0.397072	-0.155135	-0.267621	-0.261253	-0.282102	-0.316114	-0.205393	0.0328677	0.0559174	0.0562489	0.194488	-0.396927			82.7589	34.7007	66.1076	71.8313	95.6738	106.422	90.4328	63.9789	83.6477	69.1289	68.7034	89.2277			38.7635	55.384	59.4479	56.9618	66.1436	63.8036	64.8304	71.0507	70.2197	68.0442	66.2704	48.864			0	1
	EIF2S1	59.8871	90.61		-0.234646	-0.132876	0.0648533	-0.0597689	0.569793	0.163307	0.527021	0.112248	-0.0409707	0.265644	-0.0630287	0.115125			92.6893	46.205	62.3605	52.6692	60.5621	65.1818	63.2867	79.8932	65.4814	95.1311	60.9023	67.2297			61.1411	63.4993	68.6671	67.3111	37.3311	67.4268	37.3991	69.6496	75.7178	56.1797	77.6833	57.4289			0	1
	RBM27	59.8608	94.7443		-0.305669	-0.182726	-0.15224	-0.248124	0.240361	0.166049	0.0744991	-0.0180516	-0.149016	-0.142272	-0.214798	0.0802701			41.9921	22.3296	48.5545	36.6365	39.6081	45.2545	38.046	52.3984	45.6578	42.4188	46.6892	38.9271			53.6285	52.3523	68.0469	51.1462	62.0792	70.4231	61.7112	61.0684	64.8912	60.997	58.6835	57.1281			0	1
	TNKS1BP1	59.7731	75.8605		0.0428956	-0.417383	0.12901	-0.229267	0.0154673	-0.44356	0.0566106	0.0538779	0.106802	0.150515	0.480592	-0.183655			298.901	132.135	128.571	135.207	155.063	191.705	225.338	244.191	261.472	356.236	146.13	248.848			63.5376	48.2772	64.146	51.2305	73.9661	51.5283	65.3196	65.652	74.2096	60.2763	48.2379	59.7483			0	1
	MAPK1IP1L	59.7505	88.573		-0.506793	-0.139192	-0.507601	-0.392778	-0.0840806	-0.161092	-0.314095	-0.208721	0.0945574	-0.0581082	-0.191018	-0.167873			117.602	55.9256	150.265	140.232	88.0446	167.224	113.302	102.303	85.3757	103.849	101.32	117.218			36.5744	66.7985	36.6454	45.2643	74.3775	66.0578	59.2398	65.1118	78.0553	71.8973	72.3016	70.5382			0	1
	HUWE1	59.6791	88.6946		-0.17367	0.0983369	-0.586174	-0.64665	0.558353	0.0742292	0.235749	0.0349257	-0.143898	-0.162491	-0.177264	0.252873			307.634	113.616	405.894	374.426	222.909	404.949	257.519	372.042	299.514	319.008	296.537	251.905			66.7425	73.6208	47.025	52.8051	36.4885	64.3924	53.7655	71.9399	71.3423	73.2376	73.0534	50.3629			0	1
	DNAJC14	59.6359	94.9624		0.374945	0.2402	-0.261246	-0.00965162	0.137903	0.284444	0.224468	0.401263	0.164639	0.257011	-0.125929	0.0414937			42.4797	29.0753	65.8117	61.6457	50.4559	38.3495	53.6251	53.8777	57.277	39.0376	59.4154	55.3599			41.4734	55.455	67.058	71.1082	72.0134	53.9408	61.4422	46.8505	65.4323	53.4531	70.9698	68.368			0	1
	SLU7	59.6267	91.3035		-0.268848	0.208786	0.165979	-0.0952145	-0.0811071	-0.0549331	-0.53278	-0.268749	-0.15523	-0.282135	-0.0893239	-0.338638			50.5345	26.1772	55.6816	48.4872	52.8047	49.7989	57.5608	71.3552	57.0411	49.1897	78.9165	63.6855			58.1761	52.0992	57.6826	69.1663	74.9359	57.5903	39.0041	61.5163	74.0837	47.7058	81.4731	58.1628			0	1
	MED16	59.5678	92.4567		0.159988	-0.00357773	0.0114439	-0.172114	-0.280046	-0.324321	-0.174037	0.41757	0.306845	-0.316007	0.176073	-0.0749204			62.5554	51.4225	52.7081	77.292	80.7622	103.049	57.1515	40.7971	69.9415	59.4157	57.4179	59.4397			61.6516	61.2884	68.4526	70.2073	62.8107	57.3752	65.7978	42.107	51.4462	48.6873	66.5769	67.4273			0	1
	AP3S2	59.5217	86.3052		-0.0834875	-0.305821	-0.517034	-0.178635	-1.0707	-0.228004	0.0229599	-0.0350435	-0.108493	-0.134217	-0.0209563	-0.00860469			57.9512	69.1963	119.092	113.999	138.547	74.3107	62.4793	83.6962	90.6701	54.7389	88.4075	66.1589			66.6813	58.9251	45.4701	54.6526	25.2541	65.6241	73.3956	66.2773	78.7549	62.5115	76.1015	71.6591			0	1
	STK11	59.5199	95.4706		0.261092	0.161309	0.11794	-0.0809553	-0.0184669	-0.169726	0.310896	0.449236	0.257703	0.0439838	0.324301	-0.138696			60.5992	40.0325	41.8767	58.5831	69.1773	62.4835	40.6155	37.3093	53.1834	56.4294	52.0357	45.4076			60.2245	60.4601	67.7255	64.0318	74.0986	65.9216	51.9798	42.7652	64.059	62.5948	51.4735	56.9222			0	1
	SF3B5	59.3888	96.3375		0.344242	0.224857	-0.222815	0.124311	-0.0470785	-0.303633	0.395679	0.39037	0.149813	-0.134698	-0.0285759	-0.0443289			67.302	57.7064	67.5942	86.3384	98.6743	86.8906	62.3999	50.0729	82.3646	79.5199	71.5649	65.7135			55.975	54.5558	61.0779	70.9608	67.9989	54.9844	48.7892	48.9291	65.1343	57.953	65.3948	66.9723			0	1
	NFE2L1	59.3307	77.2395		-0.211306	0.0599853	-0.344972	-0.0681126	-0.609223	-0.364063	0.435598	-0.299466	-0.311344	0.272491	-0.190501	-0.211701			339.531	281.62	748.984	782.655	433.899	320.648	344.578	419.475	450.805	403.219	411.384	342.677			57.1988	72.9238	72.4116	69.2111	40.4319	57.244	46.5866	57.4402	66.5038	39.1177	76.115	77.9789			0	1
	EIF3G	59.3095	96.1029		-0.0659387	0.368298	0.251678	0.340825	0.503234	-0.402836	0.0583558	-0.0426174	0.312056	-0.20843	0.441467	-0.0246263			154.519	89.2788	92.4776	111.837	120.702	147.84	107.663	119.305	138.811	138.234	115.609	112.364			66.7625	49.6366	66.0806	57.5273	47.6029	55.523	76.2509	59.0003	67.7027	61.4391	41.2349	76.0389			0	1
	RAB14	59.2283	96.0116		-0.109587	-0.601616	-0.509562	-0.256186	-0.356892	0.00590634	-0.470839	0.00862893	-0.133427	-0.180424	0.211089	-0.667014			135.628	129.98	184.129	154.539	161.632	116.885	181.547	159.797	150.408	161.355	135.407	212.891			68.2623	39.0852	39.1489	68.406	62.0384	73.4439	46.7284	79.2756	82.5518	65.7558	80.3911	38.1916			0	1
	KIAA0100	59.148	87.6462		-0.0612533	1.05854	-0.608644	-0.273692	-0.0343003	0.277359	-0.111301	-0.0244379	0.12768	-0.224396	0.0746961	-0.0057947			182.193	38.5479	287.218	289.918	223.472	182.34	210.332	271.037	181.958	220.407	184.901	212.537			67.1147	18.4127	37.9178	59.5015	82.1392	58.9741	74.1166	69.9257	60.9519	72.9283	82.7896	78.9411			0	1
	SDHAF2	59.1472	99.0415		0.289973	0.0253569	-0.142926	0.0411993	-0.0855141	-0.217191	0.265177	0.353159	0.151468	0.107061	0.000891222	0.227323			31.211	27.1546	31.2565	31.7846	33.4687	44.8313	29.726	28.5685	33.2855	29.241	33.17	30.3373			50.6468	62.5354	60.5061	63.349	63.3134	58.2053	58.1059	49.2036	62.6553	61.3293	64.3141	58.3773			0	1
	BIRC6	59.1043	91.7544		-0.205684	-0.285183	-0.371519	-0.442919	-0.0597468	0.286348	0.179362	-0.185515	-0.16297	-0.131085	-0.352032	0.100687			89.5371	55.0226	126.192	108.348	108.25	112.871	86.4508	143.747	110.162	94.0099	122.512	86.1259			60.6873	52.8255	56.4265	53.3962	73.0037	60.4239	60.0397	62.9839	58.1589	64.5368	46.842	64.914			0	1
	GSK3A	59.0903	90.3969		0.454506	0.341704	-0.0101451	-0.0862271	0.0320621	-0.085619	0.555889	0.616396	0.183183	0.137648	0.159277	0.229174			77.1717	35.758	72.5434	85.7233	89.144	121.629	65.3458	59.9512	82.7825	70.863	66.4089	63.5139			47.6493	48.0302	76.6417	79.4731	77.3077	71.1591	36.5686	37.5127	70.8799	69.7043	73.0503	51.1817			0	1
	COBRA1	59.0222	93.5364		0.403954	0.408367	0.0390948	0.15017	0.109291	0.139735	0.340462	0.433643	0.32498	0.345359	0.269284	0.160022			75.2955	37.6772	66.9417	82.9707	98.4916	71.6839	64.8697	56.9707	79.1545	74.2172	64.0978	68.0327			51.604	46.0603	68.6678	73.8704	81.0856	55.8783	51.5245	44.2251	63.5223	53.4053	59.675	73.4149			0	1
	PLEKHM2	59.0139	86.5639		-0.0457944	0.373607	0.458738	0.268044	-0.144595	-0.206737	-0.215239	-0.0521674	0.0988277	-0.121925	0.508396	-0.30987			100.403	30.3738	60.1904	76.1677	64.8319	96.6819	108.851	71.1848	71.8353	130.491	70.5266	103.623			69.9064	39.8615	47.9143	52.6677	74.4232	64.6464	67.5688	62.885	78.8575	65.3186	41.4525	60.6204			0	1
	KPNA1	58.9718	96.189		0.0110221	-0.336625	-0.21946	0.193441	0.204641	0.178743	0.817205	0.266672	-0.025493	0.278944	0.251935	0.0800274			76.6956	68.1972	77.3305	63.7313	59.8888	79.5167	66.4197	81.2753	75.4458	75.9672	60.8975	67.2257			58.069	55.0976	60.1941	65.3237	65.348	69.2255	31.8861	51.1374	78.9306	53.4956	66.7902	70.4457			0	1
	SPEN	58.9663	88.6695		-0.127017	-0.145178	-0.095699	-0.337819	-0.0395803	0.15948	-0.106028	-0.540601	-0.166048	0.0670234	-0.177157	-0.25667			100.29	46.3647	97.4896	97.5566	101.3	145.606	111.668	154.995	103.524	106.531	126.989	105.697			66.0834	56.7645	61.7656	51.9149	65.8153	58.977	63.7886	44.1611	61.7462	62.0803	60.2547	58.7946			0	1
	C19orf43	58.8967	92.4492		0.415583	-0.314557	0.301319	0.173094	0.107194	-0.463225	0.157111	0.376433	0.345121	0.155311	0.272935	-0.186615			98.4809	116.562	73.5252	77.7147	98.5774	162.181	76.8874	66.9989	84.3078	74.0241	82.9528	87.0569			59.2016	48.9853	54.3579	66.5723	80.5771	52.7795	67.9484	51.7642	57.9761	65.3288	48.2033	62.0991			0	1
	FBXO42	58.8832	92.3393		0.0247621	-0.0632555	0.210358	-0.206058	-0.0659307	-0.235395	-0.0139276	-0.15855	0.018722	-0.140008	-0.0635862	-0.120778			25.2461	13.2421	22.7621	23.469	21.0521	34.1411	26.1369	28.3569	36.6233	28.8825	28.7104	26.745			58.4374	49.4505	61.1836	50.4661	59.674	53.4013	62.465	60.3321	68.6522	58.7992	65.1525	62.1756			0	1
	NAPA	58.8478	91.6283		0.0293441	-0.153492	-0.237234	0.0418505	-0.312115	-0.478915	-0.365277	0.665656	0.188248	-0.417595	0.0685943	-0.368414			160.063	184.05	152.443	189.467	162.599	214.414	155.466	127.081	246.711	193.616	140.751	155.515			60.5145	70.137	71.975	80.3586	62.5089	53.4595	58.0396	37.3674	75.5343	38.6552	76.0159	46.2548			0	1
	RAB8A	58.8406	91.9661		0.394991	-0.259874	0.202108	0.0356347	-0.392982	-0.0272135	-0.0651954	0.875049	0.0773184	0.260411	0.113127	-0.287853			67.3399	89.9951	69.2245	71.1288	137.775	107.591	85.9356	55.7851	74.7248	69.0477	54.3801	89.0309			51.0707	57.3511	60.3393	77.537	56.6161	69.0687	72.9393	28.1874	76.8679	48.8628	74.2079	59.469			0	1
	WASL	58.8125	86.0399		-0.276299	-0.13876	-0.552934	0.123965	-0.916778	-0.248444	-0.0384832	0.129447	0.0729193	-0.252962	-0.00967802	0.0941675			103.25	72.1649	155.084	133.53	181.363	132.14	74.4132	92.1654	87.6075	83.81	92.8295	83.3505			56.7815	67.975	43.0068	61.5448	31.7055	54.9625	70.3494	63.4619	74.4012	59.9188	77.7513	65.2438			0	1
	ZNF609	58.7571	88.1407		-0.197777	-0.0410238	-0.105278	-0.0880384	-0.0689815	-0.0721713	-0.166753	0.179558	-0.0395863	0.305063	-0.0560304	-0.203293			59.0187	24.2269	53.9511	47.4416	52.7374	78.5881	72.119	70.5635	77.9703	44.4785	55.0895	75.4217			59.7914	50.7988	67.5573	58.4745	65.14	67.1841	62.4874	57.3907	57.7647	36.732	67.7594	63.9961			0	1
	SEC22B	58.6997	91.292		0.101253	-0.456318	-0.179733	-0.200767	0.00128421	-0.130294	-0.0660128	0.372913	0.0150232	-0.267234	-0.144441	0.393678			52.9186	63.301	83.309	69.284	65.505	54.6166	59.3185	75.0514	93.2372	45.9216	68.2178	62.7596			62.2941	38.3175	72.8691	66.1569	68.7062	63.3944	67.8485	41.1313	75.2281	54.3701	70.6244	43.388			0	1
	ANAPC2	58.5918	97.081		0.157879	0.206591	0.236717	-0.00743303	0.0251866	0.00863083	-0.0482638	0.320279	0.334192	0.050428	-0.131314	-0.0458299			37.9029	32.8304	28.6809	43.8413	33.7113	37.0344	32.2662	30.079	45.1916	33.922	38.1001	33.6434			60.9735	57.8096	56.7005	56.1738	67.2225	54.8848	62.7216	46.362	56.373	58.6742	69.0675	60.0408			0	1
	SENP3	58.588	93.3962		0.176359	0.282357	-0.0717373	0.421758	0.327109	-0.0483607	0.547722	0.00468582	-0.00153166	0.286771	-0.00712329	0.0963353			49.6748	19.4924	41.9192	46.5048	39.3871	38.6951	40.5041	43.8686	46.7123	46.3006	48.2235	41.7008			59.4659	49.1939	69.8898	44.8724	58.4401	65.3456	40.1839	65.3335	70.8437	53.6814	72.3444	66.6689			0	1
	DNAJC3	58.5848	86.7324		-0.172049	-0.166764	-0.0452041	-0.33096	0.0172388	0.342098	-0.544684	-0.00205797	-0.0364265	-0.267936	-0.457433	0.164622			103.457	106.602	144.22	119.608	119.464	91.115	123.311	118.866	211.297	86.6734	165.746	125.917			60.9442	59.8919	77.4609	58.2629	76.2498	58.3622	41.2403	66.083	57.46	58.7024	36.2066	69.7808			0	1
	SNX13	58.5737	88.0966		-0.186197	-0.000794571	-0.320939	-0.243276	-0.390792	0.10013	-0.028802	-0.355911	-0.166626	-0.0944893	-0.03678	-0.0201992			42.4973	18.8536	75.8455	58.5603	65.4667	54.3429	47.2007	63.461	57.6582	37.2258	61.4194	52.71			52.3188	50.2707	49.4895	62.9623	55.001	62.8557	64.3087	51.3027	66.9371	56.5561	69.621	67.1268			0	1
	C16orf58	58.5645	88.102		0.381414	-0.264833	0.0875525	0.372208	0.357497	-0.0327508	0.120883	0.684046	0.227539	0.0281025	0.0132106	0.482184			79.5876	133.811	104.246	131.22	98.4704	112.69	90.9787	82.4119	164.921	69.459	148.669	96.6324			51.9008	57.9217	77.2026	47.6582	58.4411	63.2892	78.3219	34.2993	60.5406	65.5444	82.2216	47.8034			0	1
	C1orf128	58.5623	89.2737		0.208229	-0.257192	-0.0583788	-0.17111	0.207641	-0.331265	0.256242	-0.00484558	0.191447	-0.257795	0.143395	-0.048444			48.9949	35.7561	39.6899	39.8417	43.0258	38.6149	44.8034	50.0394	72.4082	64.9973	46.5193	47.792			58.0676	45.6009	68.9955	56.3434	60.362	47.7645	56.6095	67.3093	70.8237	44.3933	69.7047	67.3029			0	1
	EIF2B1	58.5315	97.0595		0.19183	0.392564	0.356768	0.423728	0.188253	-0.0292662	0.450636	-0.0259397	0.191124	0.110638	0.161175	0.361206			54.0008	29.9809	39.8302	40.8612	46.5477	50.4621	42.3058	58.1299	50.189	48.8865	36.5426	43.1229			63.5261	46.0214	46.6518	47.0531	71.7676	66.3333	44.8989	73.6577	73.423	68.6689	64.5501	50.9564			0	1
	SERP1	58.4925	81.5205		0.183358	-0.24759	-0.194435	-0.512598	0.129369	-0.11934	0.343924	0.499783	0.435502	0.233929	-0.219225	-0.131868			165.275	186.427	178.859	147.84	196.72	248.332	220.407	192.866	339.719	171.436	235.639	264.985			58.6369	63.8241	71.6088	37.8936	77.739	65.8955	59.2661	40.5741	46.5866	57.5108	74.6955	67.0175			0	1
	ASNSD1	58.4774	98.0537		-0.199937	-0.1266	-0.255882	-0.420221	0.608065	0.0334468	-0.0609553	-0.213116	0.0261649	-0.222108	-0.054848	-0.0767934			40.3205	37.1262	49.897	42.0497	31.6909	36.338	43.7	55.7313	43.8904	39.0212	44.4589	46.7898			61.5503	65.1147	60.4369	39.2248	36.1657	63.1888	63.6748	65.7291	71.4066	52.9561	74.7464	64.7763			0	1
	KIAA1310	58.4245	88.9522		-0.288991	0.380053	-0.301446	0.24487	0.0987446	0.173823	-0.152959	-0.0536517	-0.336211	0.116845	-0.29505	-0.380499			70.2626	29.6981	86.229	84.2215	56.2433	56.7707	78.1555	95.0008	82.2532	43.9831	77.1517	83.08			51.0608	45.2732	51.1322	66.7525	76.3067	65.1751	68.8269	74.955	51.4386	62.0927	55.4092	45.5077			0	1
	OXSR1	58.4239	90.7955		-0.366447	-0.203822	-0.532647	-0.0462161	-0.0324668	0.131973	-0.0707592	-0.130192	-0.154232	-0.443648	-0.174601	-0.227469			94.1112	31.1712	84.5554	75.4127	71.0672	50.6948	57.8522	67.1784	64.5148	83.4546	56.4594	61.4601			38.8531	55.7651	44.1057	68.1614	76.4883	58.6375	70.0621	68.1766	68.9791	39.585	67.2864	64.561			0	1
	FAM175B	58.2654	98.036		-0.00349795	-0.165179	-0.264564	-0.0018309	0.0346807	0.071608	-0.046692	0.0311276	-0.160631	-0.0935044	-0.192505	-0.078313			19.2682	15.3282	27.9948	22.4702	22.6636	23.8947	22.0121	26.9952	22.8273	23.1089	25.3759	23.901			55.8146	50.6671	49.5117	61.7918	64.9562	64.2391	61.7617	61.8612	60.3616	55.8092	56.3381	58.8662			0	1
	BRAP	58.2642	96.8665		0.215237	0.174341	0.0718016	0.253723	0.134409	0.215975	0.346649	-0.0228	-0.0979002	0.0971351	0.0755103	0.176656			25.6407	14.0966	27.0688	23.3595	27.7436	24.3776	24.1507	34.1173	29.4781	24.8256	27.6319	25.3118			51.1361	50.6546	67.9958	46.1899	66.0069	60.8499	43.9749	66.0765	65.1041	63.4182	68.2083	58.4498			0	1
	SELT	58.1845	93.4849		0.332098	-0.178553	-0.283661	-0.0178915	-0.234814	-0.0860037	0.363779	0.522069	-0.116688	0.419586	0.234042	-0.198436			80.2465	64.6832	128.059	102.024	100.916	94.5671	110.74	85.4643	129.565	67.8211	108.968	121.296			57.2785	70.0277	62.5675	67.7663	57.7314	62.4657	53.1108	36.8885	68.131	44.1983	74.1163	57.999			0	1
	ACTR10	58.1729	94.8769		-0.240265	0.0379143	-0.411013	-0.187292	-0.338008	-0.332145	-0.108392	-0.0600555	-0.0734627	-0.153198	0.108955	-0.0213441			54.539	26.0174	64.2255	55.5971	51.0498	43.3608	50.0311	56.4133	51.9094	50.0897	59.3972	52.6915			63.7684	59.2456	40.1764	60.7997	52.3201	39.5032	61.0437	70.0575	64.6548	55.7843	77.5128	68.1969			0	1
	XPO7	58.0505	89.1034		0.0865346	-0.250997	-0.569556	-0.546397	0.224746	0.281092	0.235501	-0.182542	-0.319559	-0.0373426	0.182279	0.0743927			70.7727	32.7115	118.767	108.834	68.6494	86.5948	73.7025	99.3239	79.0721	77.6955	94.3969	74.0228			56.109	47.138	39.081	46.3027	58.3911	61.5262	54.6094	67.5914	63.2348	68.4479	75.5768	72.9425			0	1
	COG1	58.0357	92.2583		0.0553952	0.343227	0.0731169	0.389694	-0.111207	-0.0842931	-0.160861	0.107189	0.0339545	-0.151182	0.0821831	0.286734			37.505	19.7861	43.7967	46.1664	50.7311	43.7237	36.3446	43.7906	46.7428	27.9264	40.352	36.6892			55.264	38.2174	70.2811	46.0912	67.5711	62.7705	61.5418	62.7988	70.507	57.078	71.981	46.4421			0	1
	CENPB	57.98	95.5592		-0.0141705	0.398207	0.222701	0.313869	0.135874	-0.154802	0.236329	0.484953	-0.14555	0.0424858	0.486328	-0.118009			133.891	61.872	91.1749	105.638	112.039	154.602	101.29	86.8062	102.599	113.614	87.3748	114.215			61.2942	45.9436	67.8843	55.3499	70.1452	52.6668	57.6692	46.1903	66.3963	71.1686	41.5617	72.8208			0	1
	GRIPAP1	57.9499	95.9685		0.267815	0.00952479	0.256701	0.135694	0.292342	0.102034	-0.0465991	0.478719	0.279917	0.0625175	0.310962	0.178817			53.1241	35.3368	38.8453	46.4361	41.8935	35.0635	48.276	35.5425	49.0772	39.0081	50.1839	49.0847			52.6359	64.6043	59.2062	70.6698	56.6357	58.8819	65.1873	38.6402	61.3869	60.1983	54.4783	60.7011			0	1
	WDFY1	57.9019	90.2184		-0.0176024	-0.178352	0.30188	0.186407	0.128761	0.635443	-0.00113628	0.015989	-0.0626633	0.0882343	0.283672	-0.0608805			48.8181	26.5191	64.576	49.5792	72.6443	55.7989	63.6486	64.451	60.4246	46.7703	59.0873	65.5281			56.0812	50.8483	56.8731	48.657	67.6034	36.3021	70.2087	60.5724	67.0886	61.7121	62.218	68.8457			0	1
	SART3	57.8893	94.5487		0.201941	0.257644	0.127341	0.268307	0.484908	0.455806	0.479456	0.189637	0.0440035	0.167951	0.0663689	0.109134			54.8271	25.651	54.391	51.6723	56.1225	45.8606	52.6366	58.9129	64.1108	52.3453	62.5132	53.2017			57.5503	51.7337	72.1711	51.0868	44.4823	44.2679	41.0672	63.4052	77.6469	63.3512	79.1518	67.5431			0	1
	GOLPH3	57.8817	84.5161		0.0338156	-0.471411	-0.319372	-0.408299	-0.159102	0.0485565	0.308824	0.431651	0.470353	-0.0100716	-0.0530542	0.345254			113.24	162.382	141.39	120.658	150.484	159.718	130.915	125.375	204.217	96.4841	104.256	149.186			70.3186	39.5139	64.7144	51.2425	73.0766	76.7402	55.7592	44.8321	39.1502	68.4721	82.456	52.3902			0	1
	TNRC6A	57.8634	93.1198		-0.0639608	-0.256444	0.308966	0.376731	0.0765349	-0.0341	0.107096	-0.272568	-0.113448	0.240865	-0.164014	0.14401			53.3334	38.9267	53.2021	54.5077	41.8118	68.0687	47.026	79.8847	53.6021	35.8761	59.4844	48.5175			62.3991	46.4039	57.0485	45.0141	63.6184	59.2474	64.1186	57.7717	66.7463	54.6725	61.104	61.6374			0	1
	TMEM222	57.8102	93.649		0.37167	-0.0436376	0.159124	-0.0030944	0.0324426	-0.489565	-0.283222	0.216882	0.0676677	0.0669006	0.290489	-0.140323			38.297	36.6363	42.1023	53.6523	36.0409	46.5649	42.924	35.3464	62.152	36.8089	51.0543	44.4355			52.1479	59.3827	66.0423	56.5704	68.1539	48.0294	51.4426	57.0482	64.8842	60.5368	53.2679	60.5339			0	1
	ACAD9	57.7769	96.7947		0.486152	0.00792771	-0.0457185	0.265371	0.303001	-0.0789963	0.762189	0.0741816	0.21507	0.186043	0.22498	0.0727957			43.9374	43.0943	47.1976	53.6819	38.055	39.2651	36.0174	45.8546	44.0569	48.9913	41.2528	37.3624			44.4952	69.1966	70.7218	50.0687	58.4617	63.6739	31.0695	60.8831	66.3824	64.0008	64.4008	68.704			0	1
	SMARCA5	57.7732	87.7102		-0.267118	-0.263227	-0.298964	-0.232743	0.34535	0.305692	-0.42021	0.151193	-0.200313	0.22074	-0.0612799	-0.541187			106.826	38.6835	106.945	86.6783	83.4006	81.6505	135.52	118.554	99.12	76.1484	116.815	146.349			53.3116	49.7252	54.8774	65.4664	58.1689	61.2978	53.1385	60.3703	68.4027	53.8674	76.8538	45.6601			0	1
	DRAM2	57.7526	90.8753		0.194093	0.286226	0.0396651	0.240451	-0.168443	-0.0422052	-0.171265	-0.207112	0.106764	-0.133219	0.182723	-0.132953			41.3821	22.1845	49.6622	41.6436	56.0735	45.2118	48.8137	64.9773	36.058	29.511	31.6337	49.6407			55.5514	49.7386	64.4089	60.8169	64.7895	58.9508	50.7235	55.9885	66.2499	47.3341	60.6329	62.3359			0	1
	DCAF7	57.6931	87.7059		0.28716	0.244988	-0.529499	0.151609	0.130313	0.44552	0.0696555	0.506753	0.129578	0.177306	0.108909	-0.00200759			114.84	46.6393	195.245	175.891	165.334	121.531	153.361	112.182	147.935	96.7889	117.054	158.649			44.178	50.3381	46.0096	66.1566	79.9781	43.9176	74.9351	38.421	57.374	59.0001	81.4401	76.5736			0	1
	OTUB1	57.6847	87.4554		0.655635	0.269758	-0.187384	-0.0166596	0.0608164	-0.19913	0.638587	0.731147	0.129278	0.165297	0.257696	0.287903			89.7204	47.6472	87.0517	107.98	103.773	167.728	82.2016	59.2216	103.892	117.862	93.5477	83.6502			32.0622	54.3562	69.3226	79.7005	81.013	68.3448	40.2689	32.8878	78.1529	62.3251	63.2551	67.909			0	1
	FAM134C	57.6436	94.8382		0.533588	0.108824	0.299283	0.553226	-0.0868194	-0.0225479	0.288058	0.226271	0.121322	0.169135	0.524947	0.226121			79.9722	78.1666	81.7225	81.7994	75.8582	63.5394	78.66	94.3826	110.746	77.487	62.9285	89.8435			34.187	67.6095	59.5427	41.6659	73.3878	73.5556	58.0626	63.9102	66.7535	73.4403	36.3014	69.9829			0	1
	AQR	57.636	90.4637		-0.209435	-0.033746	-0.335511	-0.371878	0.126591	0.357999	0.204898	-0.00131712	-0.111461	-0.149507	-0.0528084	0.0066066			47.6582	17.0496	54.5556	42.0862	43.8044	48.7852	41.7836	60.3062	45.924	51.7906	43.6187	41.3507			56.0571	52.1432	55.1169	52.5686	64.4223	54.7354	51.0032	61.4459	64.3813	54.8362	67.6983	60.5501			0	1
	PRPF38B	57.6136	90.7512		-0.0186933	-0.0805465	0.31283	0.200126	0.7334	0.325466	0.027395	0.0604333	0.0521843	-0.00351339	-0.322057	-0.114217			61.9951	24.613	42.4375	37.9633	44.4949	61.3086	51.3696	53.9686	52.6752	44.855	63.1966	53.7107			61.498	50.3633	58.173	63.6577	35.2645	49.5012	69.8463	64.2688	69.918	60.838	54.7372	65.7692			0	1
	DRG2	57.551	94.4286		0.307837	0.473328	-0.0190434	0.335674	0.0461078	-0.198155	0.152279	0.0154551	0.205968	0.143615	0.196987	0.0669227			33.5772	20.7436	33.4615	40.1673	31.5717	30.7415	30.5648	31.3495	43.9389	32.2055	37.6689	30.4135			51.3792	34.1219	66.0596	53.9763	65.1863	59.5451	60.3826	58.1921	61.9952	62.679	62.8731	64.9274			0	1
	GNB2	57.5366	84.8511		0.447709	0.0241096	0.279617	0.400742	0.0935119	-0.0507184	0.0934293	0.798847	0.674716	-0.110069	0.534394	0.040405			220.282	133.761	158.932	209.705	242.547	263.244	223.936	138.956	293.48	287.038	155.936	217.326			49.4152	74.7214	61.9007	52.4671	83.105	71.4049	76.4926	32.2665	35.51	72.6063	40.9436	77.3956			0	1
	RAD50	57.5357	90.9908		-0.299873	0.166753	0.0467944	-0.152431	0.485746	0.107766	-0.0415654	-0.0140169	-0.101703	-0.251487	-0.11844	0.132728			61.4589	28.9061	75.7216	65.9401	55.28	64.4623	46.0563	83.7971	60.7132	58.4542	60.5538	48.6968			51.744	47.5892	58.3883	59.6723	41.8042	64.7248	64.8095	61.803	68.5993	56.2523	65.2788	57.1672			0	1
	MSL1	57.4817	88.1411		0.300323	0.332864	0.258052	0.496511	0.40247	0.298034	0.318287	0.276306	0.421155	0.164208	0.214033	0.218847			79.7986	36.792	52.215	48.5739	71.6063	57.8633	73.8187	99.7693	76.154	61.2407	62.5327	75.0597			60.8716	56.3624	69.1286	48.2308	49.907	53.0648	54.0695	55.4963	52.1155	69.3748	56.0636	71.7415			0	1
	INO80	57.4589	94.1667		-0.293826	0.00507047	-0.0497373	-0.223661	0.0547161	0.214766	-0.512615	-0.210564	-0.102974	-0.0589327	-0.200704	-0.538924			45.1906	19.8273	42.0747	42.6651	45.2399	43.713	56.2084	50.5425	41.5583	40.5203	46.0165	56.214			52.7986	57.3762	62.4677	63.7761	69.2202	53.3492	42.2136	63.9865	69.5984	65.2828	64.9164	37.5931			0	1
	UBE2Z	57.4584	92.1951		0.226631	0.316376	0.181036	0.587837	0.0664411	0.196981	0.62879	0.473049	0.129101	0.475735	0.126926	0.338729			119.661	52.6431	130.926	117.879	119.304	105.856	111.457	113.877	133.446	118.781	145.219	112.971			69.5484	49.6776	60.9208	38.6523	86.1224	71.0543	41.0907	40.0938	82.4945	45.8895	81.9501	54.9457			0	1
	TPR	57.4449	90.6163		0.0306135	0.590752	-0.0353898	-0.0404708	0.525974	0.533661	0.173928	0.138642	-0.158338	0.0999471	-0.113987	0.30181			150.347	52.0321	134.654	114.573	93.2343	112.282	129.108	189.442	135.885	119.893	154.324	127.681			58.2058	32.9806	78.6453	59.8483	44.7225	44.5399	58.2699	63.5414	72.2795	65.1428	79.2278	54.7262			0	1
	EXOC2	57.424	93.1676		0.0634157	0.177116	-0.23239	0.0959411	0.282735	0.158158	-0.196714	0.406547	-0.0774462	0.0534215	-0.0599589	-0.0778379			33.7709	20.5176	41.3347	35.1267	30.6236	31.8296	40.9067	46.6519	30.2826	34.1123	40.4146	40.0233			56.4618	53.0975	59.6821	57.5716	53.822	63.2783	61.431	35.2391	65.7147	55.2645	70.3791	67.8701			0	1
	CEBPZ	57.4	95.1432		-0.226439	-0.130478	-0.143301	-0.372494	0.676908	0.426448	0.52953	-0.00449524	-0.0214062	0.0167781	-0.241192	0.150216			68.8534	37.7764	66.4091	55.8534	48.5039	42.6487	53.8855	69.305	55.8565	58.7552	58.7818	55.3365			63.9365	59.7219	65.4509	47.635	37.9575	53.3923	37.9488	70.8496	74.5924	64.0814	65.96	65.1888			0	1
	ZNF148	57.3795	83.4298		-0.144581	-0.125764	-0.289235	-0.0790759	-0.0813188	0.213751	0.396379	-0.107025	-0.239552	0.189753	-0.47023	-0.164568			48.3258	28.5498	85.1231	60.217	46.9264	57.9521	49.9884	74.193	64.1426	42.1489	110.72	56.8343			50.5846	58.5503	59.021	64.0338	72.0407	65.0079	47.2723	66.0258	64.6983	50.7585	35.8579	68.199			0	1
	CCDC6	57.3058	82.3752		-0.333066	0.0616404	-0.0922408	-0.173107	0.213189	0.131653	-0.0699039	0.211274	0.234617	-0.786417	0.017192	0.219304			96.6937	26.0966	85.5192	79.2809	85.3664	125.74	88.1375	125.557	102.345	140.19	80.8485	96.5428			52.9868	56.2864	72.28	62.2839	67.4301	60.4131	68.051	54.9523	50.6461	29.1234	71.6296	60.4942			0	1
	CREG1	57.2933	90.2484		-0.149518	-0.188214	0.268824	0.074809	0.262193	0.154437	0.222378	-0.331217	-0.194003	-0.364732	-0.290213	-0.352684			169.802	265.023	159.421	140.251	103.114	156.687	162.854	176.994	113.223	132.339	191.595	187.746			60.8806	48.6473	58.3957	59.2338	68.1801	69.8513	55.0863	54.6735	68.2538	39.9472	64.1556	49.7679			0	1
	RPF1	57.2867	97.0179		0.181412	-0.0347443	-0.319983	-0.0719034	0.259986	0.092566	0.295183	0.302359	0.169102	0.0624337	-0.0363152	-0.034156			33.6984	20.2927	28.9913	25.8123	32.1175	32.4667	27.1248	30.198	29.8823	30.447	33.7423	28.7944			53.321	56.3723	50.3055	54.6414	56.2003	63.9304	53.6324	48.5195	62.565	60.9546	69.4243	61.6778			0	1
	KBTBD2	57.2766	91.241		-0.00152087	-0.034304	0.241812	0.169474	0.533989	0.520286	-0.242856	-0.153379	-0.185298	0.287562	0.304529	-0.206803			54.1041	29.0604	54.5012	42.9771	42.1028	38.3029	72.4366	68.7797	40.7318	44.1507	46.6504	70.7429			67.426	59.5809	62.8268	65.3992	38.9097	48.2783	59.3586	71.2152	58.3317	53.1021	51.4835	60.9807			0	1
	TMEM131	57.2041	81.0903		-0.306253	0.170106	-0.210088	-0.27377	-0.956225	-0.0802787	0.36727	0.0306408	0.0376003	-0.0580329	0.101763	0.211442			76.1589	36.0521	87.8855	79.0771	164.561	130.605	71.3119	85.1097	94.6613	73.409	59.669	72.3535			58.3981	56.0311	71.2034	52.8028	29.1501	75.4464	43.0775	69.0164	57.3893	67.1207	72.4167	57.6086			0	1
	CDS2	57.1845	94.8053		-0.0268996	-0.145795	-0.0956102	0.0949416	0.00729609	-0.127305	0.0370788	0.10237	-0.325151	0.401647	-0.0900064	-0.224511			39.2262	34.0064	55.1895	47.8872	32.6738	38.8292	42.9892	44.7618	40.9194	22.5922	38.1501	44.1199			60.79	58.015	67.2568	48.8166	62.0346	53.2552	66.182	63.3748	53.8033	36.4425	70.542	56.4833			0	1
	EIF3D	57.16	92.0433		-0.0855608	0.48754	0.316841	0.222151	0.567293	-0.0111221	0.673121	-0.326527	0.286432	-0.0170856	0.336364	0.176505			260.651	95.8873	170.97	166.25	211.434	206.993	172.021	267.555	223.572	244.774	187.661	167.481			71.4288	40.6499	57.3957	70.1559	42.3251	82.2727	39.4597	54.0082	58.0167	78.3387	51.2238	63.5192			0	1
	RALB	57.1579	84.8211		-0.109654	-0.149875	0.340663	0.0507104	-0.451573	-0.170749	0.0857761	-0.0545242	-0.197719	0.300197	0.385148	-0.291363			71.5156	30.0503	105.731	93.4281	124.744	85.3642	94.3668	75.605	93.3317	86.6047	50.1186	94.6044			60.1271	56.8419	48.6437	66.9398	46.5636	68.9624	56.1027	67.0457	64.0496	46.8452	53.2976	57.5143			0	1
	INPPL1	57.1174	87.9811		0.120916	0.576477	0.130455	-0.033006	0.227334	0.110616	-0.270614	0.516548	0.390311	0.0119449	-0.118859	0.471256			99.0193	37.0818	101.39	136.376	94.7941	108.705	107.033	81.2274	109.027	60.1731	113.788	109.708			60.2083	34.2152	78.5203	79.4093	71.3089	65.6934	52.0622	42.7339	53.6765	49.4509	74.3732	48.2783			0	1
	NUFIP2	57.0958	93.9776		0.260455	-0.138117	-0.0275271	0.390177	0.444536	0.60454	0.27016	0.231222	0.0593183	0.00211977	-0.0917067	0.305684			104.67	64.5142	113.176	87.6964	87.3084	94.3394	101.056	129.944	89.1364	104.669	98.0147	106.669			47.3393	61.1753	77.9216	44.5248	48.2642	39.7242	57.0493	46.6122	65.9737	74.137	78.3281	64.0861			0	1
	ALG2	57.0715	94.0092		0.0891574	-0.241502	-0.186817	-0.12461	0.158435	0.0576271	-0.301422	0.152485	0.128985	0.119586	-0.088443	-0.120552			31.2415	41.696	51.5897	46.2255	40.204	41.1573	43.7207	40.196	62.4707	30.7939	53.8267	46.3794			50.894	50.7286	53.9463	64.1548	62.4388	54.7909	47.5075	60.7923	57.1429	57.9319	66.1795	62.3184			0	1
	IPO5	57.0686	90.4049		-0.300765	-0.0472631	-0.287435	-0.529997	1.00877	0.320861	0.259928	-0.368603	-0.227473	-0.153591	-0.0506428	0.0875544			187.03	84.8954	199.645	164.277	130.838	162.42	132.151	210.366	164.422	158.782	157.607	131.378			53.8591	62.5211	62.4804	49.8869	26.2658	54.9163	54.5664	52.7868	73.0871	69.2919	83.042	68.9311			0	1
	GNS	57.0602	56.9802		-0.16543	0.311936	-0.580128	0.0629724	0.0259684	0.404877	-0.834669	-0.420662	0.0162067	0.308593	-0.120051	-0.233178			211.773	128.257	617.956	553.22	154.689	165.729	345.075	362.594	187.504	100.985	254.431	363.257			66.2785	50.2335	50.7085	59.984	79.6123	55.1133	32.5624	48.6243	80.6608	41.8963	75.3999	70.7053			0	1
	ICMT	57.0364	90.6683		0.462168	-0.0469565	-0.762436	-0.250107	-0.00656475	0.127892	0.280506	0.134003	0.00956911	-0.085692	0.274931	0.360276			104.616	44.8677	159.858	159.87	118.682	117.235	96.5496	112.72	110.478	142.36	98.205	100.06			35.8763	62.3559	36.4325	54.1336	74.6953	66.1858	48.8334	68.6521	76.661	71.8116	68.9753	45.2622			0	1
	ANKRD13C	56.99	94.5889		-0.289003	-0.182527	-0.184793	-0.242561	-0.244104	0.00547711	-0.198007	-0.0881394	0.00212314	-0.149633	-0.164209	0.00367294			27.2629	12.9657	32.5187	28.7883	29.9586	30.2955	26.571	31.8925	30.9726	24.9094	28.7092	29.489			47.115	42.8053	64.0818	55.4825	51.226	66.7541	51.2375	63.1049	66.0828	56.4216	62.718	64.4535			0	1
	PHIP	56.8756	77.1646		-0.323917	0.332287	0.0193045	0.0358087	0.340088	0.437438	0.111046	-0.352039	-0.278671	0.0289461	-0.0808331	-0.18089			67.1272	15.876	65.4571	48.64	37.2395	82.5477	60.6132	110.383	70.9345	47.1892	65.8958	69.7352			52.9962	38.8701	63.9456	65.9582	55.0008	51.4909	61.1848	52.3811	58.4804	59.8188	67.324	62.8112			0	1
	SEC23IP	56.8023	91.3568		-0.233808	-0.221849	-0.375508	-0.260111	0.205182	0.220933	-0.0414974	0.321485	0.15337	-0.151345	-0.216552	0.27134			49.4247	28.3438	60.1694	50.0152	51.4329	62.1903	49.0355	59.7986	62.9725	45.9339	53.3637	49.8495			57.2586	50.502	54.227	59.1926	69.095	63.5849	70.3057	41.9054	55.572	61.0596	57.297	49.1623			0	1
	DR1	56.7748	90.1961		0.0971474	0.104616	-0.150492	-0.550572	0.168275	-0.0941904	0.548241	0.177366	-0.209729	0.104301	0.167477	0.0146102			52.0473	21.5525	58.9758	44.4857	52.024	58.2221	49.9307	53.676	51.4057	65.3609	39.2832	53.5124			58.3348	50.4951	70.0793	39.5578	60.6928	69.5245	37.9573	55.3541	64.0623	66.5801	63.1446	59.3983			0	1
	MTDH	56.749	91.9714		0.119803	0.192439	0.196851	0.00796851	0.598762	0.532277	0.340199	0.466704	-0.060951	0.382694	-0.0270254	0.194734			143.407	141.991	142.772	121.693	138.676	206.926	147.718	162.799	151.756	143.602	154.26	154.521			60.6837	59.2923	61.8171	58.671	39.3367	48.8245	56.161	40.3952	76.653	51.549	84.1852	61.514			0	1
	WIPF2	56.7423	83.997		-0.0548127	0.231801	-0.18903	-0.201665	-0.644149	-0.138355	-0.255569	0.0644995	-0.143179	-0.0902839	-0.107303	-0.164228			56.1289	17.7298	80.564	74.2741	100.709	96.8704	71.9651	64.6093	51.015	62.6721	53.0625	78.3868			57.4669	41.0073	63.6534	60.6107	41.4364	50.0803	63.7582	58.1153	62.1714	60.308	62.4985	69.5624			0	1
	CDKN1B	56.7395	91.3307		0.0898515	-0.217313	0.259567	-0.291399	0.234593	-0.247459	-0.155823	0.22685	-0.138266	-0.257043	-0.18567	-0.211666			56.6661	46.7196	65.2958	57.7172	81.2942	67.3338	70.5173	87.1271	77.6427	53.0384	83.8099	81.5324			57.4972	47.5018	55.2756	55.4666	57.9553	50.1304	61.089	57.0859	69.0429	47.3252	68.4332	59.4347			0	1
	SETD2	56.7115	90.0745		-0.210106	-0.0925469	-0.82872	-0.297634	0.0122866	0.0256141	-0.424656	-0.325843	-0.142769	-0.469161	-0.317134	-0.317447			95.5885	49.5836	103.957	97.0427	80.9598	103.428	84.6993	131.191	107.866	83.4597	125.788	88.0684			66.0347	63.192	27.8184	52.7734	74.7786	71.2303	51.4643	61.0773	77.0216	46.6679	55.6428	56.8593			0	1
	NCOA5	56.6882	90.3187		0.0441529	0.346772	0.135307	-0.0743469	0.462006	0.211174	0.195213	0.378663	0.179614	0.0391386	-0.246938	0.0485071			52.3096	17.0029	42.8124	43.8271	48.1752	41.3348	43.4651	54.943	54.4056	39.7802	54.3538	46.1922			60.399	38.6624	70.5173	67.9707	42.7092	49.8233	61.3294	49.0111	66.5995	62.7206	54.5152	69.7528			0	1
	CTR9	56.5879	95.5086		-0.424947	0.0669749	-0.649286	-0.782683	-0.0876286	0.201243	-0.188202	0.0612448	-0.020828	-0.375687	-0.156122	-0.0801393			70.8807	49.652	92.134	79.1786	65.2403	51.2074	62.699	81.1905	71.5381	72.9313	82.7373	64.6562			42.1364	58.667	38.7029	34.3069	73.6119	64.3388	66.6827	69.3339	76.5711	41.5606	68.449	73.6008			0	1
	COG7	56.424	89.2661		0.0958076	0.207933	-0.19032	-0.0548769	-0.218925	-0.0320875	0.134149	0.605013	-0.0361914	-0.17442	0.0224717	0.242816			27.0405	13.8046	35.6519	42.2685	36.8007	36.0457	25.0573	29.2513	39.7147	23.0591	37.9624	25.6682			58.2211	46.3165	65.8769	65.2197	61.8596	66.3801	60.2263	30.1319	64.8148	50.5836	69.2957	55.1056			0	1
	RNF139	56.362	95.0438		-0.272233	-0.143086	0.0711091	0.246727	-0.0733306	-0.0649294	0.0908739	0.30215	0.0788727	0.139456	0.366896	0.124179			49.6492	34.3443	42.4053	34.0869	38.2221	37.0148	44.0643	56.4765	40.4106	39.7568	43.4089	45.5541			48.5004	58.356	67.9891	50.3576	64.946	58.9994	64.4742	43.3939	63.8434	57.5223	45.1105	60.8405			0	1
	ASNA1	56.3569	91.5712		0.388415	0.620388	-0.166329	0.175981	0.0988383	-0.428015	0.233552	0.787714	0.141567	0.143687	-0.050699	-0.0420062			56.5738	31.4578	85.3922	96.0651	63.7424	74.6709	60.4984	46.6274	59.0438	64.5184	75.9278	61.852			44.8521	31.1493	72.6677	66.8825	67.7621	53.1108	62.6384	28.0915	73.1781	70.9436	72.9293	68.2499			0	1
	GLOD4	56.3278	88.7166		0.130066	-0.680564	-0.327724	0.533593	-0.323184	-0.271382	0.224501	0.0304526	0.10201	0.033502	0.0577182	0.0375893			56.2586	61.2555	85.3656	84.7746	95.8794	66.2095	50.9211	57.7859	69.4576	51.4088	73.3692	54.5362			66.2179	28.4669	60.3445	37.2016	48.1684	47.1012	62.7452	73.2287	66.6923	67.6491	77.4331	70.765			0	1
	UROD	56.3067	83.4979		-0.00157616	-0.130189	0.208201	0.269089	-0.308785	-0.618273	-0.172829	-0.258274	-0.0826114	0.0235135	0.177392	-0.000184884			62.2354	90.6585	74.0559	84.5642	44.4759	43.8086	55.0257	64.5442	57.6225	44.9133	82.1184	55.5972			61.3832	65.2457	60.7165	61.0585	47.1798	33.8803	58.7733	50.8389	59.6355	54.62	67.2165	67.2228			0	1
	TMEM203	56.2263	98.6127		0.453854	-0.039876	-0.424207	-0.0669949	-0.0385144	-0.0573053	0.399373	0.325153	0.02681	0.206554	0.221265	0.121845			34.188	39.7334	48.1802	51.1936	41.7104	33.1166	33.8106	36.7552	44.1011	36.2473	39.5119	35.0862			40.1223	62.6166	42.6442	66.1545	71.6165	63.3397	43.9978	50.4224	68.8435	56.1482	57.0337	65.5636			0	1
	PRPF40A	56.1963	89.948		0.286271	0.0134356	-0.136338	-0.00855641	0.709948	0.666728	0.592801	0.260335	-0.0910793	0.174357	-0.0247823	0.338023			90.0158	49.1269	92.8687	75.6996	88.4822	90.7424	82.7588	109.67	87.7307	99.3864	94.4568	88.5208			46.9218	65.2168	78.7452	63.9345	38.281	40.0286	39.0977	53.6063	78.2153	64.8492	81.8271	51.5352			0	1
	EP400	56.1681	89.4102		-0.00730323	0.487743	0.0817378	0.0981796	0.422934	0.317834	0.141157	-0.0932574	-0.0691406	0.0123498	-0.11274	0.0866515			67.4413	19.6189	54.6579	60.8442	62.0071	83.7555	71.9762	83.6752	63.3447	63.8889	74.266	72.5329			67.4156	33.2501	70.5812	50.8306	41.6292	46.4233	56.8051	74.8706	62.3057	58.625	71.3118	59.9372			0	1
	EIF3H	56.1317	88.9419		-0.117619	0.524692	0.173227	0.12403	0.738423	0.0870432	0.432971	0.507584	0.294053	0.107111	0.242831	0.404176			239.419	96.645	167.139	152.122	183.705	275.707	157.62	225.424	186.678	195.599	171.572	168.528			73.209	38.7413	75.0648	61.7176	36.7019	82.1426	47.749	38.6042	67.4741	73.9933	62.5385	46.0353			0	1
	FKBP15	56.0655	88.8702		0.109479	-0.0649419	0.412349	0.206734	0.0249399	0.153651	-0.744249	0.214645	-0.0315761	0.248037	0.131735	-0.483111			44.4345	25.9615	45.13	45.6957	43.5106	43.6718	83.6827	54.4381	46.9574	50.8013	45.6998	82.3953			66.4679	57.698	44.8077	55.0377	69.2192	61.9576	33.3973	65.5787	68.5622	55.9916	72.0072	41.0133			0	1
	INTS5	56.0307	95.9243		0.200107	-0.0741408	-0.178222	-0.358566	0.214284	-0.0402241	0.108282	0.324345	0.396418	-0.00546544	0.0901676	0.269665			31.9582	26.5398	36.2393	41.1066	39.2769	42.042	36.4096	33.5406	45.1398	42.8649	34.8877	37.0545			57.981	60.9993	59.1467	53.5187	56.723	59.8528	64.8463	47.1358	34.8347	66.1599	68.7266	53.3317			0	1
	CWC15	56.0069	98.3371		0.407044	0.0691943	0.327632	0.26727	0.308364	-0.132962	0.296204	0.0220455	0.176333	-0.275786	0.113652	0.256712			33.9929	32.3332	39.5166	36.0223	31.9157	35.7098	31.4819	37.8523	37.9707	37.3418	44.9636	32.3465			50.9304	64.1978	45.9866	56.6783	57.433	57.1535	52.2974	62.7369	63.8427	45.0475	64.7604	56.4396			0	1
	VAMP3	55.9997	88.6933		-0.202227	-0.140607	0.143262	-0.0415606	-0.275685	-0.282673	-0.705009	-0.70032	-0.445566	-0.0801352	0.282714	-0.631923			136.26	50.3054	128.514	112.344	137.551	144.756	170.952	162.224	113.218	130.115	102.42	182.325			67.2367	63.0547	70.3788	73.3676	64.3701	66.1301	34.7359	34.9514	44.2578	70.4161	68.1368	42.1214			0	1
	EIF2AK4	55.9638	88.8146		0.0366173	-0.536366	-0.043823	-0.33016	0.260183	0.153733	0.158694	-0.111172	0.283434	0.433229	-0.0462364	0.00361767			50.0129	53.8418	63.8489	54.6728	41.1189	48.0275	59.9678	82.8717	85.1299	39.242	62.0765	58.8418			57.5495	34.0351	74.8027	52.4606	62.0388	64.5049	60.5856	68.4962	46.5244	35.9978	71.2139	65.1384			0	1
	GPKOW	55.9139	99.0178		0.0980243	0.268817	-0.0614895	-0.0515305	0.148368	-0.311681	0.087355	0.388991	-0.0227769	-0.0189582	0.0786344	0.0835848			29.2919	19.1003	23.6596	25.951	29.444	26.0068	23.3874	21.1252	26.0712	24.4839	25.1883	23.5103			56.9932	43.0616	64.5146	60.9012	60.4846	49.5383	63.5851	39.3986	59.9438	58.3344	62.3482	60.3434			0	1
	TTC35	55.8892	98.5718		0.100518	0.534673	0.0692491	-0.0841651	0.327549	0.0892545	0.191861	0.242071	0.136716	0.118927	-0.0734754	0.193916			33.7974	23.2212	39.3128	35.2642	29.7553	30.465	37.5192	38.6339	31.3237	33.3795	36.3888	38.1547			59.1694	30.1006	64.046	56.4154	55.177	61.5869	56.6463	48.6121	59.0689	60.2418	69.1962	64.6021			0	1
	FXR2	55.8437	95.0053		-0.145868	-0.128545	-0.399814	0.138471	-0.139856	-0.462324	-0.320976	0.0959867	-0.0908648	-0.107122	0.243566	-0.429023			48.5763	28.7675	47.3547	54.6053	38.5473	44.4547	51.0715	40.0303	55.3441	47.6452	42.3636	54.4285			56.9919	57.8983	51.8402	67.4499	62.1035	42.7878	51.1945	61.3688	62.5204	60.4856	59.8857	42.8885			0	1
	USP24	55.8324	85.6544		0.115261	-0.0140376	-0.788543	-0.766488	0.204281	0.502928	-0.175661	-0.249638	-0.0730957	-0.0791411	-0.0626333	0.0312847			57.8031	39.5891	133.138	108.712	66.0363	61.7025	67.4115	103.028	67.1492	67.573	57.9665	68.8733			61.5068	64.6597	32.9721	33.7238	65.1515	41.1885	67.0037	57.9125	70.5433	59.9221	71.2253	70.1644			0	1
	CDK9	55.8022	98.1303		0.020145	-0.551212	0.333413	0.366096	-0.00932012	-0.107285	-0.0374085	0.207387	0.170486	0.575871	0.582474	0.0722334			59.8417	66.4927	41.1348	49.9183	51.2155	52.1424	61.4748	50.5114	53.5348	46.2435	49.8811	60.4905			63.9896	34.5268	58.5468	56.4548	73.0341	71.4683	72.6728	65.4105	64.1361	34.2991	34.0373	72.0596			0	1
	TSR2	55.7817	87.3953		0.196536	0.0507276	-0.403505	-0.525666	0.358495	-0.122462	0.134125	0.41595	-0.00101128	0.0415828	-0.0911348	-0.206411			50.6021	34.4632	63.308	64.0728	43.1427	28.6971	43.7002	39.2312	58.4321	37.7359	80.8158	48.8933			57.894	63.7898	46.2715	35.0111	48.9896	57.4063	65.1999	42.3842	69.4255	61.9101	73.4812	64.203			0	1
	SART1	55.7582	94.7709		0.241663	0.431194	0.223128	0.220465	0.21129	0.0329993	0.344226	0.395982	0.150254	0.511198	0.298929	0.169495			87.5202	47.023	49.2806	61.6024	74.3745	69.9514	68.9362	48.8719	73.0923	66.3994	71.3337	68.0144			63.9576	44.7848	59.5116	68.388	66.4029	67.1325	47.1576	42.6875	69.9072	36.0427	54.4323	65.4157			0	1
	YLPM1	55.7492	89.4672		-0.50721	-0.127945	-0.604678	-0.605347	0.0870727	0.0282961	-0.0577696	-0.400304	-0.025363	-0.0599905	-0.356778	-0.187008			92.3369	27.2224	100.287	87.6372	68.8028	75.5893	85.2284	110.699	89.9307	73.1418	95.1591	85.2768			46.7917	56.8657	31.1809	45.4428	65.2862	67.9638	65.5027	56.1993	69.1398	69.0635	48.4456	66.0071			0	1
	PLXNB2	55.7338	85.9519		0.621086	-0.0419296	0.0769556	0.119959	-0.18454	0.0911094	0.173474	0.427794	0.146889	0.120509	0.934738	0.144538			322.594	286.846	489.884	653.388	406.974	540.705	392.29	261.723	492.633	367.237	398.644	385.265			36.839	70.4963	75.3181	72.9692	71.4008	55.0145	62.4654	45.1939	55.8871	57.9054	27.6171	67.847			0	1
	REEP5	55.6997	66.7711		0.0624136	-0.368916	-0.483684	-0.464243	-0.0548109	-0.213156	-0.88379	0.0149753	-0.123423	-0.247539	-0.205553	-0.464586			168.592	183.61	383.132	323.786	139.974	164.756	210.517	288.864	280.58	136.213	504.871	232.804			71.4271	48.4081	53.4063	43.5477	71.3935	60.0924	29.0874	72.8599	74.1545	52.5931	73.3211	45.328			0	1
	HIF1AN	55.6895	90.7946		-0.428305	0.594937	-0.266878	-0.0647808	-0.257751	-0.137193	-0.0288778	-0.169902	-0.209463	-0.280272	-0.0521461	-0.213665			64.8593	16.5294	71.9345	67.8411	64.8661	53.5018	59.239	78.8526	63.8564	66.3121	48.2955	63.8009			34.3728	25.7724	59.75	74.3904	60.6209	54.1497	71.8295	69.0637	66.7712	49.1612	74.2083	61.1272			0	1
	TMEM181	55.6643	80.3109		-0.141403	-0.0397051	-0.0105124	0.271243	-0.132935	0.245264	0.39492	0.0819045	0.0351326	0.188681	-0.0922538	0.190608			64.4088	29.7794	44.1114	32.2943	95.7827	72.0314	50.219	80.7858	86.2682	42.2365	56.465	53.1983			52.2055	53.0676	61.5018	45.3512	73.9229	50.7223	46.1211	60.7418	66.5256	49.8209	62.4497	53.6968			0	1
	C6orf47	55.6218	94.4353		0.0420534	0.57501	-0.00286489	0.123853	-0.340022	-0.277842	0.0256134	0.435936	0.0135259	-0.119989	0.131561	0.0516663			47.827	17.1818	35.5399	40.0243	52.744	36.9122	32.7549	28.4664	39.6192	43.5885	39.4246	36.5588			60.2969	27.4755	67.021	64.9221	45.2789	54.7143	63.2125	40.3464	69.0376	63.2991	70.8644	65.5708			0	1
	SETD1B	55.5903	86.3551		-0.324335	0.17059	0.199027	0.142462	-0.0297575	-0.294956	0.223045	0.174051	0.0980936	-0.04219	-0.170556	0.113197			56.4107	21.2179	35.27	44.0355	51.512	89.9266	40.6102	45.7767	54.0033	44.9905	50.3992	41.6782			40.1993	53.4184	60.12	42.5916	66.7496	53.4426	52.6821	63.8144	59.6279	57.9853	63.9113	60.9429			0	1
	GCC1	55.5773	96.7861		0.0554508	-0.159356	-0.175829	-0.0211352	0.186093	0.160733	0.0702251	0.138769	0.179591	0.0808566	-0.253429	-0.057851			28.754	23.1721	32.3886	31.0505	34.759	24.9916	31.8307	39.0481	32.052	29.4581	28.0039	35.1841			53.6961	52.0696	60.3164	51.4943	54.7336	52.0929	61.3623	64.1049	52.9319	53.0749	50.3564	63.4435			0	1
	CDC23	55.5751	97.5865		0.146452	0.464517	0.0662666	0.0565242	0.280582	0.244631	0.321219	0.0963407	-0.10807	0.214739	-0.0945875	0.105495			32.1497	19.327	40.475	36.153	32.3131	31.2095	29.1376	40.9268	35.5215	29.9186	33.1172	31.0488			49.9583	32.9054	64.969	58.6767	57.228	58.597	46.0822	64.1739	67.9939	55.1827	64.1281	59.7304			0	1
	SEC62	55.5748	83.975		-0.534666	-0.947213	-0.385881	-0.526032	-0.135007	-0.00961385	-0.122787	-0.227754	-0.275505	0.157981	-0.409154	-0.259576			176.67	224.775	316.707	240.645	133.497	242.056	204.394	225.115	270.998	101.814	329.389	237.75			45.3234	29.558	64.8029	43.1952	76.0186	58.9934	67.7285	70.3559	68.5932	54.5669	48.3109	63.153			0	1
	CSTF2T	55.5628	94.3168		-0.440614	-0.137678	-0.465446	-0.505888	0.00644928	-0.101409	0.0501586	0.0042191	-0.10425	-0.0936887	-0.165734	-0.139837			42.5074	25.4028	59.8029	48.9005	42.1455	36.7306	40.0685	52.4443	46.0192	36.6832	42.3531	40.9763			26.9354	54.4211	42.3332	44.9228	69.9394	62.1887	66.1877	72.1472	68.8346	61.9514	60.6861	60.9435			0	1
	CREB3	55.5528	81.4976		-0.205442	0.206464	0.183898	0.132672	-0.218674	-0.503516	-0.111862	0.469681	-0.145774	0.204112	0.193156	0.230824			57.7122	26.861	53.3474	56.1046	56.2101	60.8707	48.884	47.522	106.402	31.4917	59.3675	47.7384			56.1779	50.735	63.2921	71.9267	57.6705	42.5694	57.2074	43.0683	65.1353	43.9211	66.8633	59.0409			0	1
	ATF6	55.5258	94.4102		0.103934	0.0213851	-0.669271	-0.628776	0.0858558	0.209709	-0.145169	0.280005	-0.379467	-0.171326	-0.116116	0.10427			55.9288	56.0169	105.645	84.9188	57.7985	69.5529	76.7556	80.7998	72.639	60.5192	63.4077	74.4624			46.9023	49.4241	34.9663	43.1429	74.2404	72.3424	69.0264	46.3123	53.0593	65.4463	62.9225	68.5709			0	1
	PGRMC2	55.5236	90.1155		0.0702663	-0.320472	0.288287	-0.280275	-0.409756	-0.753074	-0.219569	-0.210137	-0.000985159	-0.185505	0.0356797	0.0438668			81.0146	111.303	105.014	91.8558	89.5564	130.028	62.5996	119.009	81.6636	59.377	97.5912	70.442			59.6864	58.7155	49.0598	48.0613	44.82	30.6272	61.9678	60.7703	65.8916	55.7421	80.0733	71.5789			0	1
	ARID2	55.5119	83.9469		-0.0451852	0.189295	-0.0718489	-0.12104	0.0230665	0.246398	0.364897	0.176642	-0.173041	-0.0291609	-0.152528	-0.0896921			32.7517	10.2684	42.9569	34.1159	30.4169	48.6862	30.5906	48.8788	41.929	31.8651	38.3468	32.1922			56.7666	40.058	68.2447	59.6237	63.3029	58.1826	42.0467	49.0015	61.1106	56.2008	59.4268	60.9828			0	1
	CNIH	55.4838	92.7978		-0.180399	-0.401025	-0.0227429	-0.0908923	0.0437535	0.0605759	0.555216	0.266602	-0.0486414	0.15742	0.258156	0.320535			63.0332	99.4847	59.8737	49.2782	77.2767	84.0571	54.941	54.6843	61.8867	54.5524	42.0003	58.2313			63.4786	43.7734	63.1116	59.6828	62.2575	63.1429	37.3294	49.2882	69.9407	62.0699	60.3173	44.2252			0	1
	ELAVL1	55.4407	94.6156		0.385261	0.250016	-0.0166237	0.213108	0.551347	0.305867	0.564956	0.619235	0.210942	0.258592	0.29771	0.217671			84.1962	44.1467	78.8391	77.4066	72.1362	76.1486	67.2139	69.8521	86.3744	69.6908	71.7248	69.1684			51.0681	57.4297	73.4852	55.0184	44.4233	61.5228	39.478	38.3282	71.955	61.6067	62.4241	64.473			0	1
	CCDC97	55.429	91.5982		0.216148	0.767355	0.371707	0.152076	-0.0133782	-0.0723842	0.140452	0.301852	0.0646543	-0.258495	0.137225	0.0304518			42.4993	13.5924	28.9549	32.6897	50.6854	50.5962	48.2871	46.1057	46.1177	47.4803	42.3425	49.6008			57.8418	23.1045	48.3176	53.438	72.0393	62.323	60.3912	56.2916	69.3653	49.615	68.4616	71.6361			0	1
	TMX3	55.3488	83.3384		0.06056	0.063964	0.483994	0.205018	0.249936	0.330737	-0.225788	-0.297427	0.102391	-0.0560239	0.280482	-0.375304			43.1665	14.5506	48.4687	37.3856	26.7384	33.4959	57.9029	66.8078	39.9014	37.8462	40.885	61.6289			65.7452	46.7082	42.6769	62.5572	57.6806	44.2703	65.7133	54.2966	66.6467	56.7896	54.8646	54.3066			0	1
	TOMM70A	55.346	92.468		-0.0443788	-0.103507	0.181901	0.904358	0.357889	0.180977	0.965836	0.155653	0.146312	-0.12659	-0.0474813	0.498582			99.8534	101.025	108.291	89.9665	92.5308	87.5007	56.8721	113.956	92.093	97.785	83.8761	59.5773			68.0177	77.9722	60.2078	25.9632	63.2933	67.9442	25.9257	61.7633	75.1607	69.5677	81.2604	37.9233			0	1
	EXOC3	55.2279	94.5201		-0.365901	0.343507	0.573791	-0.191204	-0.157187	-0.341645	0.454271	-0.0766534	-0.10274	-0.0366295	0.0128584	0.162893			83.6358	31.4102	64.8538	75.8793	66.5333	68.6726	57.5283	62.0703	64.6944	75.1594	61.6145	59.2961			34.1716	45.2575	33.4715	63.6091	76.4462	56.844	38.003	64.0534	74.4392	66.2639	76.4893	65.9186			0	1
	ZC3H7A	55.2023	88.328		-0.495243	-0.00469534	0.143367	-0.151724	0.0245194	0.0991171	-0.567651	-0.219741	-0.145942	0.17163	-0.393915	-0.264587			50.7281	24.2845	54.5491	50.6687	38.2574	40.7153	56.9376	65.1377	62.0484	28.6213	67.0581	61.2503			32.6807	57.9741	65.5691	67.1485	72.6506	56.0933	38.0216	64.4446	73.5481	53.8974	46.8393	54.2541			0	1
	SOS1	55.1491	87.4151		-0.235839	0.0366902	0.129817	-0.116279	-0.266198	0.01757	0.248257	-0.743021	-0.406377	-0.162883	-0.38006	-0.00963652			74.6042	28.0313	67.1775	54.2676	63.8853	85.3449	57.2655	109.692	73.5968	54.2163	70.093	59.0733			60.5063	53.4816	61.5286	64.2997	63.987	62.6592	53.519	31.2083	53.486	61.6429	43.1193	67.0883			0	1
	IQGAP1	55.1436	76.5187		-0.637617	-0.39089	-0.13584	-0.235822	-0.306055	0.267948	-0.407593	-0.145655	-0.593037	-0.254122	0.563579	-0.330552			394.695	38.5395	355.674	253.513	423.375	378.233	473.205	457.882	268.93	433.654	276.024	477.009			39.8255	28.8626	77.2066	65.7933	66.0705	52.2181	62.5103	74.2974	49.5384	65.3041	41.9672	66.2543			0	1
	TUFM	55.1177	84.5506		0.513751	-0.139041	-0.510932	0.435046	0.0957537	-0.0300746	0.640601	0.686675	0.319276	-0.161896	0.151497	0.470609			184.392	256.378	246.747	302.654	315.884	176.183	136.806	139.679	182.911	228.001	156.307	150.728			37.5723	74.3188	49.9734	48.1709	84.1886	57.7002	40.8952	36.0465	65.9134	71.5588	74.5729	49.6638			0	1
	STXBP3	55.1065	90.1305		-0.253438	-0.204094	-0.46114	-0.359504	-0.17831	0.183065	-0.24822	-0.0243054	-0.145642	-0.306831	-0.242984	-0.221435			49.4669	24.5002	70.2727	57.6368	56.8305	42.3734	40.4607	50.9932	45.8873	37.2902	62.0735	43.1429			48.3026	51.7746	48.0375	48.6863	64.1138	63.878	49.9373	65.3724	67.9217	42.1912	58.9643	60.5349			0	1
	COG3	55.088	83.7321		0.00527022	-0.288209	-0.0997991	-0.137357	0.182232	0.342823	-0.000600553	-0.214265	0.151766	-0.293146	-0.31355	0.0876736			31.691	39.6856	36.6638	33.6343	53.0188	36.3086	28.463	44.5412	65.1282	31.1577	45.5569	30.4827			60.4656	41.1204	64.0614	62.2803	60.6956	54.2395	60.3244	55.8513	56.2973	41.7937	48.3325	63.587			0	1
	BTBD2	55.0742	88.5529		0.341586	0.286336	0.365188	0.398722	0.0758005	-0.16914	0.724655	0.157535	0.384712	0.160244	0.22289	0.27494			100.452	45.208	81.189	120.098	112.408	127.932	72.7203	79.3062	112.436	88.448	84.9132	74.3229			49.4377	52.7971	49.778	51.582	73.6081	72.2965	30.1129	63.0367	49.9364	63.5479	63.5344	59.3913			0	1
	MED12	55.0045	87.8237		0.0762951	0.662988	-0.00681148	-0.17301	0.166433	0.271464	0.0161796	-0.162788	-0.236747	-0.227553	-0.0437814	0.0472002			52.8894	14.9606	55.1134	54.7539	62.2266	72.8636	58.9875	76.655	70.3638	46.4764	57.6062	55.5537			60.074	24.5939	70.5894	59.6747	50.668	48.2994	61.0372	67.4145	61.3828	54.9667	67.8874	55.904			0	1
	KIAA0562	54.9543	94.9421		-0.188336	-0.435818	-0.399971	-0.516955	0.107532	-0.0587851	-0.221999	-0.137264	-0.148402	0.0163637	-0.119742	-0.18169			40.8622	24.8286	52.2934	55.2639	33.3979	40.3086	40.6008	42.772	41.8394	31.1924	39.8302	41.9758			53.9749	34.7048	46.8481	36.4592	63.942	61.813	60.4938	64.4318	66.3105	59.123	63.7597	63.873			0	1
	CFDP1	54.9093	87.0253		0.169212	0.0818666	0.241073	0.318947	0.0591068	-0.317303	0.0888574	0.0236378	-0.0643284	0.258268	0.037719	-0.212782			50.1717	30.6618	59.6678	54.744	53.2259	33.0282	37.2753	39.9328	47.234	29.0508	60.0199	39.839			52.4648	52.4808	50.1584	46.5456	67.5532	43.0465	61.9272	57.1731	55.66	48.2489	72.7544	59.2399			0	1
	GPR108	54.8967	91.0346		0.096957	0.136645	0.0601226	-0.107234	-0.780324	-0.698646	-0.506533	0.0294538	-0.121264	-0.261092	0.310021	-0.216284			59.6227	47.6103	79.3791	99.2771	95.2448	90.2417	77.0835	59.9739	94.8143	61.1437	84.4522	75.0886			64.1554	65.984	66.1269	74.6926	34.4695	38.6015	38.9571	68.4004	63.0425	50.3287	59.9146	55.8578			0	1
	PRPF18	54.8842	98.0245		0.113279	-0.101048	-0.321524	-0.0349802	-0.160555	-0.0352185	-0.019002	-0.0423791	-0.113757	-0.176298	0.111903	-0.0657644			22.0691	15.2795	21.9973	20.1329	21.0632	17.6777	20.2817	23.3304	19.8285	19.1804	24.9889	21.0828			53.5402	54.1065	48.1803	52.1513	56.4095	57.8219	58.8835	59.0597	54.7808	49.0562	57.7233	58.5599			0	1
	ZNF672	54.8794	97.3264		0.0929145	0.36567	-0.0508949	-0.0943458	-0.293707	-0.051922	-0.21176	0.923635	0.151181	-0.209334	-0.0169224	0.138236			41.8481	30.9116	39.1036	44.1847	47.436	41.2446	46.1505	26.7137	48.0418	39.6831	48.8764	50.5214			64.2969	39.3503	66.2166	66.8541	55.0652	60.9752	60.4387	23.715	64.7773	47.226	70.4302	68.1686			0	1
	TAF8	54.8738	96.3355		0.304559	-0.0324848	-0.158733	-0.260232	0.171832	0.0279191	-0.0115444	-0.237723	-0.0649281	0.145663	-0.309558	0.12558			21.2531	15.2135	25.4143	28.0988	20.9798	26.6616	26.6694	27.7093	25.9009	19.1423	34.1834	27.3023			48.3825	47.1034	56.7569	53.3426	60.0101	61.2158	61.8848	50.3173	59.4444	55.9748	47.3916	60.4206			0	1
	SF4	54.829	96.6984		0.261267	0.440213	0.116953	0.18495	0.119306	-0.247112	0.243144	0.471701	0.278481	0.0444202	0.217337	0.121353			28.87	17.0619	23.8088	29.4151	27.5312	23.426	22.775	21.7372	28.586	24.7107	27.9959	22.979			54.8409	34.9276	62.1781	63.1176	68.8876	54.1096	55.9505	38.1597	56.5256	62.9783	56.9539	62.7187			0	1
	PTPN9	54.7926	86.5514		0.136223	-0.365126	0.0501433	-0.157378	-0.507394	0.250965	-0.0370559	0.122928	-0.224454	0.425812	-0.303999	-0.331702			42.2993	27.5347	62.9905	53.8851	71.1626	48.0834	54.2679	50.4078	57.903	28.2351	87.7962	53.1364			48.9965	42.9905	67.7076	65.2233	42.2889	57.8921	70.3232	67.2488	66.4763	33.877	55.5838	56.5444			0	1
	HIATL1	54.7525	85.9331		0.407059	0.300685	-0.312037	0.0252033	0.353802	0.410432	0.102973	0.24034	-0.274805	0.0511225	0.0428521	-0.323019			60.8004	16.8214	69.8515	57.7018	68.4095	60.6109	86.9097	65.7055	67.7226	90.9535	61.9468	91.6886			32.6759	39.7059	49.8437	62.6292	55.5219	41.6729	72.4346	57.6028	62.2442	64.1799	78.3099	62.4029			0	1
	TUBB2C	54.7374	72.7832		0.185117	0.259011	-0.00444801	0.313838	0.00814038	0.119322	0.294012	0.921246	0.467328	-0.124263	0.145225	-0.0345355			471.842	145.503	190.8	260.32	572.957	389.63	323.004	164.791	359.885	653.001	279.787	340.337			55.4573	55.465	67.5506	60.3282	74.5811	48.626	53.6109	27.1579	43.0457	56.0186	69.8095	68.2267			0	1
	NEK9	54.7256	89.2592		-0.767437	0.0776644	-0.293765	-0.131725	0.032035	-0.281594	-0.359529	-0.491135	-0.217167	0.139025	-0.315127	-0.26101			111.665	53.143	114.567	103.395	72.6627	74.7466	100.27	138.167	122.18	58.8392	114.676	101.632			26.877	69.4544	50.7909	80.3648	70.7153	44.1921	56.25	42.8662	66.268	61.0865	53.5356	61.516			0	1
	IRF2	54.7094	94.2184		-0.0339078	-0.456975	0.327242	0.251699	-0.435527	-0.2495	-0.239405	-0.0767839	-0.304095	0.00681608	0.114892	-0.237833			47.1213	33.4912	36.8425	31.6299	60.6973	64.1992	51.7676	46.8522	47.9908	38.117	37.0137	53.0478			57.7696	33.0257	49.9932	53.477	46.717	59.7005	59.7827	68.9525	55.4786	54.8294	67.865	61.0252			0	1
	CHERP	54.6795	93.9817		0.320579	0.0798374	0.0522081	-0.00851905	0.462291	0.290017	0.617424	0.460805	0.277663	0.129576	0.0663397	0.177139			64.5359	51.3482	47.891	65.5254	68.9297	80.3536	50.0779	53.1015	65.6071	58.9461	60.441	52.8102			51.5492	67.2199	73.4389	60.2386	40.976	49.7735	31.9024	44.3281	55.0577	61.3594	77.5514	64.8252			0	1
	EIF2B5	54.6391	87.6712		0.507301	0.17724	0.0737325	0.152127	0.315339	0.221104	1.22978	0.470947	0.309732	0.086592	0.102742	0.306035			54.8899	33.7819	45.9947	48.9434	51.9212	41.8277	42.781	52.0751	63.0097	60.7541	42.7029	43.8311			37.2444	62.7113	72.4833	65.0315	62.3606	63.6339	22.1403	46.1258	61.5779	64.2947	70.6691	60.5729			0	1
	RAB10	54.6163	74.7604		0.121054	0.252828	-0.0892831	0.124843	0.0288366	-0.146859	0.899183	0.408101	0.0141304	-0.723587	-0.218766	0.338711			201.196	72.2377	174.932	143.34	208.16	224.426	135.977	145.335	148.309	436.987	160.796	142.143			57.348	51.9075	85.7582	57.9242	89.7136	60.0703	29.7351	44.631	82.0976	29.8887	64.3779	46.5602			0	1
	EEF2	54.6017	85.7171		-0.626613	-0.12655	0.452766	0.0755149	0.275602	-0.616635	0.01898	-0.322464	0.656297	-0.566115	0.308832	-0.127964			3031.05	1596.43	2012.4	2452.8	2903.47	4028.33	2022.27	2982.92	3041.46	3120.81	2535.48	2090.69			39.3607	78.4536	46.0147	65.8828	63.3394	40.8138	78.7027	51.7236	31.3647	48.0364	65.2107	77.9665			0	1
	ATP6V0A2	54.5806	94.139		0.0520664	-0.045142	-0.185619	0.222559	-0.0648989	0.00687492	0.00502846	0.0335156	-0.049671	-0.00680812	0.217009	-0.144591			18.812	12.3582	21.8053	19.7103	30.875	28.6847	25.5859	25.0833	24.3158	20.6058	21.8782	26.3846			49.2969	48.1318	52.7986	44.8667	65.2059	54.974	57.2492	58.7853	57.0383	53.2838	57.8733	59.1073			0	1
	KIDINS220	54.575	84.2387		-0.587748	-0.0879096	-0.486644	-0.56692	-0.236521	-0.121918	-0.395644	-0.53803	-0.207179	0.0539519	0.0783336	-0.475137			111.47	36.0506	152.134	129.985	84.9594	96.7174	133.441	152.661	106.672	74.434	108.161	138.219			42.7612	56.6804	46.8961	46.8924	62.4254	56.5198	55.9113	48.7094	71.5692	60.4197	73.1151	44.2663			0	1
	CC2D1B	54.5609	90.7626		0.583771	0.406328	-0.0138483	0.442952	-0.138151	0.0411172	-0.295287	0.138326	0.141955	0.0376123	0.340189	0.0606776			35.8212	23.0794	41.4486	50.3535	40.8568	33.595	53.3344	35.118	33.913	37.2826	45.2269	54.0145			38.9731	41.1575	62.1105	44.4271	57.7963	62.4711	49.922	61.5885	66.2646	64.1967	49.0263	70.0251			0	1
	RSAD1	54.5605	88.605		0.218767	0.12633	-0.146982	0.118239	0.130811	0.0261816	-0.0442916	0.206004	0.492166	-0.533213	0.0866749	0.130423			31.4959	44.0854	44.374	50.1332	31.4499	21.3544	29.109	36.2476	32.5832	26.8808	43.1144	29.9203			53.2294	63.028	67.0323	58.3133	65.5829	56.1318	60.673	55.5437	40.2656	25.9312	69.8868	61.3975			0	1
	KDM4A	54.4811	93.4367		0.511125	0.0348631	-0.221537	-0.14336	-0.536343	-0.00761232	0.306969	0.267568	0.147414	0.159672	0.104479	-0.104777			49.9898	30.3521	55.8777	55.6256	87.3597	54.3627	59.9245	63.2959	60.3262	52.6024	64.4933	63.3998			31.0298	53.7065	67.7796	65.9606	39.0612	57.6259	44.3727	54.0389	63.6458	53.9358	74.1348	70.1384			0	1
	TMEM115	54.4719	87.6357		0.265897	0.320328	-0.326432	0.339256	-0.280876	-0.427635	-0.443511	0.282974	0.218582	-0.297234	0.053599	-0.32204			57.9059	42.0473	59.6496	78.8926	67.3115	53.7322	56.1548	49.2265	74.885	48.9182	83.9267	61.4741			52.165	51.3964	54.6385	55.5999	54.6621	48.4285	43.5479	56.6696	65.1804	51.0295	74.4604	52.6117			0	1
	USP36	54.4423	93.5839		-0.161857	0.416442	0.240667	0.160918	0.939073	0.319544	0.167885	0.162448	0.0831289	0.13935	-0.170126	0.177859			64.2814	24.6007	47.4512	58.7548	39.5079	47.8586	57.3731	61.2628	48.1216	43.4465	59.0604	55.8141			57.8851	37.9308	62.8485	54.5865	26.2142	46.6034	63.0214	68.6679	66.3687	56.7692	73.3103	65.1433			0	1
	CWC22	54.4417	94.4591		-0.289535	-0.263641	0.076271	-0.140971	0.416431	0.179512	0.0721247	-0.396589	-0.261618	-0.00275329	-0.361341	0.0498648			34.7394	17.6564	30.4873	25.7231	24.3142	29.5264	30.1865	40.4973	30.3559	28.4302	42.2237	30.0746			54.1142	43.6049	60.6213	53.2386	48.0807	63.2965	60.5942	46.6035	55.968	58.016	48.269	67.0473			0	1
	UBLCP1	54.4153	91.5519		-0.306656	0.120401	-0.160423	-0.154079	0.314981	-0.102075	-0.103931	-0.182319	-0.124477	0.11846	0.129517	-0.103971			29.8957	13.2748	30.7388	24.7628	22.8364	29.631	37.2317	33.399	25.6169	31.5922	24.3585	40.6945			45.3485	46.5695	61.9019	59.0328	56.0427	45.6838	53.4911	58.2137	54.2951	57.4391	60.9699	58.1775			0	1
	LRPAP1	54.4074	81.8813		0.273918	0.132974	-0.436082	-0.0297299	-0.108283	-0.348778	-0.704921	0.328607	0.0756923	0.071049	0.462029	-0.339503			136.292	120.96	194.6	264.823	130.53	124.976	181.284	84.4222	171.456	98.7884	171.91	188.768			58.2318	61.9449	54.5062	55.6379	63.6949	58.1958	34.4752	46.9789	67.688	63.7852	47.862	50.8166			0	1
	PACS1	54.3915	79.8169		0.0941464	0.487429	0.160324	0.214075	0.436644	-0.22106	0.131878	0.222694	0.263416	0.350477	0.270245	0.402135			141.104	26.2019	101.636	113.003	49.4919	169.15	110.587	118.127	141.845	106.769	156.429	103.388			65.5417	32.9193	72.5336	57.3089	41.9165	56.7256	64.7509	66.1534	56.3421	47.6848	69.3612	41.1874			0	1
	HEXIM1	54.3887	91.1817		0.183314	-0.244836	-0.0367364	0.0136753	-0.543599	-0.410111	0.0689881	0.336316	-0.000743606	-0.0681329	0.282558	-0.0827719			85.3307	40.1411	64.6428	76.5942	67.7105	58.666	51.0264	60.4742	80.5098	57.9206	58.3921	61.6019			55.3049	40.7886	70.2068	60.0103	36.065	45.5798	59.4328	52.5213	69.0083	62.5436	60.8822	53.9428			0	1
	FAF1	54.3587	97.0679		0.052809	0.383358	-0.178123	0.00784962	0.325459	0.00124076	0.455126	0.0396883	0.133408	-0.21663	0.444517	0.335544			50.4322	25.8554	46.9084	42.2222	38.3452	44.7777	33.1885	45.3422	41.9768	48.2524	44.7535	32.7811			67.0107	38.866	71.6506	69.6123	48.1016	66.3647	34.6865	66.561	71.1635	53.0102	43.5855	44.5618			0	1
	RNASEK	54.3473	88.59		0.312984	0.0773177	-0.0134847	0.320578	-0.272747	-0.392368	-0.560707	0.0581974	0.102561	-0.0867461	0.542124	-0.32408			92.2104	87.9762	129.583	159.194	97.1573	155.631	117.324	82.3478	113.026	89.1844	98.8867	121.468			58.0518	63.7415	75.5043	56.9861	54.6893	49.1079	35.5125	63.3107	67.272	59.9145	36.7586	48.4677			0	1
	HELZ	54.3316	90.146		-0.177882	-0.155102	0.0948375	0.279942	0.0595208	0.205401	-0.0363094	-0.303887	-0.29807	0.216679	-0.637012	0.0133811			52.2518	32.8443	60.806	52.4597	46.9091	70.654	58.0221	86.9073	60.2269	38.5811	64.0408	60.487			56.9804	51.0226	67.9792	46.1365	67.7398	63.0228	68.5794	55.6879	58.5494	41.9205	28.6026	66.2946			0	1
	MLLT1	54.3175	86.2516		-0.285403	0.231074	-0.313866	-0.209932	0.482404	-0.20873	-0.242694	0.300531	0.0917662	5.0925e-05	-0.727672	-0.511507			112.151	37.4456	70.432	98.6865	62.1422	117.995	97.9035	73.7632	115.577	74.5994	145.168	109.499			53.5269	55.3788	52.0412	64.9584	43.3402	62.5424	64.0419	60.513	77.0972	71.3234	30.2551	39.6309			0	1
	IL13RA1	54.3065	85.6733		0.287536	-0.658176	0.155194	0.118368	-0.176789	-0.00634712	-0.351837	0.16392	0.19023	-0.453369	0.767722	-0.026072			79.6316	212.03	128.219	101.193	197.535	169.78	168.38	188.503	77.1797	167.375	88.7912	184.985			47.6465	34.0954	58.4384	72.1968	73.6233	68.7995	53.2649	62.1377	61.7691	41.3059	30.6088	78.5453			0	1
	ZMPSTE24	54.3064	89.683		0.183757	0.204587	-0.654197	-0.51324	-0.0297352	0.181665	0.156184	0.540694	0.430809	0.0910373	-0.120879	0.271534			69.1381	49.4634	133.632	105.674	88.0622	70.1884	67.2122	75.1662	90.639	65.3426	61.3784	72.9553			55.8854	54.5989	40.0556	41.2323	74.8541	70.1563	68.3665	33.6187	43.3799	68.591	69.8803	54.9424			0	1
	UBE2J1	54.2539	73.8985		-0.338377	-0.1945	0.239106	-0.174085	-0.519204	-0.675251	-0.2951	0.0548601	0.282111	-0.472441	-0.0668516	0.0694051			79.6375	49.6765	89.3986	71.2157	150.283	200.061	101.424	91.833	152.697	84.4425	97.1002	99.8506			54.9066	55.7686	63.4208	68.9587	42.6218	33.5763	56.178	71.4416	44.6539	37.7967	72.1093	73.3358			0	1
	RPN1	54.2526	95.745		0.924984	-0.0142349	0.0378021	0.27722	0.337606	0.276211	0.655003	0.721033	0.135859	0.668236	0.0301301	0.305313			230.434	349.449	308.452	311.298	321.194	313.463	322.312	234.321	384.02	243.551	390.218	328.032			26.0643	82.3235	70.6534	63.992	66.49	53.5406	40.6203	35.3374	72.4285	36.6215	84.6679	64.6516			0	1
	TMEM179B	54.2116	92.8291		0.657847	0.0475384	-0.125388	0.167672	-0.250753	-0.176364	-0.033859	0.47642	0.150853	0.177086	0.271678	0.116842			38.5909	42.462	51.2048	52.3783	59.6713	84.5604	54.993	42.3333	69.9586	37.4956	55.552	56.3588			27.7034	61.803	65.3409	68.0339	56.5994	49.5362	65.0637	38.6045	63.9815	54.7155	56.5122	63.5335			0	1
	VPS18	54.1405	94.4403		-0.173853	0.0336067	-0.280062	0.0923694	-0.322265	-0.21267	-0.24795	0.260554	0.0158949	0.138374	0.443981	-0.193906			49.0661	28.8075	49.5999	58.9445	37.877	42.3604	46.0053	34.5267	44.5689	37.8269	42.9149	48.3629			52.4706	55.4806	57.9847	53.7995	52.5695	59.405	56.9553	52.922	65.569	50.7997	40.9996	54.8516			0	1
	C17orf85	54.1203	94.7124		-0.135281	-0.345807	-0.0114593	0.103117	-0.202305	0.111558	0.0049292	-0.23404	-0.0839488	0.158952	-0.137219	-0.12056			30.1664	12.1781	30.1793	28.4299	29.8496	27.7925	27.5376	33.3958	29.3108	23.7819	31.8571	28.6092			55.0396	29.0528	57.2297	53.5675	47.7605	59.4801	60.1957	55.2652	65.7533	56.8099	64.8841	57.8528			0	1
	COPB2	54.0947	87.1474		0.489046	0.0503192	-0.0950222	0.068536	0.0943669	0.294517	0.955963	0.742468	0.245955	0.321622	0.0489072	0.603731			123.9	94.0631	155.021	129.407	159.869	157.36	128.308	163.999	220.454	151.59	159.873	129.321			37.6446	74.6939	77.4673	64.2704	83.5088	63.8171	29.2107	30.909	62.6357	52.3616	85.6717	37.0845			0	1
	LARP4B	54.0739	90.6972		0.522708	0.408575	-0.224518	0.0599205	0.204109	0.387451	-0.229304	0.492508	0.224167	-0.284813	-0.203172	-0.141518			67.0402	27.0794	69.6979	72.4907	91.2553	72.2839	92.4533	63.8524	80.4823	86.7846	87.9093	105.3			37.334	40.8085	61.2983	73.6522	65.8272	38.6227	64.3728	41.1062	57.4457	53.8426	71.1108	64.4313			0	1
	GDI1	54.0695	90.8926		0.153297	0.498995	0.410019	0.0816159	0.297765	0.0199039	0.344621	0.728783	0.396087	0.657436	0.355621	0.0963859			150.101	57.5049	128.918	139.135	99.7151	127.24	129.135	108.358	141.562	81.9008	100.328	125.946			76.7321	38.049	58.5627	77.9622	49.9214	69.6281	56.1339	32.7041	59.8724	31.9369	55.5739	74.2942			0	1
	THAP11	54.0524	95.079		-0.0459048	0.0908918	0.17599	0.318252	-0.0232037	-0.390217	0.136204	0.0581941	-0.287324	0.161881	-0.246532	-0.27768			39.9867	16.6453	29.1407	31.7524	36.6334	43.9294	34.65	28.3926	32.9337	30.5408	34.4428	37.6981			57.1261	49.5749	55.7479	44.9428	66.6469	47.7234	64.6328	62.0014	42.2476	56.673	54.7157	53.3271			0	1
	PIH1D1	54.0286	95.7402		0.621941	0.266692	0.156557	0.153779	0.259058	-0.215112	0.379734	0.505585	0.227842	0.0698885	0.201584	0.336581			48.2417	41.5014	40.2648	49.1244	50.9234	43.7557	38.0119	35.0936	55.4587	46.1375	48.3422	38.3489			34.5138	53.3842	64.0062	67.8078	64.7355	56.999	44.0756	41.3785	65.8207	57.4022	59.4766	52.8225			0	1
	GOLGA1	54.0118	95.5519		-0.337344	-0.065928	0.0617313	0.146146	-0.314663	-0.110327	0.151678	0.0940248	0.022704	-0.0564671	-0.466811	0.187509			36.1881	19.6425	26.3361	27.8746	36.7726	37.0756	23.9533	36.4595	31.9352	28.2902	29.3274	24.7459			42.3951	53.1842	65.0987	55.9726	48.506	62.8713	57.0947	62.6704	65.9601	59.8033	31.643	56.794			0	1
	ERCC5	53.9964	94.0691		0.0676324	-0.222532	0.670057	0.405901	0.278716	0.19689	-0.541935	-0.36053	-0.129133	-0.22644	0.0752206	-0.236507			59.7654	46.3039	56.1312	53.0289	62.6309	54.0126	55.9442	77.7346	56.0369	48.8119	62.9747	58.9326			65.932	56.1346	33.8351	48.3111	53.1702	61.96	38.4354	51.455	67.1649	55.1573	76.4705	57.2062			0	1
	GATAD2B	53.9879	86.5259		0.0345719	0.51197	-0.21554	-0.429767	0.0940342	0.0600102	0.0751479	0.274777	-0.140384	0.17815	0.127405	-0.0344914			38.8035	17.1495	48.5496	42.2765	33.3516	61.3653	47.7798	59.5273	39.7774	35.3763	45.2571	52.8494			55.4474	28.2401	51.6125	47.8781	58.554	63.569	61.779	49.3281	61.0138	53.8207	68.7356	64.0473			0	1
	ZMYM6	53.9232	93.7331		-0.208987	0.0527094	-0.20246	0.0505884	0.054279	0.0297493	-0.0623253	-0.0814327	-0.0910431	-0.0388545	-0.225297	-0.0197976			21.5181	8.88736	26.1968	22.6824	18.1015	23.7006	20.8308	25.0449	20.7442	18.0048	26.2938	22.4017			53.1833	43.9383	51.3566	48.6575	57.9595	54.187	57.405	57.3686	61.5436	54.2943	54.4035	55.3801			0	1
	MLL2	53.9206	83.4793		-0.0804117	0.567666	0.050077	-0.24222	0.222614	0.0753065	-0.237621	-0.144272	0.0780394	-0.146887	-0.264291	-0.0972788			89.9627	26.4011	101.606	109.752	112.397	177.656	132.564	130.362	96.7332	103.318	124.949	134.646			61.5151	30.9299	64.9423	53.254	51.3034	52.1448	58.9811	65.3046	46.5338	60.5109	51.883	62.7308			0	1
	N4BP1	53.901	74.1409		0.0863046	-0.181528	-0.0275477	-0.0765246	-0.368858	-0.328723	-0.731338	-0.290011	-0.0335979	0.192309	-0.0397026	-1.01008			60.401	25.8999	54.2813	53.7958	70.44	84.9904	124.167	77.2623	61.8548	100.685	61.9553	139.445			56.0093	54.2296	69.7427	70.7791	60.6901	48.9874	30.9978	60.9979	68.0553	51.5252	78.861	27.6223			0	1
	FBRS	53.8655	89.0105		0.190797	0.352634	0.559106	0.633067	-0.102985	-0.16923	0.166021	0.70404	0.094929	-0.281304	0.306477	0.145024			96.3619	30.0647	50.6661	69.0291	86.5792	112.827	73.373	56.0656	78.7534	105.026	75.3293	75.5864			66.7151	49.8523	39.6456	33.0603	71.5309	64.2519	64.6408	32.3529	72.567	54.0811	55.9171	68.9516			0	1
	TBK1	53.8358	97.6839		0.169534	-0.168599	0.247424	0.270554	0.282195	0.375352	0.0818768	0.250797	-0.0248136	0.148199	0.165058	0.101977			28.5875	22.5506	27.689	22.5937	26.0325	27.3568	30.1314	33.0723	29.7972	24.5501	23.3842	29.7012			51.869	53.2908	49.3571	39.5329	51.1116	51.3376	63.556	50.4785	64.88	54.5606	59.642	62.7447			0	1
	GTF2B	53.728	97.8133		-0.022233	-0.222976	-0.147277	-0.0812595	-0.186027	-0.216919	-0.278762	-0.0575759	0.0510789	-0.149354	0.00330529	-0.192406			36.2499	23.8264	26.0264	22.9114	31.7811	32.8041	31.0487	29.5112	25.2643	27.7782	32.2779	32.3624			50.5809	48.4955	63.5472	50.219	54.1223	49.6561	45.5542	58.8979	60.4002	48.4815	63.0206	56.1211			0	1
	EMD	53.7269	93.0658		-0.139625	0.347762	0.0131876	0.0466506	0.867673	-0.321733	0.427662	0.546687	0.192387	0.0597666	-0.240849	0.138438			74.6521	35.2564	52.6416	60.202	39.2279	70.1269	47.9893	43.4402	62.3064	55.3281	91.3797	50.1376			54.9725	47.1584	68.3814	69.3356	25.3965	52.132	43.3415	40.3082	70.4563	63.6477	68.132	70.8957			0	1
	ZBTB11	53.666	92.3903		0.0441167	0.0575298	-0.0281204	-0.0789928	0.362236	0.33859	0.448248	0.00614335	0.00259205	0.356134	-0.0443104	0.0514751			27.2527	13.6328	29.6718	24.0277	22.3676	30.871	29.6157	37.4539	30.8107	26.243	29.5532	31.531			57.1079	47.2067	64.2845	60.8751	42.754	54.0327	41.5593	53.9279	61.2045	40.6213	63.9352	67.4089			0	1
	FBXW5	53.5865	86.069		-0.075141	-0.10444	0.30865	0.134165	-0.750531	-0.587426	0.17568	0.317706	0.290413	-0.416593	0.301887	0.436882			125.178	148.949	85.7913	139.597	217.291	205.118	86.9577	65.529	130.468	161.23	96.4209	91.0729			52.4864	66.2909	58.5548	73.3286	35.9223	46.004	67.0572	46.717	65.656	42.0338	57.0283	47.7589			0	1
	KIAA0776	53.5699	92.4457		-0.437503	-0.534084	-0.0175662	-0.321342	0.0694612	-0.0585796	-0.0128609	-0.0831458	-0.323411	-0.675695	-0.131695	0.0360865			51.3467	38.8583	59.5777	46.9756	46.1701	65.7272	39.3668	55.4227	66.7816	46.5781	60.6473	42.4537			49.0347	29.7959	65.2486	51.8141	68.6911	61.6698	66.4239	60.716	54.6432	29.0649	66.6038	66.3023			0	1
	NAGA	53.5639	95.8447		0.357609	-0.233262	0.219188	0.212073	-0.544285	0.14985	-0.210756	0.545829	-0.0238973	0.121499	0.407746	-0.103188			50.7386	61.389	55.5567	59.3207	82.8258	58.1768	75.0252	42.1337	57.7519	41.1644	40.0113	74.2021			48.3133	53.7996	54.0251	58.0442	38.2192	62.6718	65.9058	35.7164	68.9504	59.7294	43.8524	69.7289			0	1
	KDSR	53.5367	94.686		-0.335053	-0.909661	0.205296	0.113665	0.0937098	0.0972132	-0.143657	-0.47225	-0.40202	-0.00220783	-0.0971825	-0.544194			81.879	98.8453	93.0151	79.8586	54.7663	69.4008	81.3977	112.885	78.4513	75.4009	76.2066	89.4336			39.8915	26.1337	56.5755	69.6852	65.9329	60.4426	70.3836	45.3863	51.3209	67.1768	76.7252	42.7234			0	1
	RAB3GAP2	53.4978	89.887		0.0207952	0.395754	-0.301075	-0.37477	0.209191	0.369426	0.314698	0.165956	-0.201682	0.0115841	-0.183643	0.306119			38.6991	21.264	67.571	53.468	37.5648	47.3207	42.1737	66.163	47.0259	43.1666	52.5793	44.3373			54.5201	33.7538	53.9895	49.526	61.8186	59.3533	51.1549	51.7301	62.9762	59.3244	62.1656	50.5086			0	1
	TNFAIP1	53.4949	86.4618		0.190125	-0.231061	0.0686609	0.320251	0.347225	0.290373	-0.329069	-0.116528	-0.0599396	0.371851	0.395933	-0.630723			73.8158	68.4384	91.4119	89.3341	52.5161	64.603	120.412	83.7232	50.3031	98.9571	50.392	120.993			60.6554	56.301	65.1797	50.0999	54.8092	50.9506	57.0308	67.2689	73.0794	38.8413	47.623	35.1958			0	1
	PRPF31	53.4705	93.9908		0.610534	0.425014	0.307901	0.208665	0.423523	0.103511	0.511556	0.574485	0.1742	0.324803	0.141064	0.234218			63.1957	41.2892	46.4788	62.0418	49.444	46.768	46.9703	39.2346	60.1694	52.7668	61.4313	48.6388			40.75	45.4695	53.3396	71.4838	46.2212	66.5021	37.5739	36.951	72.1443	57.5036	69.4453	66.1208			0	1
	RBM5	53.4323	86.0944		-0.192488	0.239966	0.067861	0.273273	-0.036817	-0.170579	-0.535413	-0.413101	0.415948	-0.163387	-0.00972946	-0.0900669			100.514	36.873	63.2229	75.5044	80.0144	74.2519	90.2508	125.157	90.4794	55.322	112.91	88.3938			41.3533	62.0075	61.0498	49.3439	72.106	52.6533	36.6897	42.5698	58.5655	52.1254	76.9631	52.2714			0	1
	ZC3H7B	53.37	85.2486		-0.329581	-0.123214	-0.541441	-0.628827	0.145692	-0.0430067	-0.171694	-0.353549	0.158625	0.183691	-0.347936	-0.379361			121.594	89.5133	204.122	241.79	112.957	130.312	152.031	150.61	158.047	100.029	239.291	154.662			50.6037	62.3884	37.8178	34.4802	61.8399	65.1852	66.7256	48.1017	66.2419	61.0875	49.7253	51.5847			0	1
	FIS1	53.3356	91.7176		-0.123647	0.00327382	-0.247839	-0.17433	-0.00190844	-0.619093	-0.237422	0.135988	0.162634	-0.383896	0.283664	-0.136231			84.9335	113.736	101.856	117.835	84.5945	78.9028	83.3791	68.4871	101.23	77.6064	115.886	87.8463			51.3855	61.1394	65.4583	46.0837	71.3626	34.4698	49.0541	57.442	69.1836	38.3187	52.0505	60.7095			0	1
	ZC3H15	53.3336	93.1622		0.0229468	-0.0303468	-0.285802	-0.196157	0.732118	0.350901	0.791946	0.299699	-0.0340065	0.0753068	-0.120555	0.507691			65.2027	45.9171	71.6021	60.4471	67.0474	54.7674	49.0899	64.6062	61.1023	63.274	65.5392	48.4259			69.0141	66.0016	63.1809	54.5463	36.484	51.6326	28.7304	53.2417	73.3803	63.6503	73.8905	36.2389			0	1
	ATG2A	53.3322	93.7967		0.110543	-0.76864	-0.348186	-0.289093	-0.313253	0.176053	-0.116175	0.0974656	0.0734528	0.175928	0.298247	0.212295			40.1096	73.3996	42.037	59.3683	63.0865	55.815	42.2883	33.8615	45.4991	39.5049	42.2668	42.7082			59.131	30.114	48.7772	59.1539	58.5283	45.4526	60.4327	57.8206	62.329	57.6267	53.3677	59.3482			0	1
	KDELR1	53.3151	90.3728		0.815134	0.204251	0.164944	0.21061	0.246199	0.177911	0.487949	0.652197	0.204558	0.291208	0.293037	0.589702			167.02	139.352	185.319	209.079	254.437	280.988	155.175	150.085	241.971	145.342	219.632	166.325			28.7693	68.6597	72.7207	58.4677	72.8197	53.0135	44.1606	37.2568	72.0768	54.2772	65.5028	41.1527			0	1
	CCNK	53.3043	84.9681		0.361837	0.157122	0.0916156	0.28691	0.00594746	0.429816	0.453073	0.416209	0.144266	0.338169	-0.0928474	0.157639			46.5364	21.333	31.69	31.4408	66.4444	57.7258	48.7686	40.3244	39.3169	49.3459	46.7601	48.9841			40.6043	55.6846	67.12	47.0582	73.8364	44.7481	40.1155	40.5399	65.2039	44.9472	73.8208	66.4669			0	1
	DNAJC13	53.3029	91.7431		-0.170106	0.18372	-0.155533	0.135472	-0.446628	0.187833	0.283539	-0.115815	-0.439065	0.25357	-0.354804	-0.0644792			75.2558	25.117	83.0839	72.9253	76.1686	65.0043	59.412	85.7763	68.2943	55.0862	76.2534	58.5835			55.7441	48.0488	67.9277	41.5507	45.3447	61.056	49.6037	67.6487	50.3295	53.509	41.636	68.5845			0	1
	SYMPK	53.289	95.8115		0.645337	0.328042	0.211907	0.427498	0.490509	0.291025	0.294437	0.454722	0.357538	0.312963	0.243816	0.196838			84.0783	66.6418	69.8337	91.019	90.6374	85.9141	87.3177	74.6615	96.1423	82.2653	93.8261	86.6867			38.5024	53.0821	70.7939	49.3021	48.9519	50.7915	53.8069	46.2902	50.2961	58.9091	62.6615	65.3166			0	1
	LIN7C	53.2521	96.8457		-0.27561	-0.749902	-0.265584	-0.200456	-0.116683	0.212697	0.504202	-0.0331443	-0.0453073	-0.237484	-0.0667382	-0.0623178			37.1531	50.0064	50.666	42.5504	38.5438	48.5208	32.2023	38.2172	50.3161	41.1762	47.6338	39.5144			50.4718	27.3794	49.349	57.9411	60.3077	57.2933	42.4481	61.5128	69.6501	48.3029	67.5187	67.0389			0	1
	TMEM109	53.2052	88.8482		-0.225332	0.254686	0.094271	-0.496399	0.402136	-0.530591	-0.349867	-0.215025	-0.225393	-0.343781	-0.250487	-0.759792			157.266	59.8753	159.701	170.932	87.1361	158.643	204.019	162.606	160.737	173.832	134.182	212.416			57.8373	60.7642	77.2205	43.8343	49.3659	37.0355	54.3849	55.0971	66.0629	55.9439	58.6111	37.7595			0	1
	CPNE3	53.1997	90.0031		-0.00995833	0.0754145	-0.599258	-0.730435	0.230168	0.117651	0.183946	0.324958	0.0989787	-0.360393	-0.701665	-0.164774			124.572	71.5899	208.225	157.748	113.297	124.078	134.017	168.808	162.113	172.959	161.374	150.329			64.9602	62.7176	40.7343	36.4477	66.0047	59.6489	69.1044	44.4945	70.5829	48.418	32.9496	65.7018			0	1
	CUEDC2	53.1937	88.9193		-0.0395672	0.169076	0.0768737	0.413528	0.350295	-0.412844	-0.0462029	0.416634	0.242227	-0.137328	0.205722	0.0907468			45.1952	31.3242	49.2503	56.7961	32.1118	40.401	38.0645	33.2758	53.7965	32.8361	47.6	38.3877			50.8996	54.9177	68.7943	55.8583	51.3881	36.8422	65.3507	41.395	62.2474	40.9461	56.8133	66.46			0	1
	CAND1	53.1167	89.1068		0.190193	-0.147673	-0.289685	-0.311524	0.210592	0.503854	0.916994	0.373166	-0.0643123	0.282448	0.291241	0.376446			108.811	54.9885	141.148	110.801	100.981	93.7682	89.6813	139.958	113.806	118.446	111.24	93.6738			49.1535	65.0197	68.9585	59.6224	65.1327	55.5414	29.2007	42.4846	79.2804	45.6031	60.9096	41.0055			0	1
	PDCD7	53.0792	92.0942		-0.102052	0.242188	0.133821	0.107813	0.325215	-0.165661	0.365563	-0.30928	-0.211398	-0.13444	-0.0132428	-0.120298			29.8525	10.0956	19.273	17.8166	19.9029	23.2628	20.7877	29.7012	25.0955	21.6517	30.1501	22.9204			55.2534	45.3431	63.4247	52.9889	45.4713	49.4718	45.8654	48.1025	55.5193	51.0373	69.3517	61.8742			0	1
	ACBD3	53.0739	88.7664		0.0812751	0.313972	0.0555522	-0.0676048	0.149583	0.340846	0.324636	0.689576	0.0721722	-0.255391	-0.179179	0.407793			61.1845	33.4517	60.9426	49.1585	65.6001	81.6442	71.4228	69.5252	71.1037	89.8406	79.6459	77.0874			46.8426	41.5639	70.0785	48.0898	76.0875	52.5752	56.6977	28.6376	67.6363	61.6441	65.4818	45.2262			0	1
	DPH1	53.0656	88.6998		-0.0655574	-0.351735	0.208518	0.182887	0.0698187	-0.124052	0.0865953	-0.0463693	0.512407	-0.198059	0.104217	0.0441699			32.2169	24.507	32.5868	43.7418	28.6986	34.0847	25.1329	30.6011	39.9169	27.1168	33.1467	25.2511			53.4512	32.9726	61.0037	57.4676	59.9966	59.809	60.479	54.5224	36.9059	50.9556	63.9725	58.3447			0	1
	ZCCHC8	53.0591	96.0458		0.262048	0.00490015	0.444095	0.383599	0.0867829	0.277235	0.192559	0.0357188	0.0134858	-0.139234	-0.03857	0.177247			21.7151	15.2549	23.3511	21.2858	24.2978	20.6079	22.9616	27.7996	21.5554	25.0174	32.893	24.0937			45.2131	47.4053	43.3003	38.8936	60.9155	54.7586	57.9987	59.9736	57.3191	53.2362	65.6039	60.5468			0	1
	RDH14	53.0285	98.1538		0.098202	-0.10256	0.0282642	0.064564	0.0102696	-0.219659	-0.00612006	0.281142	0.184686	0.0664723	-0.036918	0.137071			20.2314	17.1665	20.9642	19.1264	18.4167	20.0234	18.1348	19.8682	22.2254	13.2225	19.1484	20.3857			47.3334	54.1484	57.614	51.8048	55.9011	50.0159	53.3952	45.676	59.3504	47.0332	61.6001	55.516			0	1
	TSPAN31	53.0142	85.3321		-0.0229042	-0.0107176	-0.0361852	0.323228	-0.215864	-0.339415	-0.58185	-0.149285	-0.157045	-0.254847	0.0946051	-0.184332			49.7114	41.2889	72.5854	69.5616	53.1132	42.1914	63.4944	60.1519	76.0646	38.3018	85.0563	67.6137			55.7842	56.131	72.4227	62.7505	49.8662	36.4426	30.0536	58.2244	66.8914	44.1582	80.9536	48.2292			0	1
	C3orf1	52.9836	91.6247		0.529156	0.220125	-0.518714	0.134121	-0.0478035	-0.109427	1.06022	0.350982	0.0995464	0.331646	-0.134494	0.218142			56.8358	34.2126	68.8525	72.9534	57.0812	70.1005	47.1598	49.3223	69.9657	56.6323	60.5392	48.2074			33.0199	59.0661	38.4155	63.8559	67.7592	69.3977	24.8778	50.3967	71.3376	58.2296	70.7266	63.5325			0	1
	HTT	52.9592	92.8353		-0.0953729	0.368289	-0.340517	-0.188559	-0.101461	0.0149737	-0.743726	-0.00670033	0.0350166	-0.187081	0.556961	-0.41883			91.3829	49.2097	107.47	115.888	105.438	114.102	139.383	122.673	82.3712	122.626	87.544	143.844			54.7863	38.209	52.8794	61.0802	65.7235	60.2299	34.1032	68.8412	68.7981	60.3367	42.359	45.8503			0	1
	JOSD1	52.9469	78.2833		-0.412755	-0.039001	0.383653	0.0307075	-0.945169	0.0646686	0.342533	-0.116935	-0.0713999	0.692434	-0.0142486	-0.1273			106.377	41.0039	57.126	58.7554	165.392	72.4371	97.3393	80.0745	59.4717	60.0535	58.3318	95.9604			41.1354	59.5518	50.2621	66.8598	28.8777	67.56	53.009	69.9155	69.116	28.583	64.3005	68.833			0	1
	COPS5	52.9337	95.9285		0.37158	0.450006	0.0516192	0.00365673	0.402673	0.123905	0.684376	0.583084	0.198576	0.234355	0.0265617	0.356842			53.7239	41.427	49.7666	47.681	54.8036	44.4061	40.6669	50.545	48.6701	54.1552	44.4202	42.0585			48.2575	38.527	66.4957	64.2117	52.0205	67.4466	35.8197	35.9067	61.7743	60.4429	73.6777	51.4809			0	1
	TRAPPC10	52.92	85.4427		0.276479	-0.120862	-0.695658	-0.795079	-0.516166	-0.0869731	-0.307109	0.0411145	0.0472369	-0.147274	-0.185325	-0.223367			45.3696	28.9836	85.407	84.5863	102.811	76.795	65.6245	61.6966	41.3782	54.9204	67.5022	65.257			49.3488	57.2789	32.8553	30.2203	38.779	67.5258	58.1075	71.6616	61.2187	62.0989	66.7365	65.871			0	1
	ZNF394	52.9179	97.6733		-0.196379	-0.0158328	0.425641	0.316426	0.0624505	-0.0350891	0.0448789	-0.0651507	-0.0398058	-0.100694	0.0387116	-0.162198			28.8962	14.1437	17.2138	18.2981	23.6484	25.357	21.7581	21.6824	23.9118	21.6209	21.417	23.8077			39.9614	50.4306	43.5252	48.7269	64.5922	60.5855	59.2358	55.5397	58.28	49.3026	57.0668	54.2433			0	1
	NPLOC4	52.863	88.3199		0.499183	0.83948	0.170316	0.55554	0.140245	0.149593	0.679702	0.313773	0.17866	0.210811	0.241143	0.647512			107.485	64.6594	105.711	135.823	111.27	120.817	113.639	106.526	89.533	153.898	80.1081	111.865			48.1992	27.5779	65.3891	38.9416	80.4138	64.6491	36.1802	57.2949	76.4296	68.4561	67.9924	39.816			0	1
	GGPS1	52.8438	80.3401		-0.0284591	0.510832	-0.283593	-0.0749261	0.325881	-0.00821739	0.228734	0.799669	0.193397	0.0608812	-0.00555132	0.398098			38.2414	15.2588	41.2473	34.8857	29.2591	38.9045	32.0955	45.4962	57.9954	29.5071	42.339	35.8457			65.0277	31.0039	57.7704	65.2201	55.4469	62.4057	58.5401	26.6957	57.7007	62.4893	72.8281	46.562			0	1
	NUP133	52.7821	88.5002		-0.0151527	0.536617	-0.38057	-0.270045	0.463723	0.399908	0.54337	0.32236	-0.143738	0.0829393	-0.0416663	0.251441			51.0904	20.9639	60.578	50.2391	41.5365	38.3227	45.3675	72.7311	51.2899	47.4874	53.1465	48.0026			59.9141	31.4919	52.9372	58.836	42.8107	50.4454	38.3111	50.204	69.74	70.3586	73.9438	55.322			0	1
	MTA2	52.779	76.174		0.409061	0.0618798	0.274414	0.215934	0.38639	0.201512	0.861126	0.411283	0.237592	0.0315405	0.429694	0.337801			133.043	43.3426	58.1956	61.3067	100.547	101.134	79.2585	84.4977	92.8616	145.701	51.9248	78.0289			38.4026	65.6236	55.8098	66.785	60.1294	54.4802	29.9687	51.8173	65.3301	69.0203	44.3686	50.9964			0	1
	RBM18	52.7664	87.942		-0.191697	-0.185119	-0.535048	-0.518059	0.153667	0.0917694	0.180559	-0.0100242	0.192534	0.076048	-0.190478	-0.106181			28.2614	14.6201	42.9137	34.0516	28.7327	30.0258	27.4876	43.4169	41.3755	27.8875	28.8043	29.9698			50.3417	46.5122	34.1771	40.3356	63.0013	62.0201	58.8189	61.3262	59.3435	55.6624	53.0475	59.9389			0	1
	TRIM8	52.7663	83.784		-0.0998527	0.0816983	-0.661871	-0.633756	0.261291	-0.101986	-0.796837	-0.11717	0.10935	-0.261106	0.404719	0.0992831			139.962	83.7355	185.907	228.75	74.1444	134.009	149.024	126.601	112.594	89.0259	148.483	155.164			42.8397	66.2503	37.2028	41.0325	62.4335	71.2803	30.7261	61.1432	73.9891	50.4664	51.5657	70.9019			0	1
	MBD6	52.7577	90.4547		0.345797	0.249452	0.481314	0.47621	0.0560158	-0.0452914	0.462178	0.316157	0.16369	0.203014	-0.182333	0.284396			67.7409	38.4747	43.6673	60.1863	74.728	96.2338	61.7132	61.4143	78.7632	53.2832	106.743	60.7578			44.023	57.1611	37.2264	39.5351	67.7272	65.4055	41.521	57.2282	66.4316	51.7245	62.3883	57.5579			0	1
	ACAP2	52.7251	77.0667		-0.0260596	-0.111541	0.190684	-0.148834	-0.477947	0.228088	1.00739	-0.269186	-0.238512	0.105649	0.107116	-0.431283			57.0864	23.0029	53.0115	40.8577	74.0224	71.4048	65.1952	77.6818	50.0975	72.9325	55.0285	69.7784			56.9368	53.897	59.1822	61.6571	48.8108	56.2431	24.8811	57.8213	59.7887	54.1087	69.6917	47.9773			0	1
	KIAA2013	52.6837	86.5117		0.360052	-0.445746	0.0409453	-0.323329	-0.365432	-0.127276	0.300947	0.360805	0.0053065	0.300378	0.88265	0.208186			75.3618	103.133	71.7726	90.5474	144.875	131.187	64.8729	54.7074	83.7484	58.9248	73.0349	66.4391			54.2216	41.0337	71.5352	54.4928	55.8616	60.3699	52.0149	49.6757	70.7817	48.0343	28.1644	65.9449			0	1
	GCN1L1	52.6654	92.2305		0.350037	0.527308	-0.337139	-0.0461314	0.541032	0.363195	0.50798	0.122525	0.195455	-0.00688358	-0.113127	0.420825			140.098	55.2598	139.421	141.51	135.357	148.248	115.951	141.466	118.122	154.135	127.91	112.224			47.8636	36.5418	63.9534	59.7846	44.4782	42.9565	37.8407	74.1878	57.4531	69.7898	77.7866	42.9694			0	1
	HECTD3	52.6582	72.502		0.464314	-0.290057	0.0485346	0.165277	-0.940538	-0.192142	-0.17312	-0.169533	-0.0429525	-0.150659	0.657955	0.264807			53.5603	47.1898	58.8055	67.433	156.818	115.104	50.8352	70.1864	42.745	61.926	43.3305	49.8089			44.3869	52.7966	73.615	66.0049	26.9025	56.2432	58.8771	60.9075	67.0593	58.6724	33.4066	59.15			0	1
	SCAF1	52.6484	91.0881		0.49787	0.469276	0.18384	0.113763	0.151201	0.0976477	0.35703	0.726743	0.308969	0.28423	0.297977	0.0698308			87.7833	47.7582	58.0085	86.606	81.6291	118.142	72.13	50.7722	90.4849	75.7981	77.7578	80.1043			53.8433	42.7305	64.4537	57.7965	69.6361	53.666	42.7431	31.2757	57.8411	50.6491	58.4319	63.9983			0	1
	NDST2	52.6453	93.5837		-0.0703488	0.252657	0.290379	-0.106697	-0.174989	-0.219179	-0.245983	-0.0611669	0.163954	-0.257393	0.062549	-0.145165			23.4512	10.2985	22.6879	25.1622	23.3975	30.8502	31.6447	31.432	25.4893	24.3226	23.7957	29.9747			49.6345	39.0693	52.944	51.7854	59.8684	54.7691	48.5368	64.5057	56.5657	39.9916	63.9145	58.5408			0	1
	BAT2L1	52.6398	86.8316		-0.574761	0.484956	-0.265431	-0.387161	0.45027	0.077745	0.318476	-0.213825	0.0213081	0.293543	-0.0551708	-0.107327			216.163	51.1357	263.589	281.185	160.722	273.633	219.035	306.187	248.068	192.247	225.679	220.736			35.0815	38.0035	55.3177	56.4979	43.6136	57.4978	46.2784	67.1385	64.4831	43.1342	74.5868	70.4017			0	1
	HECTD1	52.6232	90.0365		-0.548746	-0.470093	-0.702838	-0.767192	-0.0807138	-0.0599739	-0.178682	-0.361897	-0.122784	-0.759974	-0.448229	-0.057657			168.035	121.921	215.879	172.618	125.856	160.924	147.173	217.437	144.941	235.45	227.992	156.473			51.4339	44.6801	32.7316	42.0389	74.2397	59.6089	69.1747	59.0008	74.8565	33.571	43.7642	76.9117			0	1
	COG8	52.571	92.4702		0.21303	-0.318688	-0.26036	0.172988	-0.166856	-0.254038	-0.124201	-0.0562704	-0.0300955	-0.0968	0.0579716	-0.00429288			16.1671	18.693	29.5199	32.3813	22.604	29.1818	20.2005	21.3062	21.2345	19.8111	24.4958	21.1974			40.8011	38.6236	54.5765	40.3486	61.9956	55.8283	58.3934	56.1572	53.9631	57.1314	62.2015	60.2744			0	1
	KIAA0319L	52.5511	80.4233		0.235901	-0.113396	-0.444833	-0.326076	-0.155953	0.0425633	-0.694521	0.401592	0.543481	-0.246821	0.0904043	0.0273749			63.9288	79.087	141.43	148.891	100.098	92.9758	125.987	105.93	153.044	70.9973	125.942	141.203			49.3914	69.3039	54.8355	60.7916	69.6096	51.4447	34.6737	40.1907	26.2895	59.5747	78.8706	67.5212			0	1
	ZCCHC3	52.5506	96.8434		0.198007	0.17806	0.231886	0.166436	0.223822	0.123057	0.187911	0.0397869	-0.0731251	0.349176	-0.0123758	-0.204327			28.2888	17.7745	26.2342	25.6499	26.5787	27.2766	27.2831	27.1461	26.2437	17.0792	35.025	29.2947			55.1289	48.8863	55.3909	56.7277	51.5668	53.5412	49.634	59.2949	57.9717	37.4304	67.8689	44.5061			0	1
	STX17	52.4508	94.75		-0.422572	-0.546672	-0.175761	-0.194012	-0.0264083	-0.226509	-0.419364	-0.333255	-0.0602777	-0.25601	-0.190633	-0.328122			43.7727	36.6074	48.3002	40.0789	38.7017	53.793	43.5217	59.1464	57.8761	40.8038	47.494	45.9692			41.051	31.667	54.2808	62.5871	69.3234	50.0862	46.9563	55.3546	73.936	48.3836	59.5022	53.0469			0	1
	HPS6	52.4364	94.6264		0.239279	-0.00273747	0.0710815	0.106003	-0.202333	-0.321059	-0.0519759	0.342947	0.125901	0.0851125	0.232148	-0.146086			23.6869	14.1753	21.8901	24.7377	35.9706	26.8369	24.8034	20.5206	22.6117	29.2563	19.5489	28.1646			44.2755	49.8968	54.5308	59.503	60.9854	44.889	58.7163	43.7104	52.6245	57.2544	49.0841	58.6756			0	1
	ADIPOR2	52.3891	89.856		0.296279	-0.678445	-0.0869454	-0.00667348	-0.200571	-0.381371	0.163116	0.0598619	-0.0584785	-0.0707882	-0.67165	-0.703881			70.4868	184.717	99.4032	88.6537	147.281	110.475	124.231	146.741	94.7177	116.761	128.08	133.746			45.853	33.32	79.9713	75.7818	71.8156	45.2305	67.1557	56.8686	70.9229	66.072	29.4709	29.6316			0	1
	CRTC2	52.3029	95.2474		0.658701	0.570486	0.248884	0.149934	0.209547	0.135176	0.121661	0.52195	0.0303257	0.316318	0.186605	0.282855			43.1158	30.3501	38.3377	44.726	38.1984	40.5962	53.0576	41.9861	42.0556	36.3659	51.5616	51.9813			32.2419	33.0228	59.7911	61.6731	62.1382	54.7881	71.5151	41.0371	70.1527	45.7725	61.2181	57.1659			0	1
	TNKS	52.2985	86.7783		-0.388509	0.106232	-0.0997743	0.200818	0.0771701	0.361516	0.0372855	-0.349451	-0.394694	-0.164667	0.203804	-0.0456757			46.562	18.6979	62.2415	49.3167	42.0798	48.6624	43.5028	77.3064	61.9974	40.4859	59.0264	45.6186			42.1696	45.2298	66.7196	41.9724	53.225	43.8623	60.5681	51.431	50.4988	53.3095	64.3743	63.5531			0	1
	NFATC2IP	52.2343	86.4677		0.29165	0.429855	0.366001	0.448963	0.1138	0.317872	0.381948	0.322554	0.0963884	0.388202	0.0728461	0.247917			41.6966	13.3069	28.5385	30.1895	46.2496	40.1464	34.6725	39.1012	30.3065	29.904	22.4282	37.1487			56.3893	33.8182	55.2336	40.6918	69.6975	53.1668	49.7825	49.7888	63.8518	46.9981	58.6403	61.2404			0	1
	SMNDC1	52.2186	93.8948		0.121349	-0.122042	0.00255065	0.135924	0.516637	0.361575	0.581857	0.146325	-0.131251	0.17322	-0.0354025	0.176573			33.0126	16.4218	29.8054	24.2378	26.9908	24.4369	28.1461	30.8813	27.0977	32.9432	30.359	30.5308			58.6607	51.0493	67.9339	49.3479	38.0573	47.4399	35.4439	58.0744	57.84	57.7669	65.7559	51.556			0	1
	MED1	52.1963	88.928		-0.105253	0.101532	-0.249195	0.00109367	0.506826	0.433157	0.0671442	-0.00180376	0.063759	0.185572	-0.18946	0.221881			58.4268	21.7831	68.1731	54.6766	48.9284	58.46	58.9501	87.6159	54.2732	51.3869	54.5503	59.1595			58.4884	53.7747	63.1578	49.8857	38.4828	39.9271	53.81	53.301	57.6072	53.4609	61.5095	50.2599			0	1
	SPTY2D1	52.1947	92.1662		-0.490419	-0.225309	-0.483928	-0.483594	-0.0365279	0.245328	-0.0832083	0.156451	0.046948	-0.174688	-0.448829	0.00897718			42.0929	21.9772	60.1628	47.1052	42.2887	44.1061	43.7843	53.5988	46.5771	46.4835	48.2969	45.9316			35.5273	52.452	42.2412	46.796	69.162	56.506	63.899	51.288	59.0581	61.4979	38.12	64.7397			0	1
	TBCD	52.1799	92.8436		0.480426	0.301226	-0.029551	0.25128	0.762289	0.212644	0.0942107	0.644757	0.493191	-0.00840336	0.368706	0.422396			77.9875	53.5373	65.4527	85.8649	54.4865	59.8301	77.3762	65.1653	77.8361	67.518	81.4973	78.5528			50.3561	46.6907	70.814	60.6404	33.9888	58.0321	66.3103	39.6222	44.3543	66.3854	55.5067	49.3889			0	1
	SPRYD3	52.1756	84.473		-0.39688	0.439386	-0.39054	0.150036	0.185978	-0.492199	-0.365	-0.0103759	-0.255793	-0.0810063	0.287008	-0.425939			93.7523	27.0505	88.8166	95.9319	62.969	86.4763	76.9364	76.5254	119.962	74.4169	108.762	82.1834			37.4733	36.6393	43.856	57.7114	72.1885	44.3004	47.084	62.7689	63.9561	67.25	62.6553	47.8763			0	1
	ZNF263	52.1698	93.222		-0.19875	0.29621	0.222079	0.426022	0.741921	0.230095	0.177088	0.36148	0.263925	0.0826749	-0.0632758	0.165259			34.7677	17.2596	27.9113	28.2996	23.9642	24.0454	28.9461	37.5363	34.0067	25.8921	34.9963	29.6959			53.8909	45.4359	57.6997	44.5951	26.4217	57.7217	60.328	45.4085	56.4437	59.683	70.9762	67.3037			0	1
	SFRS9	52.144	89.8131		0.655402	0.142448	-0.050514	0.157606	0.349565	0.197023	0.995918	0.77335	0.371194	0.271153	0.0883807	0.50595			102.631	65.2474	96.3997	100.638	111.093	76.1669	80.4387	72.0088	117.022	105.34	118.434	85.5925			29.0703	70.8488	74.7409	80.5942	59.5946	54.3177	27.7556	32.97	61.1267	55.558	81.7444	43.7781			0	1
	CUL5	52.0898	91.0806		-0.314983	-0.193653	-0.541752	-0.705746	0.0767613	-0.00223458	0.0676788	-0.330595	-0.102288	-0.499894	-0.31075	-0.0601232			41.8023	27.0328	71.6655	60.409	35.9188	42.9863	39.9576	57.1553	52.0592	45.3859	55.1312	45.6073			50.1773	57.6831	37.5029	31.4956	71.613	59.9939	65.4587	52.5097	72.4336	33.8464	49.9637	68.3412			0	1
	RNF26	52.0455	96.8616		0.419574	0.318155	0.0169078	0.271223	0.107081	0.0861048	0.698563	0.0360369	-0.107701	0.397065	-0.138546	0.308025			47.9886	33.7414	48.8667	53.2166	55.0247	57.1037	43.9526	45.3115	50.834	43.6674	46.7199	45.9777			39.8651	43.4416	69.5849	50.7062	73.561	61.7178	29.2842	66.3838	71.1942	37.8115	69.2885	42.0031			0	1
	METT10D	52.0019	86.3796		-0.685192	0.106397	-0.026803	0.256159	0.285451	-0.0552543	-0.340681	-0.334071	-0.118916	0.0268928	0.0115854	-0.30957			47.3395	11.6038	38.8441	37.484	24.031	36.9592	39.7772	50.621	46.6344	32.8289	51.321	41.8472			29.4643	44.1142	60.9599	51.3175	50.0018	49.7815	51.3483	48.8448	66.9316	59.3961	72.5633	55.2774			0	1
	MUM1	51.9509	97.538		-0.171842	-0.0250275	0.318018	0.151284	0.0588299	0.153341	-0.116009	-0.19393	0.27177	0.146827	-0.0992296	-0.255727			42.21	32.8179	29.1558	40.3302	37.6082	28.7494	32.784	46.6867	34.8301	25.1189	38.4913	36.7167			47.1968	53.6795	53.8404	37.1589	64.2008	56.298	57.1345	43.0281	59.8959	56.1063	65.7161	39.8046			0	1
	UTP3	51.9361	96.8482		-0.40351	-0.49062	-0.133995	-0.169711	0.278873	-0.062944	-0.247058	0.0223829	0.316856	-0.241151	0.0241226	-0.236596			48.3425	29.1929	36.7892	33.806	31.2862	28.0555	37.4057	37.4298	26.7983	42.3974	37.6576	40.1094			28.8503	35.8928	61.8938	60.5946	57.7978	60.9464	48.8525	67.5452	51.2179	47.9953	69.5424	52.0981			0	1
	FN3KRP	51.9081	94.8022		0.0539376	0.319385	-0.00824255	0.353702	0.0906185	-0.0424417	0.587121	0.29106	-0.177967	0.476228	0.0892186	0.426274			45.2354	30.8123	46.9861	45.8164	44.5705	26.2277	33.4433	40.7836	48.116	28.5013	40.193	34.9125			60.3929	47.3583	66.5984	50.2842	59.5855	55.2781	32.9893	53.1486	59.1944	37.7373	69.4082	46.1582			0	1
	CDC40	51.8611	94.9974		-0.153784	-0.527399	-0.393442	-0.351936	0.0820996	0.174981	0.189203	-0.190309	-0.200308	-0.10123	-0.325906	-0.275628			27.2333	22.4697	42.9092	36.6289	30.7236	30.5248	29.7968	39.1591	35.1579	26.4165	40.6578	31.923			52.1519	28.5673	42.0974	49.3411	66.2012	61.3256	57.1775	59.2852	56.9502	60.0275	46.9916	57.0845			0	1
	SLC35A5	51.836	84.6658		-0.0455223	-0.410104	-0.236753	-0.0517252	-0.483985	-0.0683233	-0.204151	-0.340629	-0.188678	0.00179478	-0.0929034	-0.370557			24.9519	23.0302	52.8249	41.2285	37.3458	32.7091	38.6966	39.4231	39.2968	22.1052	57.8293	42.6561			52.2951	40.0878	57.1114	56.9337	41.55	49.573	51.5927	53.1899	59.5106	51.3306	70.5622	46.1391			0	1
	LMAN1	51.8183	82.9617		0.424457	-0.895411	0.106256	-0.551612	0.192858	0.10573	0.491051	0.286346	0.0128413	0.0584006	-0.0445207	0.518083			105.102	297.663	268.804	208.472	104.731	149.048	137.433	170.564	240.288	121.787	235.706	146.144			35.2863	26.8871	71.5676	49.0209	65.9073	67.8302	41.3551	48.3181	65.7788	67.3059	79.69	38.6204			0	1
	KIAA1632	51.774	84.7719		-0.0752192	-0.176593	-0.400956	-0.22407	-0.316963	0.00402366	-0.401726	-0.217584	-0.224854	-0.245471	-0.0466183	-0.236147			32.6285	17.9507	55.1745	48.5028	31.995	40.6828	46.1792	59.1567	37.5901	35.1308	59.836	46.9021			53.9959	44.9763	39.379	50.59	46.6882	55.7046	49.0821	59.8834	56.4915	47.6254	67.8758	55.7935			0	1
	JAGN1	51.7648	94.4324		0.602393	-0.380267	-0.406462	0.205254	-0.0846593	-0.149334	-0.0821928	0.184638	0.239562	-0.0998118	0.328429	0.0924388			32.1139	57.9575	38.3958	40.3254	52.4187	50.7445	32.5371	37.0905	42.7809	32.2381	30.9976	35.2914			32.6947	45.7826	45.3098	63.3104	61.909	51.326	54.1235	59.8927	56.0036	53.7787	48.0097	59.1864			0	1
	SMCHD1	51.754	79.3761		-0.400648	0.13969	0.0800486	-0.305745	-1.00924	0.227808	0.0640857	-0.267109	-0.124162	0.241598	-0.23154	0.0256083			76.0909	17.7841	46.4837	34.7422	84.9697	77.093	58.2694	82.2604	67.531	43.0531	53.5573	57.4202			43.799	46.4422	63.2423	48.0392	23.0462	59.6343	63.6478	53.867	69.3456	52.4756	55.5677	65.6391			0	1
	ANKRD40	51.744	84.4449		-0.533506	0.0236889	0.0784775	0.113443	-0.0439833	-0.211506	-0.489976	-0.714953	-0.3087	0.0642817	-0.0364271	-0.575119			80.1163	32.3434	72.7666	65.547	50.2411	75.32	93.9313	112.44	67.0082	44.8054	50.5562	98.9692			34.5999	61.2716	69.5326	68.8468	71.4505	47.1608	42.2192	27.9495	53.8079	55.3691	73.9406	44.182			0	1
	PTCD3	51.6967	92.064		0.437793	-0.164452	-0.459896	0.168788	0.663007	0.55638	0.617918	0.0396921	0.0722331	-0.107469	-0.207582	0.282636			45.6627	43.946	62.2659	58.911	56.3501	41.3368	39.4827	51.3676	42.4685	43.6069	47.1667	41.266			37.5333	59.9179	42.639	63.2472	37.9604	42.7439	38.8384	67.0632	72.7494	56.1888	63.1161	57.5617			0	1
	BAZ1B	51.6749	92.1166		0.0656054	0.145355	0.184344	0.478247	0.645375	0.43899	0.402297	0.289789	-0.111358	0.366519	0.03385	0.248472			103.124	48.2385	88.2662	76.7959	79.8516	107.292	89.226	116.766	117.151	78.1507	102.953	90.3479			58.2939	55.1295	64.0238	37.4545	36.9211	46.1033	42.4626	52.6646	76.1166	41.0433	80.4118	51.7741			0	1
	TIMM22	51.6667	89.5985		0.22691	0.0754455	-0.167887	0.441037	-0.119092	-0.351286	0.171933	0.142752	0.0802763	0.133199	0.0271304	-0.04872			20.6061	10.1581	26.0023	28.1962	18.9565	22.8481	19.3214	20.5354	25.9933	23.3691	22.6957	19.3827			46.034	43.4677	63.1756	42.79	47.7899	41.5168	55.6135	56.7009	58.0237	56.1021	60.4091	55.2342			0	1
	ELOF1	51.6372	95.1582		0.384799	-0.142712	0.202609	0.325021	0.272771	-0.455792	0.232039	0.674384	0.212144	0.169801	0.331117	-0.0116203			45.4199	38.8616	33.2813	40.8034	38.8152	41.8321	37.764	29.3925	53.9869	41.9375	44.1077	40.9867			45.6116	57.9095	53.9961	50.411	60.8218	44.1214	59.0669	30.9142	59.0537	59.6194	45.2494	65.8587			0	1
	MRPS9	51.6363	94.3375		0.113134	0.0215636	-0.456671	0.155058	0.175018	0.0282551	0.655366	0.144661	0.293611	-0.125993	0.0302751	0.310623			27.8925	22.7181	34.2706	33.8126	35.0003	24.2074	17.8415	23.973	29.3489	28.2217	25.2592	19.0596			55.7944	58.2335	41.5901	63.8103	64.0486	58.3287	29.159	57.167	55.4824	46.7402	61.8457	43.1409			0	1
	UBE2Q1	51.6094	95.6595		0.588679	0.748827	0.18084	0.129331	0.0509292	0.240327	0.367071	0.606014	0.245247	0.286575	0.288856	0.455413			67.1822	51.5557	85.0188	82.0411	85.1182	68.7822	80.5647	74.6531	66.9595	60.667	71.0268	84.0233			35.7361	29.841	66.0629	72.0646	78.9665	50.9427	53.1864	38.4488	67.1776	50.0793	57.4181	47.0516			0	1
	CEP350	51.5911	86.666		-0.098646	0.463	0.0450721	-0.406315	-0.0396196	0.0894442	0.20719	0.223709	-0.302618	-0.220431	-0.217883	0.386607			55.2875	24.227	55.4825	46.4772	47.6842	75.5367	49.9632	80.7596	53.1775	63.7153	59.7564	50.3771			51.8964	30.1476	58.2819	49.8498	67.6459	66.3129	52.2383	44.4509	54.0643	57.8801	56.8617	43.5007			0	1
	PIGS	51.566	81.1877		0.409594	0.306668	-0.546685	-0.025257	-0.74419	-0.34592	0.360213	0.0729391	0.0177169	0.20965	-0.0245171	-0.0647011			59.4942	13.4641	111.47	114.305	111.708	78.3845	73.8937	74.7323	69.4791	63.1131	67.9543	77.3906			33.0822	35.1313	42.7533	68.3577	34.1042	56.1881	45.3087	61.6496	71.4879	58.8778	67.0235	73.4641			0	1
	C10orf76	51.5619	94.4627		-0.392675	0.0113217	-0.0197027	-0.0492969	-0.531932	-0.427803	-0.525728	0.0436458	-0.215682	-0.310958	0.082878	-0.364635			39.664	19.9545	36.0351	33.6373	48.0083	51.8723	40.1152	34.4427	41.575	41.7449	33.5226	42.8947			37.1778	57.2669	66.7283	64.4336	37.7988	40.847	38.8493	68.7076	63.7703	44.3111	68.8617	50.3929			0	1
	PDCL	51.5302	88.3727		0.0455463	0.356489	0.10428	-0.269602	0.0787634	0.139809	-0.227809	-0.0303069	0.0350943	0.244234	-0.0245776	-0.423771			20.0616	6.51793	23.6708	18.3111	21.9833	19.7253	29.5738	26.1287	24.5482	18.3716	20.146	32.9261			53.5681	28.4864	54.0433	47.3962	65.1012	58.5503	52.0891	59.2246	62.3307	49.17	60.4877	42.4074			0	1
	MRPS22	51.4761	92.4453		0.275564	-0.223761	-0.258941	0.183434	0.0650924	-0.00707978	1.03558	0.049703	-0.0729363	0.0942811	-0.0959383	0.0463694			26.6627	33.0741	29.7355	27.708	37.4182	30.8942	19.6364	24.3117	19.9884	33.9954	23.7573	20.5636			46.6323	56.648	55.5394	52.2774	64.3724	54.1322	21.7159	58.5044	55.385	55.0592	63.716	54.378			0	1
	ESYT2	51.4733	86.7072		-0.818627	-0.167838	0.263693	0.382689	0.235954	-0.0266234	-0.292869	-0.442458	-0.234493	-0.343627	-0.538422	0.224222			197.531	63.2176	179.347	159.147	140.607	155.458	166.723	226.665	129.015	141.696	191.828	169.005			23.8133	64.6421	58.3306	42.2024	59.4566	56.3506	59.8136	52.6272	63.7263	62.2336	37.0465	61.8035			0	1
	SAPS1	51.4473	87.8455		0.467573	0.693015	0.233301	0.227042	0.325721	0.0201041	0.305837	0.842195	0.0023217	0.00966296	0.374504	0.24765			114.465	48.2284	75.4573	96.5751	108.709	153.479	101.851	58.7736	79.0608	121.789	88.9381	95.2205			54.5433	32.606	58.5079	57.6222	60.2744	45.4781	50.1556	28.9022	72.6874	67.9892	52.8401	57.9393			0	1
	HEATR5B	51.4267	86.9223		0.067993	-0.0564753	0.0791148	-0.226291	-0.168411	0.132617	-0.376498	-0.241559	0.169268	-0.485288	-0.148082	-0.456659			32.6653	15.6725	43.6329	38.6311	38.9153	37.2272	49.1119	64.2097	48.0748	38.0128	44.1096	50.0466			49.509	47.7225	57.6849	58.8334	62.8869	59.2264	49.2752	59.2456	44.8061	36.6082	59.0686	41.3469			0	1
	VCPIP1	51.4067	93.3923		0.0714795	-0.234522	0.00380108	-0.0225262	0.0326423	0.57758	-0.0356757	0.303678	-0.0194845	0.3542	-0.0122403	0.0427729			26.0456	24.6241	39.1246	29.68	30.8022	30.0148	30.8422	41.6091	28.5388	26.6802	27.9916	34.0555			52.9067	47.6183	65.2969	48.9312	62.0442	38.2588	62.487	37.8454	52.7769	36.6799	62.5158	64.4082			0	1
	SETX	51.4007	83.8808		-0.716008	-0.449657	-0.225238	-0.341673	-0.18562	0.174131	-0.563496	-0.441983	-0.296029	0.0845895	-0.547239	-0.549765			111.382	56.1061	122.488	96.7567	89.4685	107.202	119.446	144.807	110.695	90.6262	195.841	123.814			32.4272	41.7493	61.3559	61.7749	68.5768	66.3054	40.3421	52.5629	65.3203	68.2393	34.9197	46.5159			0	1
	TSNAX	51.3379	92.0385		-0.124856	0.426763	-0.666269	-0.627421	0.157268	0.128327	0.264411	0.516187	-0.0716868	-0.0476409	-0.0424167	0.205139			42.1318	27.1984	71.5464	58.2426	37.8138	39.3939	47.6679	50.5355	49.4891	39.755	49.4294	53.2434			65.5598	36.0926	32.4611	34.579	65.8407	61.1645	61.1005	35.4959	67.2317	61.38	72.7082	51.3276			0	1
	UBIAD1	51.2995	97.677		0.0117828	0.104994	-0.318305	-0.401457	0.328792	0.166393	0.077651	0.106321	0.378226	0.0499339	-0.149167	0.221551			25.3681	21.608	28.5195	27.3259	24.9387	27.3743	22.3854	29.2603	27.8591	20.8845	25.0992	22.0021			58.0929	52.4286	49.5025	46.61	43.108	52.5618	56.8497	59.5951	36.122	52.8288	61.5477	53.2366			0	1
	ARHGAP1	51.2816	80.1558		-0.964693	0.194579	0.487867	0.875281	-0.0178525	-0.144396	-0.0276897	0.241094	-0.292263	0.0176753	0.467733	0.268964			322.699	57.2473	128.936	141.85	145.943	222.207	143.662	168.781	223.679	159.559	110.465	132.153			21.5428	58.3253	42.5053	26.4812	78.7751	69.294	65.1267	63.9587	62.6961	65.0321	47.1059	58.2672			0	1
	ADO	51.2687	92.3864		0.129985	-0.261045	-0.276931	0.11661	0.526047	0.334234	0.210133	0.101757	0.192398	0.1779	-0.323943	-0.155263			25.5058	13.7211	35.4251	31.8968	22.9969	32.1402	28.092	33.3052	31.5402	23.9162	35.2978	30.8005			57.0953	35.6808	53.7789	65.8714	32.9479	43.5678	59.6027	62.837	58.4485	55.9338	44.8241	59.9941			0	1
	RBBP9	51.2523	75.0087		0.169973	-0.350475	-0.337966	-0.156675	0.339181	0.088757	-0.0118951	0.0750241	-0.275805	-0.233309	0.297133	-0.0795656			25.3925	33.5487	61.1712	54.3118	21.5114	36.3752	32.9341	37.7216	33.8339	27.9717	66.5949	36.2532			49.0679	36.7971	56.409	58.4891	42.3869	53.3051	59.7738	56.5464	53.5112	43.0655	56.357	56.5008			0	1
	USP40	51.236	89.091		0.147198	0.189132	-0.122791	0.421651	0.46793	0.210303	-0.223363	-0.0851339	0.254613	0.233566	-0.344942	0.155678			45.8309	31.8786	57.179	64.1816	33.4669	33.1446	47.8419	52.7083	52.9071	31.6902	62.1544	51.3404			46.0093	57.728	69.7843	41.8772	46.0879	52.9388	42.6124	66.7307	46.7181	47.2571	43.0665	65.6678			0	1
	ZNF264	51.2337	84.7902		0.0411411	-0.0816542	0.082863	0.0662016	-0.520532	0.0403545	-0.307658	-0.0240889	0.0147593	-0.115875	-0.0564473	-0.380742			30.7447	12.3112	37.723	32.8499	25.054	49.7373	38.0115	44.9799	38.6257	30.2244	42.4446	40.8364			56.5911	43.6372	64.3497	54.4527	23.0571	57.2252	51.2545	61.3648	64.7929	53.3476	65.1652	42.2187			0	1
	IGF2R	51.2173	90.077		-0.179662	-0.0412093	-0.341709	-0.243137	-0.0240532	0.246142	-0.171148	-0.24828	0.292621	0.403001	0.77519	-0.385365			139.745	139.329	291.802	271.479	233.924	151.903	274.759	196.154	164.315	173.484	156.853	276.383			63.0754	64.9312	58.6155	52.0225	65.9959	47.1565	67.5674	59.2747	36.4201	36.222	29.3582	56.7758			0	1
	TMEM123	51.1902	89.8286		0.173731	-0.565927	0.215526	-0.128845	0.872368	0.538996	0.628245	0.00208987	0.272303	0.0170124	-0.516411	0.18133			240.344	419.473	307.061	211.919	224.682	226.923	264.298	279.519	269.184	211.477	483.326	295.289			51.6585	40.0793	66.7544	71.3631	32.0907	50.0418	40.8609	57.9193	53.2064	59.0934	43.3281	66.0178			0	1
	TTC37	51.1554	83.8471		-0.59397	0.14704	-0.205106	-0.480033	0.111655	-0.100541	-0.493837	-0.333415	-0.120896	-0.401768	-0.139906	-0.185548			62.2189	32.0349	106.966	87.5425	56.8807	59.8353	63.7056	107.356	91.2452	63.3289	69.9486	64.5134			32.5095	46.0089	63.143	47.3044	66.926	44.5045	42.9622	54.9551	68.6264	40.4261	56.0592	68.4299			0	1
	C2orf64	51.152	85.7359		0.319998	-0.081907	-0.364517	0.0990306	0.169044	-0.141143	0.382649	0.106895	0.112882	0.0213844	0.0698036	0.252077			20.2784	21.752	37.5585	34.9121	20.3715	18.0276	19.0708	25.15	29.3582	13.8559	35.8337	20.9536			36.9198	54.7748	46.7114	61.1505	53.7477	46.8229	42.0044	61.7182	61.6339	41.6769	66.3464	51.2122			0	1
	NAPG	51.1464	95.5598		-0.36561	0.00251591	-0.617322	-0.329769	-0.199881	-0.0106543	0.0974436	0.0719973	-0.277747	0.0201247	0.0216959	0.17643			45.4749	19.2646	47.4608	38.5112	38.7559	38.6019	33.2698	34.7708	45.2237	31.0917	35.8064	36.2606			39.2901	55.1348	29.4016	35.7313	51.9657	54.0657	60.7372	58.7979	59.1971	58.0589	69.1289	61.5614			0	1
	ZCCHC14	51.1295	91.2874		-0.586366	-0.444945	-0.122041	0.298812	-0.00747691	0.246814	-0.191609	-0.252623	-0.320048	0.116402	0.134966	-0.137921			51.159	50.4463	58.9649	63.1246	61.5809	57.2759	50.7609	56.8169	36.1955	39.9116	66.9976	52.9492			34.6864	35.208	54.9576	44.8786	57.4849	45.7083	59.5021	56.7695	50.9487	57.1407	66.8655	63.242			0	1
	ABCF3	51.0964	89.8158		0.546326	0.105039	-0.285798	0.116453	0.09074	0.109388	1.20727	0.549778	0.196875	0.383966	0.0272118	0.263217			49.6406	44.3359	62.3938	72.9833	52.657	40.1474	45.1603	43.0345	61.7106	56.6703	55.8235	44.8471			31.8683	66.6411	63.6344	66.0348	74.5064	55.0675	22.8057	35.1781	62.277	41.696	75.7381	59.7207			0	1
	HCFC1	51.0843	78.9871		0.19496	0.711779	-0.156798	-0.0562976	0.341606	0.411443	0.402771	0.456916	0.109973	0.233887	-0.0279702	0.277568			101.868	32.8824	79.9155	105.064	114.383	167.337	100.545	83.035	105.962	95.3457	82.4893	98.7557			61.3347	25.9759	66.1438	63.957	45.1781	41.0153	40.854	48.0202	64.4865	53.2282	76.0192	52.1041			0	1
	APPL1	51.0708	87.1273		-0.267286	-0.121501	-0.61586	-0.199493	-0.101946	0.0593827	-0.385915	-0.146247	-0.224682	-1.03258	-0.363636	-0.352768			61.826	27.0103	87.6377	67.5255	60.6326	71.0506	63.1657	97.3443	74.77	79.0356	72.9967	68.8868			53.2946	54.1942	35.2931	65.3702	63.2449	64.0275	50.4127	66.5919	64.7218	21.3737	46.5941	56.9261			0	1
	UBAC1	51.0472	85.8839		-0.101084	0.0769427	-0.0308532	0.320286	-0.358163	-0.32825	0.700779	0.263881	-0.177327	-0.127875	0.0577961	-0.113673			53.0175	23.9961	33.3968	40.8683	60.2039	46.1508	33.8075	30.9712	43.9677	70.2555	30.6503	36.8414			48.5082	58.5627	59.4136	50.066	46.153	50.7486	29.8543	52.6331	50.8954	50.3139	65.3376	61.6577			0	1
	MEX3C	51.0352	85.3813		-0.0337681	-0.0669951	0.00992749	0.0141045	0.195073	0.217587	0.552148	-0.408265	-0.039797	0.252874	0.382338	0.0972655			40.6309	15.5392	36.7667	31.9448	32.0985	37.1482	35.8855	67.1873	32.4057	34.3902	44.8163	37.0202			58.6694	46.255	65.3968	55.6202	57.2189	57.9306	31.1137	44.0465	63.0076	47.0928	42.942	56.2193			0	1
	MUL1	51.0307	91.8741		-0.197211	-0.28025	-0.495085	-0.369332	-0.708945	-0.441064	-0.418757	-0.0534723	-0.199478	-0.0502321	-0.170396	-0.363987			50.8863	35.1613	65.9128	75.0138	58.4833	45.9445	45.9888	40.2315	50.5529	46.1201	43.689	50.5893			60.3068	51.4524	42.6629	49.5345	27.8782	47.1538	46.1508	65.2895	60.522	62.1286	62.3767	52.936			0	1
	GATAD1	50.9932	85.6983		0.199711	0.417029	0.270176	0.699337	0.52803	0.3214	0.25214	-0.100653	0.114215	0.236877	-0.170236	0.212394			41.9162	22.3541	47.8603	50.0578	40.6885	38.7967	38.7789	52.5101	50.5987	22.8852	69.7633	43.9509			48.1313	39.3488	58.6311	31.5801	38.4172	46.3288	57.0762	65.4321	70.0513	43.0935	70.845	65.1573			0	1
	ITPRIPL2	50.9596	81.9775		0.0773578	0.0936641	0.277469	0.230146	0.170299	0.293427	-0.337493	0.28981	-0.0365427	0.235188	0.712098	-0.206545			104.501	24.4483	60.6781	50.9946	66.3072	83.535	106.177	96.627	80.9726	70.7169	43.0352	108.699			57.8775	50.9937	58.439	49.7328	55.895	41.0829	50.0842	42.6566	67.0106	53.0346	30.9133	68.503			0	1
	VPS37C	50.9514	77.1392		0.237279	0.526147	-0.0670006	0.00477526	0.101598	-0.352805	0.0388707	0.846358	0.604147	-0.0809957	0.0407856	0.174127			36.2429	9.40636	32.4373	37.4252	38.0016	49.5068	39.2889	32.7765	54.3421	40.5391	26.8492	38.8779			52.6211	28.0191	67.0151	62.9709	71.5566	51.062	66.3997	26.4824	30.028	65.2852	64.6141	65.6778			0	1
	SP2	50.928	84.7695		-0.190225	0.101832	-0.353111	-0.498592	-0.36533	-0.206588	-0.329832	-0.274429	-0.0806285	-0.174461	-0.354373	-0.350183			33.0073	14.2011	34.6801	39.4776	42.2096	62.9975	38.462	38.492	34.1806	31.2284	40.7661	36.7518			53.9438	48.6169	40.7103	41.5186	51.3441	65.9156	52.7762	51.6752	62.1679	60.3716	41.2954	48.9048			0	1
	MARCH5	50.9119	92.9504		0.164905	-0.417041	-0.719989	-0.53703	0.0935638	0.041648	0.487409	0.0375784	0.255457	-0.191907	0.0621018	0.361398			40.2378	36.6487	60.8682	49.673	41.2503	37.9759	35.6216	60.9331	56.6655	50.6459	50.7341	39.2114			54.8406	42.7471	29.234	37.5025	69.904	59.9443	41.6534	71.2993	54.8098	55.2007	76.958	43.1519			0	1
	EIF5B	50.9093	88.8198		-0.494494	0.0777105	-0.226319	0.221367	0.936266	0.340994	0.461474	0.329632	-0.282317	-0.123645	0.123986	0.136529			230.096	74.924	158.069	124.423	88.5547	186.977	118.248	160.611	181.092	180.977	129.867	144.41			53.1192	51.9195	63.8144	52.0947	33.2189	45.3109	35.5538	49.271	57.1242	64.8044	69.8481	50.1559			0	1
	UBE2B	50.9088	98.1099		-0.460061	-0.0974121	0.311086	-0.113383	-0.0155252	-0.290475	-0.360757	-0.142812	0.0554509	-0.475777	0.0274442	-0.396232			74.6767	52.1952	59.7433	51.1239	60.6752	54.9915	64.6603	66.3436	57.7214	67.036	64.1449	74.643			37.7927	64.0335	49.4736	54.0631	69.6925	40.8556	40.7761	64.1307	69.6919	32.0183	66.1482	44.8062			0	1
	PIGK	50.8889	79.17		-0.271524	-0.220536	-0.67872	-0.386224	-0.0291429	0.155234	-0.388527	-0.252129	0.0817506	0.137425	-0.265779	-0.169389			31.7474	24.544	79.7945	59.6955	30.5847	35.7973	37.9981	53.1529	42.382	20.2841	49.1529	41.6634			45.5995	48.8546	36.9131	46.0771	63.2954	60.8001	41.067	57.9792	59.5117	48.7652	49.7683	61.4444			0	1
	HSPA4	50.8757	90.9537		0.106073	0.560636	-0.526411	-0.235947	0.418932	0.380396	0.645499	0.660826	-0.0697439	-0.185321	0.177125	0.402211			124.92	65.9753	142.287	118.929	102.15	83.8879	82.2402	104.77	92.6057	167.595	88.929	81.7181			66.2198	34.6827	49.0651	63.9614	48.7704	54.4097	34.0736	32.4146	76.0817	65.2809	76.4064	40.1933			0	1
	LZTR1	50.8738	93.1098		0.240656	0.525628	0.499198	0.400115	0.147393	0.00659013	0.273852	0.0626371	0.307386	0.475167	0.00833304	0.118137			51.7449	27.5753	42.3895	56.3709	39.1781	44.3733	45.3408	46.0456	46.4885	28.5478	40.6259	44.6585			40.9373	35.9671	44.483	49.665	64.5707	60.183	50.4799	55.2509	58.1629	35.1425	70.576	61.2792			0	1
	FAM160B2	50.86	87.659		-0.343612	0.153248	0.227187	0.58178	-0.108677	-0.180922	0.0390151	-0.157762	-0.372829	-0.10286	0.30301	0.210724			74.8114	18.4937	32.5779	46.5452	44.4179	65.6534	47.0453	56.6379	63.7995	53.1436	53.1244	44.6156			36.4108	51.4347	55.3507	35.6239	60.6746	61.2215	61.6733	48.8211	40.2279	58.5304	55.4456	57.0772			0	1
	ARFGEF2	50.8345	83.4803		-0.00675282	0.138976	-0.842625	-0.543284	0.284288	0.533323	0.252115	0.143501	-0.313941	-0.286439	-0.0358334	0.227892			69.7147	50.2118	135.32	113.558	106.131	88.6699	61.9672	120.157	96.6067	76.9802	132.156	63.67			61.1071	52.871	28.0411	49.0802	54.9269	35.818	57.5631	52.1421	58.1455	52.126	67.9676	57.0008			0	1
	LANCL2	50.8233	93.5157		0.0435421	0.0338889	-0.285642	-0.222557	0.0953942	0.110574	0.409384	-0.02604	0.125192	-0.049966	0.193909	0.024797			22.738	19.0171	34.36	33.0816	27.515	25.5195	19.2132	29.4558	33.3744	23.9283	34.8572	20.5554			45.1653	52.9	55.9359	49.6595	63.8919	44.8176	34.7034	53.2187	54.9437	52.0072	62.1728	48.4852			0	1
	RBM33	50.798	90.8572		0.0976379	0.428372	0.823202	0.938352	0.360065	0.197771	0.0764743	-0.332635	0.178995	-0.0211119	-0.171208	-0.0027837			44.1181	21.0191	32.6166	36.5498	49.0308	50.7669	56.257	60.2605	38.033	44.1392	47.1196	57.9382			62.6915	42.3623	34.602	25.0444	46.7691	63.8397	68.317	46.6912	55.8775	64.862	64.5588	60.8267			0	1
	PITPNA	50.7953	86.9133		-0.412639	-0.537522	-0.25494	0.485183	-0.260063	-0.517628	-0.506993	-0.0323057	0.0547923	-0.597293	0.0186159	-0.52248			108.735	57.0732	128.502	121.428	116.181	129.758	125.395	101.232	156.77	154.397	136.416	125.319			43.3516	33.4106	69.5084	42.3708	54.9948	41.9339	42.7948	75.4002	76.1401	32.8401	85.0333	47.3814			0	1
	KIAA0467	50.7646	91.8737		-0.23166	0.236322	0.233832	-0.0713509	-0.272628	-0.133925	-0.41511	-0.469993	0.00158245	-0.0737907	-0.144002	0.00596172			50.6912	20.4861	42.0962	52.1976	47.4162	62.7336	52.2665	62.0028	50.0742	38.1593	65.8378	50.2653			40.0634	48.8411	59.3211	55.2477	46.0599	60.1478	40.0677	37.5818	61.6154	51.7416	66.7498	52.7459			0	1
	APEH	50.7622	80.7258		0.506823	-0.027689	-1.46794	-0.0254659	0.0393629	-0.113309	-0.157021	0.691797	0.353792	-0.50782	0.261467	0.181335			93.9093	108.562	171.583	201.892	158.332	98.9004	80.6343	70.6233	112.782	114.223	117.323	81.6514			40.678	71.1337	21.2424	59.6403	74.0501	61.6698	70.0198	30.1114	56.4224	36.6901	62.2206	70.3732			0	1
	CNOT6	50.7607	87.5109		0.280814	0.546825	-0.170237	-0.0597172	0.204121	0.378745	-0.0375978	0.556774	0.384381	0.175383	0.0477102	0.0801209			41.801	10.1064	50.8436	41.0761	43.3011	41.115	45.4433	48.0323	46.6145	44.0593	37.6725	50.0316			44.0252	25.3216	69.0548	67.1197	62.391	53.3296	64.3536	31.3183	38.1831	50.6321	69.8056	67.1008			0	1
	ATP6V1D	50.7388	80.1079		-0.0524736	0.136707	-0.88053	-0.00559363	-0.603706	-0.509975	-0.059969	0.345718	-0.0696472	-0.299144	0.161027	0.0761229			61.0583	34.4961	116.88	105.814	73.4921	63.9469	53.6809	51.593	72.9101	88.9685	102.66	57.5671			56.4625	62.1226	27.6992	57.244	36.6606	36.4211	63.0683	47.357	67.6853	42.4056	72.0319	67.3796			0	1
	CHMP1B	50.7071	88.4076		-0.443006	-0.222698	-0.248957	0.0493395	-0.895564	-0.578669	0.104676	-0.0373145	-0.370121	-0.28092	-0.308068	-0.0102018			130.309	54.0736	113.573	97.633	150.384	128.154	102.545	80.2958	96.0254	125.584	163.123	111.167			37.3102	58.2479	53.1708	67.5855	28.7789	31.2382	70.0761	74.914	45.4146	53.2307	52.9066	65.3406			0	1
	SRBD1	50.7017	92.4056		-0.0145562	-0.226119	-0.11669	-0.0356515	-0.00787567	0.197285	-0.168171	-0.0394748	-0.0989147	0.082815	-0.304527	-0.160429			14.0312	10.9628	21.6767	17.1775	17.9703	16.7845	19.0993	24.1819	23.141	11.917	21.8368	19.6203			46.4349	42.5281	55.5145	52.9427	53.5621	51.8693	53.523	56.3886	58.0749	48.3874	39.2179	54.3354			0	1
	TMF1	50.6995	86.5443		-0.14455	-0.264892	-0.494954	-0.340658	-0.0377148	0.229047	-0.817258	-0.064536	-0.182243	-0.796241	-0.346327	-0.103282			50.0296	23.3704	69.74	57.0421	59.669	58.4529	62.8709	73.7097	70.7469	54.3425	82.4198	64.4142			60.3867	44.8541	41.8561	53.4065	73.2285	62.977	29.3572	64.0866	67.1506	25.6679	48.4473	70.4759			0	1
	PANK4	50.6695	96.9968		0.0461453	-0.233716	-0.229563	-0.203012	-0.328077	-0.329931	0.117791	0.211092	-0.132764	0.0990372	0.155838	-0.0619159			24.7105	15.6272	21.1784	26.8087	25.2321	23.3453	20.22	15.9211	24.7249	19.2749	23.8412	21.285			46.9147	41.0332	48.7047	42.1932	50.0821	47.2167	58.7429	44.9964	61.5705	51.8617	62.4952	58.9403			0	1
	SF3B3	50.6625	87.7259		0.474263	0.0425113	0.0524442	0.259184	0.962944	0.695884	0.795464	0.184544	-0.0324261	0.0481644	0.224141	0.431409			153.825	74.0492	158.174	138.96	133.437	138.089	132.68	163.337	137.222	197.262	142.914	126.401			34.917	71.0518	77.8796	48.1116	29.4126	32.1217	32.104	66.2029	74.8153	66.6412	77.2872	44.0318			0	1
	GHITM	50.6417	74.8256		-0.298674	-0.633691	-1.11736	-0.521826	-0.754106	-0.387147	0.219331	0.0666323	-0.219225	-0.401946	-0.191484	0.13077			203.643	306.653	471.21	439.601	469.167	239.739	171.313	196.695	192.645	249.353	194.74	184.785			57.2525	38.6772	27.9269	39.0313	35.0455	47.2248	70.5713	74.6398	64.9785	44.9214	74.2529	67.2043			0	1
	SLAIN2	50.6236	88.2935		-0.847954	-0.342409	-0.258342	-0.209616	-0.363036	-0.595995	-0.309294	-0.133325	-0.0964649	-0.457352	0.105678	-0.476638			96.676	39.4556	73.2377	59.4533	71.0595	107.661	77.3818	78.896	93.3508	101.097	57.3917	86.9189			22.5886	52.7565	62.447	62.2312	46.3188	34.3457	50.7479	68.2524	76.2999	46.3354	74.938	44.9252			0	1
	PPP1R15B	50.6144	93.2789		-0.905595	-0.472986	0.113963	-0.399729	-0.133301	-0.131302	-0.522491	-0.154213	-0.131408	-0.314043	-0.726608	-0.208968			154.386	104.167	90.1318	84.0238	99.672	129.668	130.903	121.757	95.4833	93.8991	115.753	119.655			25.0214	39.4641	67.527	48.633	73.089	63.1606	40.4587	67.1403	72.4501	56.4706	30.3368	60.4744			0	1
	GNPTG	50.6082	73.4661		0.155753	0.103166	0.286789	0.810433	-0.211944	-0.405988	-0.547292	0.38048	0.148723	0.128675	0.431878	0.130966			49.2271	76.356	65.762	88.7338	50.6851	54.6284	58.6914	44.2231	65.2039	32.7857	64.4497	59.733			58.7344	61.8567	50.7256	33.2745	65.237	48.5496	37.5384	44.4117	60.3745	56.0035	42.0634	63.3351			0	1
	UNK	50.5947	93.8011		0.251053	0.679795	0.336669	0.506243	0.150571	-0.184107	0.384323	0.117332	-0.0474218	-0.0523111	-0.0325786	0.216813			29.7727	12.6642	26.341	31.532	29.2723	41.7727	30.4773	33.2382	34.6704	28.4329	39.6588	32.1071			41.4766	23.6019	53.366	32.1414	63.5456	58.3642	46.7502	58.9471	68.4027	58.3283	70.9383	61.5187			0	1
	FBXL14	50.5785	76.8846		0.218249	-0.213114	-0.0907826	0.125194	-0.487032	0.119183	-0.0534755	0.355833	0.151814	-0.373524	0.0745852	-0.143086			27.672	15.2911	32.9836	35.9913	76.2136	46.8009	32.5031	30.1924	34.585	25.6242	44.4568	34.2643			37.164	42.7912	69.2551	52.5879	45.0571	55.4816	56.6825	45.7049	51.7986	35.6902	72.3395	57.8592			0	1
	SCAMP4	50.5776	85.6149		0.552236	0.260945	-0.689149	-0.267988	0.300265	0.0602041	-0.396029	0.578243	0.248395	-0.211092	0.291359	0.0126555			62.6762	34.6465	89.1904	119.523	66.7981	88.5421	86.5307	67.9168	115.145	71.3263	95.1848	90.3961			33.2505	54.8867	31.002	54.0694	60.9862	53.5559	49.0212	39.1766	55.8727	61.2747	62.689	71.0211			0	1
	PNN	50.5767	89.7606		0.112562	0.115086	0.206377	0.350269	0.869886	0.666825	0.689628	0.0314574	0.403165	0.310297	-0.348154	0.494444			101.3	46.2675	67.9901	66.3756	63.3236	61.4278	67.439	98.6599	72.6569	59.1315	118.447	68.2736			59.9108	58.0768	61.268	57.18	31.8658	38.2342	35.8728	71.879	49.7445	57.1206	58.4101	45.9074			0	1
	ZNF362	50.5684	85.7295		0.108491	0.20254	-0.0298741	-0.305153	-0.215139	-0.386103	-0.18207	-0.0908681	0.0027469	0.00863083	0.225988	-0.213982			42.7772	13.4361	40.332	47.3005	20.9745	41.883	40.7004	42.3486	46.3671	24.5864	36.8108	44.8981			46.2625	44.6572	65.5682	38.8862	41.4714	37.8881	54.4064	62.1842	70.9524	48.9453	56.2627	52.6813			0	1
	TMEM18	50.5356	91.3592		-0.19551	-0.0827641	0.314681	0.0618001	0.281226	-0.208839	0.150506	-0.433794	0.264339	-0.083356	-0.150065	-0.0685145			27.8614	17.1904	29.4266	27.8779	24.3185	24.5367	24.0389	36.6873	32.9425	20.9757	39.4578	25.7082			49.1914	50.504	44.5011	63.5666	46.443	47.5579	53.6769	36.977	48.8697	50.3922	67.4782	55.1715			0	1
	OST4	50.4735	72.7665		0.359039	0.222895	0.156561	0.497901	0.144946	-0.754834	0.601233	0.545489	0.164267	-0.106116	0.337646	0.562731			127.427	88.2699	94.0112	89.2284	121.809	328.971	92.8359	85.2582	126.971	95.0048	103.203	92.2553			61.5329	62.3796	57.3465	50.2123	71.9787	33.9677	35.8791	36.7977	72.1188	64.7177	47.6564	36.4518			0	1
	COPS6	50.4407	93.8181		0.116943	0.450044	0.208189	0.680167	0.495501	-0.274381	0.717	0.498749	0.107757	0.0327555	0.257432	0.540975			111.64	61.3978	88.8146	94.7747	76.4461	107.136	66.0765	70.4963	105.67	90.2706	87.8063	66.2256			73.1491	42.4772	60.4065	36.5949	46.1303	56.5995	33.9098	42.6185	76.3215	68.1164	58.3445	36.5817			0	1
	EXOC8	50.3929	93.2986		-0.213861	0.125363	-0.0387375	-0.367054	-0.154849	0.177775	-0.28113	0.110835	-0.120103	-0.106413	-0.382139	-0.13693			18.2956	12.7697	25.2869	21.7188	20.8312	21.4145	26.305	27.277	20.0526	22.2859	29.5799	29.6159			44.0805	44.9696	55.9093	44.2685	56.3299	59.2715	45.9939	52.8061	54.4652	53.2365	38.6089	61.0781			0	1
	PBRM1	50.3912	83.39		-0.414649	-0.277012	-0.492476	-0.336195	-0.0835529	-0.12066	-0.469161	-0.348163	-0.154087	-0.639039	-0.229383	-0.32338			82.4241	31.435	52.9142	42.5834	62.5028	86.8436	66.5022	102.88	74.7733	69.1148	76.8992	71.0713			50.31	48.5168	32.5488	48.8826	66.6545	56.6654	46.2701	54.9988	69.1908	31.5385	59.188	57.7804			0	1
	LMF2	50.362	93.0363		0.424732	0.272341	0.855045	0.748626	-0.205414	-0.0603043	0.34163	0.348454	0.168991	0.567157	-0.140912	0.188287			74.8345	75.3459	53.4278	84.3899	73.2281	86.6709	72.8991	54.3594	87.6237	68.6003	95.5563	73.3385			53.9114	61.0555	26.3489	33.0618	65.8166	50.7984	55.9167	48.175	64.1456	35.9952	71.3053	66.4725			0	1
	SFRS17A	50.3582	90.9082		0.318891	0.389012	0.532073	0.0334297	0.599646	0.0146667	0.17172	0.200631	0.284115	0.00179233	-0.223157	0.297559			47.9672	22.9025	27.9345	36.5509	36.5005	41.8487	37.0839	35.9615	47.6817	32.6777	61.4819	38.0952			49.8019	46.6059	42.1654	48.1477	34.4163	60.4598	54.8244	57.3492	56.0536	49.6218	63.907	49.4574			0	1
	MRPL44	50.3017	90.109		0.0746549	-0.278414	-0.295899	0.0981339	0.01876	0.057815	0.471299	0.28554	0.39451	-0.230653	0.011719	0.446647			24.7529	37.106	46.3128	46.2565	42.8307	28.6405	21.2173	27.0587	28.519	30.3742	24.5708	23.4206			54.4548	52.9006	56.0956	51.5491	64.8983	54.0917	42.8636	49.2174	44.5611	43.9779	62.6005	35.3757			0	1
	PIK3R4	50.2836	94.2473		-0.0744997	-0.612137	-0.46221	-0.381007	0.0780019	0.154541	0.42616	-0.153523	-0.0957572	0.399609	-0.258692	-0.170416			38.2194	35.1049	52.9258	44.6832	31.3992	33.9833	39.5201	56.2613	44.0515	33.0702	54.2814	39.1117			58.4095	29.7036	44.4846	46.5816	62.71	63.3162	37.4234	67.6438	65.0352	39.0046	46.5602	64.1765			0	1
	SLC30A9	50.2737	75.1605		-0.226925	-0.227467	-0.980597	-0.823785	-0.063861	-0.0652022	-0.284203	0.158717	0.127721	-0.549071	-0.241326	0.0115486			58.6776	36.5931	162.837	139.382	85.7717	65.4071	65.8459	74.8946	92.7104	64.3352	88.6873	71.8376			58.0586	54.5526	25.6308	26.0489	61.1375	60.7436	53.1248	59.8149	71.2955	35.6356	61.5563	71.7888			0	1
	TMEM111	50.2705	96.7349		0.199958	0.229595	-0.459442	0.247368	-0.379674	-0.330683	-0.428922	0.080115	0.0600404	-0.632681	0.198618	-0.0725092			55.9862	58.1369	55.9054	55.5977	58.1533	47.8327	56.7743	64.2049	53.4094	61.8212	63.0998	57.2153			58.9414	49.6418	47.7557	57.4709	47.0578	42.1476	37.2667	59.936	68.7709	28.732	66.3635	58.1432			0	1
	OTUD7B	50.2421	87.8206		-0.269178	0.207576	-0.177562	-0.0755475	-0.608337	-0.156136	-0.140391	0.373319	0.0778156	-0.0995707	0.0891121	-0.211097			42.4059	27.2216	37.7328	33.2295	42.4582	45.7587	39.9261	59.2714	37.4524	30.0072	38.0808	46.5695			49.8962	37.7081	59.0902	52.2716	34.3943	56.9064	55.4666	41.5637	57.9867	52.895	59.6228	55.1429			0	1
	RYBP	50.2186	87.0674		-0.425189	-0.672891	-0.376047	0.0198716	-0.251781	-0.0686101	-0.802042	0.0932872	0.0478607	-0.10274	0.0714943	-0.656038			78.4207	43.172	76.2119	59.8188	62.5786	53.9246	72.5816	75.3037	86.3282	37.7515	54.6717	83.7855			39.7443	28.0822	50.5168	64.636	60.409	55.3991	30.2188	63.1914	72.9189	63.4051	69.5299	36.7984			0	1
	HDDC2	50.1976	82.2245		0.0328097	0.299064	-0.451449	0.0355	0.270678	-0.0794459	0.367454	0.000192904	-0.161706	-0.268686	0.407288	-0.283493			35.8433	10.1695	59.4606	61.4746	34.0306	33.6401	36.4623	39.0496	44.6136	45.4778	48.0836	40.1366			55.664	35.9295	44.3648	66.2992	56.7522	58.7477	48.3926	58.0132	46.2296	48.5338	43.8634	48.1544			0	1
	ZNFX1	50.186	81.0727		-0.0283387	0.00177182	0.086151	-0.0933382	0.101053	0.416174	-0.96368	0.172041	-0.0838543	0.676049	0.0887706	-0.435194			79.7742	35.3323	99.1986	83.7151	88.4753	120.225	144.915	99.4378	61.8618	62.3335	91.4873	137.143			54.643	52.8408	69.3239	66.4691	62.9464	37.1952	25.556	56.6141	67.9721	25.2921	76.5513	46.6285			0	1
	ADNP2	50.1437	92.8968		-0.186968	0.184554	-0.302695	-0.343418	0.0147703	0.171788	0.3298	0.101188	0.0199828	-0.0275403	-0.337257	-0.0142915			35.8124	11.251	37.4982	34.3028	30.6925	34.0981	31.0955	35.9687	29.9617	33.6011	31.0861	30.7829			51.7799	39.7674	41.9094	50.433	58.1989	57.8702	38.6635	56.1978	57.46	54.5313	42.4448	60.7784			0	1
	SENP2	50.0968	84.1523		-0.177104	-0.185951	-0.122896	-0.450546	0.179157	0.1056	1.20315	-0.0909896	-0.157636	0.513702	-0.170631	0.0447064			40.9104	22.953	33.7972	32.2385	28.7233	31.3069	33.9231	45.2987	36.0859	31.0328	44.1082	36.4521			55.909	51.4084	60.9398	38.9998	60.0897	65.7983	20.2306	65.0888	65.3924	31.3961	61.621	59.1489			0	1
	FOXJ2	50.0955	85.8785		-0.616437	0.0905154	0.321643	-0.0722345	-0.0751479	-0.317863	-0.0202111	-0.319705	-0.429168	0.15269	-0.0358716	-0.395442			46.2282	11.4854	33.3671	29.6752	32.7036	51.5348	45.2414	56.6797	47.138	34.0846	34.7966	47.0255			31.5932	45.4341	48.7853	58.5927	62.6469	38.0957	60.587	58.2726	47.2712	50.8023	66.702	46.5198			0	1
	FEM1B	50.0534	85.3025		-0.750082	-0.334484	-0.107813	-0.302798	-0.551459	-0.404646	0.345958	-0.355714	-0.623338	-0.0885785	-0.194875	-0.454031			121.978	48.1472	87.796	67.0694	79.9628	104.592	80.7098	138.289	107.978	115.068	78.8157	88.7461			31.6637	47.0969	68.5643	64.0197	42.3529	37.8889	51.0324	59.281	40.7199	62.4103	66.8219	47.7907			0	1
	PAN3	50.0473	83.0354		0.105194	0.0234243	0.196971	0.345653	0.973229	0.489322	-0.199699	-0.273622	0.0199575	-0.156756	-0.201229	-0.246688			41.8821	11.9456	40.3858	35.8484	31.1259	32.2473	39.197	67.168	45.8886	30.8885	50.4716	43.663			61.7621	42.7094	65.3264	53.4101	21.4967	44.022	52.304	52.4094	68.0611	52.4903	57.5915	52.4069			0	1
	PREP	50.0407	59.5265		0.0528448	-0.40355	-0.205287	-0.0984605	0.237162	0.475762	0.588827	0.0110246	0.368353	0.00742698	0.25972	-0.213442			51.4351	27.8607	34.3468	29.9766	108.398	47.717	40.6791	44.6101	34.4722	56.74	28.9781	40.2566			52.6624	35.7541	62.8825	63.5722	65.9014	30.2694	32.3378	60.8678	36.2286	63.9744	59.4731	64.2219			0	1
	TBRG1	50.0288	91.032		-0.197236	-0.290068	-0.0618632	0.280476	0.051231	-0.0718284	-0.584072	-0.712201	0.238641	-0.151867	-0.156224	-0.351904			39.6731	27.5333	44.5283	44.5734	36.3131	43.2498	50.5925	49.4101	48.4699	27.2257	53.4602	52.8078			47.3862	46.0129	62.1178	53.2427	71.0571	62.6425	31.5216	27.3273	57.0497	55.4753	69.4163	42.6995			0	1
	MMGT1	50.0075	88.6553		-0.631434	0.080192	-0.263748	-0.436848	-0.0462933	0.0712976	-0.152459	-0.485399	-0.358561	-0.0120814	-0.157164	-0.241846			50.9993	13.589	61.3114	50.4947	53.3696	52.1878	51.8625	55.1159	43.769	41.6676	51.1521	56.6208			25.4448	43.4321	48.7357	50.1746	63.5586	61.3905	62.3673	40.2068	45.2015	59.4077	57.1654	62.6849			0	1
	VPS4B	50.0006	81.6428		-0.146574	-0.402503	-0.167332	-0.425966	-0.90893	-0.278225	0.269033	-0.157654	-0.266134	-0.749202	-0.0733099	-0.274483			72.6111	35.4526	69.2126	59.165	123.442	82.2546	64.3196	86.943	64.9411	132.686	63.8892	71.4219			62.0494	45.6488	64.1773	46.6019	25.7878	45.4549	49.8667	70.8947	64.0896	24.4362	75.904	63.102			0	1
	C2orf68	49.9947	92.6811		0.800225	0.421539	0.188621	0.290234	-0.143164	0.00221147	0.559271	0.0443021	0.227449	0.00899307	0.0978701	0.402086			28.8764	21.0934	34.8754	34.3661	37.2603	28.6735	33.5276	42.1303	41.4995	26.1914	36.5439	37.8108			22.8538	39.5298	60.0902	58.604	58.954	58	34.9615	64.3729	60.2127	55.8139	66.0767	47.2099			0	1
	GGA2	49.9578	66.398		-0.10568	0.34511	-0.409284	-0.268284	0.229346	0.0382567	-0.992366	0.0253724	-0.488536	-0.00128275	0.292189	-0.940838			79.7263	38.6294	145.286	157.064	62.7934	59.3018	198.533	117.587	124.669	68.356	160.347	215.515			66.1243	47.2342	48.1601	59.2922	59.4137	62.9413	27.4482	71.25	47.6298	62.8604	56.8877	23.1735			0	1
	GRLF1	49.9389	91.8971		-0.662996	-0.199868	-0.444189	-0.972476	-0.690703	-0.272606	-0.136779	0.0114015	-0.295055	-0.142333	-0.128774	-0.590019			126.932	112.529	171.159	178.785	148.364	163.236	124.216	181.068	134.603	119.812	131.251	142.063			26.5634	64.2666	47.1937	32.0945	35.8859	60.6867	66.1315	70.9418	62.7393	68.1102	63.5014	36.1335			0	1
	EPC2	49.9312	84.4241		-0.604768	-0.298458	-0.0106851	-0.261447	-0.0458865	0.0282788	-0.271486	-0.526662	-0.304008	-0.177033	-0.241922	-0.000267002			31.1502	12.0941	31.3535	25.1706	25.584	26.9307	30.6388	45.4221	36.4973	21.5613	44.6698	29.6089			31.7567	36.9428	56.5312	51.5524	64.3163	56.9408	53.9968	39.3534	53.813	51.5597	53.8381	62.2175			0	1
	RNF25	49.917	97.4332		-0.00251022	0.283727	0.17282	0.218288	0.294457	-0.290322	0.120799	0.362701	0.157067	0.0969249	0.221109	0.205791			23.8874	13.5801	17.2893	20.5552	15.1309	21.4457	18.637	16.7307	22.3267	18.1252	22.3007	17.9788			48.824	38.2077	53.1833	54.5733	49.175	49.2049	57.8019	41.8266	57.1914	49.3855	47.8561	56.493			0	1
	MED17	49.9152	91.8689		-0.0840065	0.0833759	0.257834	0.355295	0.482075	0.291983	0.343893	-0.0540353	0.114489	0.0492468	0.275792	0.282676			29.9265	10.9477	24.7416	22.8058	22.719	25.3319	23.0288	31.9981	28.249	23.7099	32.829	23.9558			46.2561	45.2742	47.2117	47.2141	40.1661	54.539	46.5864	59.8307	64.2437	51.6108	56.1742	45.661			0	1
	C1orf55	49.89	93.2001		-0.457329	-0.129862	-0.215076	-0.825493	0.26066	0.217022	0.121861	0.155383	-0.224776	0.0975604	-0.315003	-0.14561			33.0802	24.5867	38.7469	31.2595	29.1882	29.3486	42.5716	36.0978	31.128	28.829	36.1383	44.4044			42.5876	49.4074	55.5123	28.2509	54.4556	59.9042	64.7329	48.6914	53.8278	47.3702	45.4139	62.2577			0	1
	COQ5	49.8688	86.8168		0.381339	-0.262787	-0.187388	0.288611	-0.233906	0.000177251	0.374636	0.172888	0.239079	-0.173161	-0.0195537	0.238993			18.9013	43.7153	41.9423	38.8485	37.2005	16.8724	21.2646	28.7236	27.7706	23.3653	32.8593	22.9531			36.3124	47.8458	66.2497	48.5633	51.4434	48.6258	40.8995	52.1508	57.9792	42.4811	66.0151	49.9007			0	1
	YTHDC2	49.8408	94.9661		-0.206888	-0.212326	0.356006	-0.0945941	-0.00437244	0.151632	-0.161255	0.0748725	0.23352	-0.480873	-0.146026	-0.0881876			34.3285	23.9289	37.3349	33.6113	32.5332	32.3808	29.553	43.7889	30.601	38.422	32.5763	29.908			48.1808	45.6577	45.2745	58.4138	57.305	51.5879	55.9948	54.4832	45.3936	27.5977	61.2554	59.8975			0	1
	KIAA0196	49.8364	88.7634		0.0940601	0.694863	-0.282233	-0.296506	0.272937	0.457813	0.194869	0.457124	0.0329114	0.351203	-0.147386	0.218504			50.4183	23.3801	71.7609	59.5516	58.3447	61.2585	54.0434	77.0907	54.5578	50.444	55.8621	54.0918			50.8389	25.461	63.4401	50.8349	53.5944	52.436	57.8107	36.8244	63.4029	46.7695	61.642	53.3058			0	1
	SMARCD2	49.8346	77.8317		0.595626	0.0878755	-0.00693903	0.693953	0.587806	0.0688182	0.75346	0.394026	0.270158	-0.0538408	0.330772	0.347047			114.099	68.3257	50.9625	51.8671	120.888	105.702	87.973	122.366	137.357	114.863	66.5839	91.3205			32.7863	65.2098	63.5122	34.1167	44.2759	63.1673	32.1902	47.5806	59.4959	68.6789	49.9056	61.0737			0	1
	MED25	49.763	78.4486		0.692328	0.552458	-0.0454353	0.163073	0.342622	0.115528	-0.117854	0.982528	0.17802	-0.0259899	0.0644551	-0.05769			45.1895	19.4502	36.6338	54.4283	54.3381	90.3703	47.8949	28.5791	41.5767	43.7676	63.5934	51.0402			35.555	29.6463	55.4486	56.5741	54.129	56.8626	62.861	22.519	61.2439	64.4708	70.6513	61.2594			0	1
	AASDHPPT	49.7383	92.9104		0.321863	-0.365317	-0.142606	-0.0653413	0.730394	0.360738	0.514745	0.0872688	-0.151923	-0.22938	0.0235645	0.319882			29.5263	32.5624	59.16	49.4528	22.7902	28.7118	31.6144	41.3901	39.9035	40.0512	39.9221	35.5095			37.9596	43.8358	69.3881	59.0022	30.6849	51.0393	39.0834	54.9081	66.6206	53.3674	69.2442	42.5752			0	1
	BFAR	49.7067	88.3852		0.245242	0.0875732	0.510434	0.685405	0.40332	0.273068	-0.133162	0.28635	0.0295139	0.505913	0.442944	0.0859679			54.2696	34.3023	58.8133	54.9407	67.8182	56.3777	77.6552	64.2955	50.5196	37.4804	50.1997	87.7344			60.2231	65.6218	39.4187	26.041	47.8703	49.6573	70.123	56.9694	73.4775	32.2	39.657	67.3384			0	1
	TPP2	49.6986	93.9238		0.136173	-0.436515	0.318208	0.529805	0.581424	0.552909	-0.174461	-0.0349857	-0.219052	-0.139376	-0.293734	0.0365613			45.7926	36.7023	40.8689	35.8228	45.0524	41.1184	44.1686	58.0127	41.3495	39.356	60.0215	45.587			60.4816	34.985	52.515	32.1905	34.9263	43.0969	61.8024	64.668	56.1402	57.8187	50.7235	66.9097			0	1
	ZNF740	49.6949	86.8482		0.248324	0.873411	-0.0611644	0.0182452	0.238786	-0.0764657	0.383777	-0.0535792	0.0969718	0.323906	-0.163788	-0.0133123			25.2897	10.7842	37.3832	37.025	30.7908	25.8261	30.8733	49.2392	39.6447	25.7285	52.2096	33.9723			34.5791	18.2716	63.795	64.2786	53.8348	52.6556	39.4616	58.0145	69.0814	48.9256	69.2531	61.3626			0	1
	BOD1L	49.6748	82.2402		-0.456969	-0.0292212	-0.222822	-0.38459	0.0246431	0.0681055	-0.431743	-0.523077	-0.352547	-0.121112	-0.480705	-0.269262			57.2644	18.7746	72.6421	62.5786	46.4858	81.8982	63.2481	98.8178	63.99	50.5275	77.3815	65.5093			39.3536	44.6668	58.0276	48.9417	61.623	58.7801	49.0314	42.7504	51.1618	56.2782	36.1077	58.4583			0	1
	KIF3B	49.6662	70.2445		0.0402362	0.121707	-0.69533	-0.467093	0.0204316	0.532354	-0.118049	0.331325	0.190713	0.419376	-0.304183	-0.176329			65.9637	54.3141	212.659	193.59	114.096	78.4094	81.7412	91.507	76.7243	46.2793	93.7498	86.0998			58.1067	53.688	39.2626	42.324	65.7934	31.6287	70.0402	50.295	53.0828	32.2887	52.5908	69.0029			0	1
	SND1	49.6569	85.3025		0.177679	0.316962	0.48532	0.540776	0.940261	0.170082	0.436966	0.340898	0.584053	0.175352	0.0997646	0.495571			186.923	170.007	154.742	156.951	182.864	200.862	166.914	190.139	293.869	172.607	190.105	172.694			63.6797	57.3701	40.3287	38.3143	30.8876	66.0916	48.8663	55.9658	34.1273	63.816	82.8479	42.0967			0	1
	SFRS2B	49.651	87.2374		-0.282023	-0.837002	-0.284147	-0.447837	-0.104631	-0.0456728	-0.218722	-0.563402	0.192053	-0.66608	-0.175107	-0.162517			60.5401	40.1982	82.6977	75.2942	66.2371	59.2771	55.7681	75.9651	87.5477	58.5756	85.0849	64.8291			42.2359	23.0961	59.4582	40.6136	69.2055	69.59	60.1359	36.8874	62.179	31.9063	74.0433	65.7667			0	1
	CCNI	49.6458	77.7373		-0.878545	-0.797022	-0.102658	-0.664654	-0.207406	-0.646528	-0.350002	-0.291715	-0.0896524	-0.537286	-0.0932756	-0.211977			275.459	83.3947	330.336	295.542	196.157	294.735	250.596	353.713	312.521	209.552	386.535	249.188			25.8904	22.933	70.348	40.5434	71.1878	35.615	59.4408	68.9569	82.2645	38.2166	59.2838	76.5154			0	1
	ZNF830	49.6395	95.6532		-0.1009	-0.143182	0.202254	0.452835	0.220806	-0.0426836	0.0886841	0.0671473	0.237738	-0.0105172	-0.271044	-0.0862086			19.4375	10.3269	14.4474	13.9177	16.2513	14.0728	15.964	17.8807	18.0269	14.0578	21.9596	16.5497			51.4409	39.8792	49.419	37.1657	51.6323	52.0411	52.1656	52.3184	56.21	50.4509	53.6277	53.7859			0	1
	MTOR	49.6194	91.8323		0.042286	0.135983	-1.20623	-0.684568	-0.159036	0.136666	0.257413	-0.1089	0.291691	-0.0321953	0.0352516	0.275459			67.5828	49.9343	120.056	108.901	78.7345	85.7065	63.381	89.2913	84.5714	78.6937	60.6405	60.3884			49.6935	54.2338	21.8608	35.5205	66.1034	61.342	44.6636	72.5622	36.6053	67.5862	74.1513	47.4264			0	1
	INTS10	49.5926	91.7261		-0.195408	-0.899257	-0.308895	-0.154037	0.343256	0.387891	0.153146	-0.29632	0.183397	-0.443033	-0.252029	-0.0165569			51.9026	52.158	54.75	55.1017	50.8113	40.3155	48.4984	54.9148	68.9671	59.6813	86.5973	49.9632			47.932	22.8797	54.9222	66.7332	43.7419	45.4198	64.1583	48.8931	63.326	35.8612	63.9012	64.117			0	1
	ARFGEF1	49.5796	86.7293		0.134623	0.231851	-0.872325	-0.662405	0.0681527	0.441529	0.346474	0.625221	-0.0277126	-0.0572901	0.133235	0.409515			82.952	31.6088	128.083	106.781	98.238	75.6349	67.7947	93.8026	79.494	80.7233	88.9871	69.9243			53.7128	46.7379	28.0513	41.6351	66.9706	49.1704	51.1985	29.8332	67.9762	66.2623	73.4454	47.9729			0	1
	TM9SF4	49.5286	90.1844		0.652885	0.162973	-0.0050192	0.0831508	0.738527	0.381287	0.628581	0.458753	0.185057	0.105633	0.20442	0.463551			87.0548	69.5889	113.692	116.93	123.939	119.638	93.6781	94.0588	117.194	104.689	86.2714	89.1704			30.6594	68.3476	77.4006	53.2849	33.5985	45.6462	33.2512	45.5814	60.3568	60.7289	73.1339	43.3011			0	1
	RANBP9	49.5222	84.6647		-0.108675	-0.0545263	-0.287202	-0.266363	0.0699675	-0.335164	0.278439	0.453964	0.134989	-0.971978	0.331901	0.396838			59.3251	31.7492	45.9534	40.0051	42.2698	78.7022	48.3628	52.8724	49.9381	96.6981	36.4382	50.6577			56.8824	59.139	53.6636	53.8461	72.7993	43.7436	58.7268	37.5029	69.7551	20.8891	50.8883	45.3682			0	1
	AKIRIN2	49.5097	92.1267		-0.0929418	-0.251042	0.0552595	0.434835	0.33886	-0.011518	-0.058089	-0.209928	-0.0525505	-0.0666646	0.470035	-0.569349			38.9955	36.6867	28.7379	26.7929	33.2752	47.1001	48.9166	39.326	22.454	46.5838	28.7301	53.2287			52.5135	39.8913	64.7956	37.5548	49.8377	63.3918	67.0515	50.7635	53.0781	59.6811	34.5037	37.5515			0	1
	NDUFS3	49.495	91.524		0.294729	-0.0895108	-0.573457	-0.115591	-0.365653	-0.369508	0.50614	0.485307	0.105867	-0.40476	0.175619	0.256711			62.1009	76.5245	96.5905	103.768	115.91	83.6046	49.4396	49.4455	62.017	76.2714	58.4897	53.6619			58.4668	66.7878	37.292	49.9091	44.9177	46.412	41.1123	41.4778	68.4585	35.714	60.1561	58.9175			0	1
	SSRP1	49.4452	84.6609		0.564341	0.300543	0.150531	0.0520837	0.760722	0.476139	0.975285	0.359747	0.19337	0.454545	-0.00172671	0.539737			161.49	69.4487	132.399	122.211	156.721	119.881	126.416	151.008	140.412	167.311	157.502	123.953			32.51	55.8217	75.0373	66.6511	40.7425	42.5107	26.7619	52.4668	76.0846	43.9045	85.0771	37.2488			0	1
	GLO1	49.4403	61.8685		0.338596	-0.0957174	-0.563929	-0.429048	0.878274	-0.0245482	0.302968	0.707477	0.467206	0.402097	-0.0159631	0.139613			108.052	118.112	159.609	128.219	86.9351	156.117	131.811	116.628	309.347	113.547	90.3416	147.008			55.4022	65.4199	41.4739	48.0177	29.3967	58.4767	57.2167	31.9444	34.0489	49.9625	83.6534	70.9284			0	1
	PRPF19	49.3951	82.3752		0.508001	0.119863	0.0576535	0.214144	0.776878	0.346063	1.14232	0.729578	0.348306	0.197386	0.280105	0.629104			120.889	89.884	88.6521	95.8799	121.598	99.1524	79.3056	109.964	176.136	139.849	104.685	76.5586			42.4757	76.664	77.1708	62.8198	35.7789	51.4175	25.2045	36.5057	60.6838	63.926	63.1481	34.9183			0	1
	MED14	49.387	84.417		0.0247359	-0.156789	-0.079033	-0.216415	0.414352	0.61753	0.59281	0.427462	0.0367321	0.148177	-0.0765238	0.515136			58.8964	29.3296	67.3079	56.8233	77.0326	74.968	47.5549	55.1683	54.1677	55.7581	65.595	48.1539			51.4463	53.4021	74.2782	63.5104	43.7561	37.7566	34.8099	35.6629	62.0946	53.4473	70.33	35.768			0	1
	NAGLU	49.3544	72.6441		0.318377	-0.448258	-0.392575	0.322141	-0.0106119	-0.186885	-0.312552	-0.0251748	0.204535	0.226838	0.0306301	-0.0493858			39.9859	93.964	62.8967	100.329	46.0972	44.8618	50.0695	39.3813	66.8115	28.2687	63.5356	53.0017			48.3013	42.81	49.9088	37.2052	66.6477	49.3908	46.851	49.3942	43.9192	44.6354	61.8184	60.1097			0	1
	C20orf11	49.254	89.9463		0.592039	0.289655	-0.169156	-0.135889	0.5884	0.348645	1.02085	0.483565	0.292034	-0.137012	0.136631	0.442224			80.0575	49.8534	79.8299	75.0948	81.1536	68.8053	60.6463	84.356	80.4775	120.222	78.8878	63.6999			31.057	49.1048	70.4685	73.0399	38.3901	45.9187	25.5741	41.5765	60.7461	65.7885	78.5332	47.7139			0	1
	SDF2	49.2417	93.4662		0.451465	0.197791	-0.415347	0.290751	-0.201331	0.000476317	0.24556	0.53092	0.0778627	0.23456	0.427177	0.510403			40.3395	28.6875	44.7914	45.0403	43.7698	35.5404	36.7794	34.227	50.7225	30.5569	47.0253	37.1352			37.0797	56.952	47.0402	58.284	55.5702	56.0463	54.5658	34.5876	61.3012	55.3067	40.01	45.0858			0	1
	PI4K2A	49.2384	88.353		0.241132	0.119299	-0.721712	-0.0631447	0.107779	-0.179575	-0.155216	0.106494	-0.283333	0.29126	1.01597	-0.298183			46.0072	27.2944	60.4555	61.6097	32.1982	50.2082	58.9135	44.2478	37.6547	53.4101	38.0607	59.2461			52.4454	50.0387	31.2201	58.2631	64.4276	57.5979	62.6559	68.8313	51.8264	47.2201	20.4704	55.9324			0	1
	CC2D1A	49.1981	73.305		0.442931	0.298248	-0.0289286	0.364462	-0.398208	-0.374022	0.460267	0.294583	0.0390366	-0.145634	0.510254	0.236698			58.102	30.1315	32.3744	48.8782	124.731	66.5589	36.7853	39.4234	50.6082	63.1414	38.4789	38.7756			38.8178	46.3714	60.9562	47.3401	48.3177	44.8182	44.3686	47.9477	65.7089	61.9133	39.074	53.9805			0	1
	GNPTAB	49.1681	76.889		-0.0214407	0.229604	0.12739	0.0821464	-0.866501	0.164013	-0.318094	0.00834565	-0.501582	-0.00175982	0.374414	-0.468432			59.2845	15.1049	66.9143	53.4603	112.359	57.9415	101.98	70.2137	109.677	57.4927	42.3175	109.41			55.1569	38.7582	65.6699	51.857	28.2129	65.7363	57.7298	60.1903	35.4812	59.263	49.5182	42.6331			0	1
	CAPN7	49.1668	84.236		-0.183772	-0.238865	-0.758803	-0.123571	0.0536304	-0.167992	-0.175155	-0.280805	-0.140521	-0.628252	-0.517937	-0.244691			34.8933	23.2064	41.1391	34.9125	30.5227	40.1518	31.2256	53.6602	43.13	30.8836	67.5865	34.5917			53.9358	51.3941	27.6164	56.2419	66.3703	51.7355	58.8218	57.7642	69.054	29.3073	37.2352	55.4656			0	1
	C20orf111	49.1479	94.8571		-0.0957441	0.346523	0.359069	0.297225	0.699703	-0.0375723	0.647059	0.175296	0.0472643	-0.136074	-0.215343	0.102122			41.2733	20.613	30.3107	27.5765	33.4823	37.38	29.4685	40.1117	34.0774	37.3152	36.3835	31.2458			53.5476	41.0441	48.7851	53.0895	25.7388	57.5051	34.4789	60.6519	61.2013	53.5295	61.4305	58.2122			0	1
	BRD3	49.147	87.7236		-0.180476	0.225086	-0.414881	0.116335	0.370448	0.227855	0.0513	0.299946	0.226795	0.252128	-0.199989	-0.119864			48.0934	19.0656	41.7168	42.5181	41.8707	49.5665	43.5224	53.1399	66.1263	36.8458	54.1526	47.5455			48.9955	43.6967	34.4798	50.7125	47.1995	50.7097	53.5415	49.4036	50.4198	45.9928	58.4281	62.7317			0	1
	TYK2	49.1408	95.9173		0.644146	0.366441	0.74609	0.392758	0.187868	0.302145	0.00520771	0.356912	0.409297	0.455142	0.198014	0.187475			52.6652	42.5235	44.988	63.5906	60.4429	59.4492	65.9404	49.4465	51.5659	42.4254	56.8869	64.5689			31.8322	50.0347	30.6901	51.8126	65.6388	41.2697	67.2392	51.2164	49.7643	40.5264	69.5425	62.843			0	1
	TMED1	49.1329	83.7206		0.516726	-0.151032	-0.129068	-0.0831373	0.3085	-0.00687965	0.176377	0.369304	0.208475	0.338864	0.266715	0.156277			25.2921	34.7759	39.7548	51.6817	23.4582	15.9241	27.9129	21.1817	38.7058	22.2461	43.1935	30.8068			35.4349	54.6978	63.3044	66.7962	45.653	44.3472	58.9168	35.8606	53.2917	36.293	51.4966	58.5923			0	1
	MRPL16	49.1239	84.1144		0.562414	-0.315023	-0.446588	-0.347022	0.294211	-0.00442053	0.376884	0.108137	0.298233	-0.0302203	1.13867e-05	0.257725			32.968	54.707	50.9294	54.7224	53.044	39.8403	26.7418	31.332	29.4515	31.2324	18.3819	28.0329			32.1275	52.2492	43.4176	31.173	56.8228	59.8262	48.8036	58.5252	55.5998	55.7285	54.7338	54.3142			0	1
	RPAP1	49.1198	97.2853		0.195998	0.523405	0.033731	-0.0109572	0.369021	0.10576	0.505852	0.0194746	0.0127219	-0.0646778	-0.224341	0.117596			29.1853	16.6257	25.9706	31.258	29.5233	32.0939	26.3467	29.8058	33.4822	32.4903	27.5085	25.0849			45.622	31.1416	60.2651	61.9696	44.9345	48.5492	30.4524	58.2098	59.426	58.7462	54.1116	52.6867			0	1
	NDUFA13	49.1022	89.3105		0.355484	0.164594	-0.146755	0.313096	-0.306645	-0.581557	0.365188	0.828365	0.254572	-0.376702	0.435687	0.25735			139.704	134.42	143.032	179.672	180.406	139.985	94.9643	69.2528	161.62	141.225	139.024	96.3581			56.8383	55.5719	65.206	60.0223	53.5847	34.9424	54.8339	26.9168	62.6857	38.5445	40.8701	60.8791			0	1
	ANKLE2	49.0806	88.1266		0.576169	0.179204	0.434909	0.350212	0.525852	0.46174	0.513705	0.112919	0.075527	0.504242	0.610813	0.281846			68.8505	30.2838	62.1849	59.4242	52.5489	54.8868	69.2056	78.0617	60.892	79.1264	61.3028	66.9199			39.1177	56.4405	45.586	51.752	45.3167	43.5318	39.6434	78.3887	75.369	40.3968	35.5959	59.2844			0	1
	RAB11FIP5	49.0719	41.9233		-0.173399	0.110713	-0.450793	-0.795599	0.00349942	-0.0146833	-0.166568	-0.00192329	-0.0152328	0.348893	0.367943	-0.114665			40.9463	14.1644	153.678	184.914	37.5615	41.6283	51.6082	58.0412	42.9931	43.008	30.9877	50.4091			47.2277	35.5539	51.1147	30.2681	59.8656	53.141	58.9648	69.6795	66.7829	34.2737	45.4632	57.747			0	1
	RPS6KA3	49.032	87.6993		-0.312203	0.0499848	-0.0877223	-0.0497161	-0.0525151	0.334433	-0.712476	-1.18426	-0.0293743	-0.275694	0.534448	-0.0123541			74.3958	85.6657	93.6192	73.2419	135.844	89.5985	127.441	88.0505	92.8421	75.0262	70.2401	125.032			54.1015	59.4656	69.6635	50.9455	72.0613	56.8408	32.3457	17.1057	56.3028	53.3127	38.9521	68.1038			0	1
	KIAA0247	49.0305	77.1844		-0.398715	-0.192743	0.0549143	-0.277147	-0.908332	-0.31102	-0.515226	0.109746	0.0629536	-0.00813716	0.376612	-0.826711			72.9564	27.0207	130.763	131.612	142.42	100.866	179.492	111.72	88.7026	111.498	106.73	180.386			28.8091	46.276	77.3704	58.4943	29.6238	55.4889	43.8196	66.1927	65.0716	66.983	52.6891	31.3722			0	1
	DCAF12	49.0243	88.915		0.458855	-0.0914953	-0.203147	-0.000165485	0.160811	0.34262	0.58122	0.3568	0.230364	-0.167061	-0.197492	0.695434			47.4692	35.5386	58.5986	50.0659	74.4639	63.486	58.3541	67.2754	57.2248	75.5874	51.9408	60.922			26.7334	62.7647	66.513	62.3306	71.2158	37.8221	36.8874	46.2122	52.9772	59.2939	63.7233	32.119			0	1
	SDCCAG8	49.0117	76.0401		-0.205669	0.314915	-0.177073	-0.164135	0.376181	0.158677	-0.447867	0.0734134	-0.00173096	0.210977	-0.142419	-0.282264			21.8796	8.84048	26.6671	23.8578	12.9716	18.8601	30.7954	27.7708	22.4632	15.498	46.7799	32.4074			46.4231	34.3805	59.7001	56.5191	41.6409	55.8574	33.4254	60.715	62.2209	39.1722	68.0946	47.2953			0	1
	TMOD3	48.9864	73.3623		0.242449	-0.00329125	-0.167535	-0.353988	-0.324773	0.00551788	-0.483986	0.129934	-0.0845983	-0.648769	0.377432	-0.676752			70.714	36.942	94.8084	73.3615	107.85	108.03	134.33	71.7292	56.865	180.103	46.9856	142.076			34.2998	59.0752	74.8716	53.9791	60.0406	52.3728	47.2334	58.894	56.5124	32.7459	44.9737	33.4915			0	1
	MUS81	48.985	92.4583		0.341807	0.553627	0.513283	0.236998	-0.0113105	-0.290339	0.305679	0.382455	0.131561	0.402742	0.245446	0.376088			28.4725	12.9525	19.2554	25.9316	36.7071	35.0907	23.7272	20.4336	25.1962	18.9733	27.3787	23.6997			47.8902	32.8165	40.3006	56.8336	69.9723	53.4549	54.2205	45.243	54.9882	40.402	52.1232	51.1906			0	1
	INO80D	48.9447	83.8733		-0.347883	-0.0233261	0.24736	0.16213	0.170427	0.383047	-0.219197	-0.330038	0.0167354	-0.24743	-0.103722	-0.0706856			26.4201	10.8514	28.0875	22.759	22.8219	37.0055	23.32	37.2681	24.7787	24.1945	34.8449	25.2271			37.908	43.5572	57.6498	53.3392	50.9548	41.3889	48.7051	48.5485	54.2061	40.8952	60.3029	56.6943			0	1
	AUP1	48.9352	90.9735		0.898027	0.157778	0.338632	0.602407	0.155656	-0.0370221	0.746655	0.677479	0.282938	0.362916	0.0759821	0.648068			116.881	133.955	85.7355	105.285	157.162	140.593	105.986	82.5768	115.156	116.045	104.364	103.796			24.2248	73.5655	51.7992	44.8013	75.8151	52.6271	36.5424	36.5319	59.925	49.5948	74.7462	41.3811			0	1
	C5orf51	48.9336	91.6628		0.294283	0.280671	0.0114453	0.147998	0.229249	0.259638	0.760661	0.138342	-0.128539	0.260144	-0.142829	0.457497			35.9946	18.9127	41.8889	34.1572	29.208	47.3424	33.0681	47.3135	46.7804	32.0579	42.9054	35.8777			43.489	41.6719	69.6406	51.8997	56.5116	50.7644	27.0513	53.6118	68.7912	43.0151	65.9182	37.1633			0	1
	FNTB	48.9293	92.661		0.242928	0.286717	0.134558	0.417201	0.31083	-0.127264	0.488095	0.181117	0.0424872	-0.174263	0.174535	0.243972			24.6016	12.4563	29.3868	29.3501	22.6785	31.8509	23.9977	28.959	31.0195	36.4383	20.0388	24.7076			38.6911	44.0362	62.9393	42.3361	42.6274	56.6189	33.4239	55.0221	64.5354	52.5263	58.0567	48.7965			0	1
	CISD3	48.9291	75.1662		0.450798	-0.215384	-0.187278	0.191631	-0.3426	-0.378971	-0.140265	0.763744	0.328164	0.129089	0.12063	0.149127			46.3267	101.918	50.9494	73.2826	98.4744	62.8466	35.4183	28.7208	53.577	27.5246	52.3164	39.0216			38.2269	58.0654	58.2767	58.0023	45.9839	41.845	55.4238	25.9222	48.4593	53.9731	57.8745	61.9956			0	1
	GRWD1	48.8891	95.3935		0.39498	0.145188	-0.0351623	-0.0608873	0.649041	0.33649	0.572383	0.544151	0.240037	0.17636	0.140396	0.178557			42.3017	31.2335	34.7159	41.9277	34.974	32.3429	32.8593	31.7392	37.7201	48.4982	34.4851	33.9184			49.128	55.6718	63.6337	63.3666	33.0077	36.2936	33.8876	36.6722	57.4537	57.3389	65.9241	54.6387			0	1
	OSGEP	48.8746	94.5356		-0.00511098	0.0114931	0.156389	0.0319407	0.0444367	-0.124052	-0.142519	0.271973	-0.0297933	0.150955	0.558653	0.189189			23.4937	15.712	15.7009	17.7053	22.9045	18.3949	19.9912	17.1707	19.8497	14.248	22.1551	20.4674			58.699	51.231	53.6052	50.7906	55.5766	53.2731	46.0666	47.0186	49.4861	46.8232	29.2112	53.1533			0	1
	ZNF629	48.7945	86.2503		0.178344	0.213102	-0.285958	0.461949	0.365113	0.201832	0.0727572	0.456263	0.0561807	-0.125084	0.102686	0.0796804			37.3449	13.7181	47.0333	50.9761	39.3635	39.1523	35.7134	44.6064	43.4272	32.0015	41.171	39.686			49.774	40.1955	46.6198	33.158	48.5157	45.5693	57.4578	39.7977	66.0067	49.6946	61.2801	59.5119			0	1
	IDH3A	48.7146	78.0812		-0.24107	-0.214662	-0.649828	-0.0599816	-0.825859	0.0282099	0.257747	-0.0537648	-0.258414	-0.577093	-0.0816695	-0.222396			61.6593	35.0334	80.2587	73.8508	133.336	73.9173	49.223	50.0279	69.1281	96.6368	41.0843	51.4419			51.0062	49.5634	34.4814	54.8144	28.4513	59.4862	59.6333	57.355	58.2184	29.8703	65.8967	59.0831			0	1
	ILKAP	48.7079	92.357		0.0531552	0.227257	-0.0133238	0.231071	0.497989	-0.0493004	0.475955	0.360343	0.191935	0.214701	0.374484	0.219113			25.1105	13.9557	17.1638	19.2403	20.8773	17.1599	18.2645	17.1465	20.8475	18.4667	26.7299	18.5595			54.8508	48.3735	51.7325	54.2851	42.0834	54.891	39.7831	45.1981	55.0345	47.3309	39.687	56.3666			0	1
	RABGAP1	48.7071	77.8886		-0.901886	0.131086	-0.244641	-0.362289	-0.195765	-0.502385	-0.165475	-0.315701	-0.393173	-0.129314	-0.478114	-0.376591			109.971	19.2298	75.6138	65.5593	67.1238	82.8655	70.1601	100.636	117.069	72.7539	132.377	72.9322			23.9342	52.9656	51.7322	52.1304	50.3491	33.1373	66.6309	61.0659	55.2525	62.2801	41.765	55.7998			0	1
	FTSJ3	48.6889	92.9814		0.32315	0.554103	-0.408645	0.22667	0.422094	0.34722	0.576772	0.350897	0.158081	0.268504	-0.110978	0.463935			66.2836	32.9665	64.6042	72.7043	49.7508	38.4847	47.8898	54.5552	64.8128	57.6795	57.5197	48.0148			45.9593	34.5365	52.4866	58.5797	51.9401	42.5331	34.5185	44.0836	73.1698	52.2803	74.9824	39.4606			0	1
	DUSP11	48.6515	88.9344		0.324255	-0.236076	0.100529	-0.0277727	0.158223	-0.0170898	0.925474	0.122492	-0.189462	0.0762023	0.142277	0.169814			28.2886	12.8899	24.7394	21.5354	23.3063	25.9718	20.6792	23.8135	24.5632	34.9337	21.201	22.3834			37.5726	41.9606	60.468	54.2517	57.6074	53.2819	23.3996	55.3515	55.6917	55.6178	57.695	49.4984			0	1
	ACTR8	48.6302	87.86		0.0378755	0.135977	-0.925867	0.086438	0.130127	0.0977737	-0.242028	-0.0196672	-0.00405531	-0.402246	0.0421119	0.0076854			22.558	9.53327	34.0474	30.2288	21.3561	17.23	19.4815	24.8506	20.8421	19.7083	22.4961	19.5501			58.2346	40.2397	23.0064	45.7132	57.2596	55.2858	51.9031	61.3959	57.5114	34.0514	63.8658	58.8064			0	1
	NINJ1	48.5896	73.1198		-0.0846482	-0.0403111	-0.0572358	-0.185359	-0.0141967	-0.266633	-0.238372	0.734348	-0.226805	0.194475	0.953593	0.15485			52.9997	76.8755	92.7222	114.97	38.976	68.2504	67.7287	71.0055	61.179	41.7377	83.2963	59.759			41.1387	66.7632	60.9793	59.5488	60.2433	54.4703	51.825	30.0762	54.4545	44.7402	24.9753	58.5508			0	1
	KIAA0831	48.5863	89.5914		-0.0550966	0.36652	-0.0282372	0.358769	-0.0689556	-0.158084	0.226633	-0.485837	-0.168337	0.10651	-0.135456	0.238038			24.2677	9.67886	27.5243	25.5836	20.2774	22.5404	22.1998	39.9256	28.1798	20.3145	32.1582	23.4869			50.5133	36.8505	47.8863	45.6496	56.9351	41.9311	47.7341	38.1339	57.9032	52.2368	60.0631	54.7723			0	1
	SKIV2L	48.5201	96.9981		0.40563	0.419918	0.119533	0.182348	0.214716	0.0100296	0.563164	0.499989	0.347604	0.315052	0.316109	0.732937			51.0519	40.0156	42.1368	51.942	45.8161	43.9653	40.7669	39.6947	48.8814	43.7658	44.1536	38.6795			48.0303	41.3029	69.1014	63.3903	61.4503	64.8018	36.169	38.0513	48.8066	45.5108	54.0028	31.0903			0	1
	THOC2	48.5156	84.4749		0.169415	0.501156	-0.189308	-0.100742	0.931192	0.798479	0.247673	0.175777	0.0644887	0.244903	-0.195617	0.27891			57.4476	19.7599	60.649	52.7177	48.4255	62.6392	54.2753	72.1262	66.2911	43.5096	64.8721	60.2631			52.6569	29.2664	70.3069	65.3889	25.9703	27.1317	56.005	59.321	62.6356	45.7714	67.3692	57.0938			0	1
	RNF123	48.4914	92.902		0.132538	-0.111506	-0.744995	-0.0942284	-0.038937	-0.225462	-0.573777	0.295367	0.256411	-0.81385	0.135736	-0.243754			39.6232	50.038	47.0331	61.9545	47.0505	51.4389	41.3588	30.591	48.1834	46.2009	36.5997	40.5286			62.6538	60.5367	28.7063	56.2351	69.6026	57.7794	35.3268	48.884	53.0347	21.8839	69.02	52.9603			0	1
	WDR36	48.4423	95.2256		0.124929	-0.42198	0.0374375	0.107763	0.804909	0.707406	0.323437	-0.336958	-0.256642	0.139019	-0.194084	0.187954			31.7099	30.5413	42.093	32.4681	27.9383	31.5611	30.6204	49.9266	37.2004	36.9112	36.7025	32.0757			50.5794	39.0585	68.091	52.6661	28.6316	35.5992	48.9249	53.4576	57.9775	53.6449	58.1867	50.5014			0	1
	ATP6AP1	48.4061	81.6868		0.716583	0.746696	-0.360352	-0.246843	0.250902	0.246693	-0.323615	1.21393	0.442941	0.0910285	0.560092	-0.129093			157.103	77.6231	258.881	289.354	160.614	144.52	236.893	134.068	273.44	143.771	185.674	243.506			30.8091	30.6862	62.9371	70.6847	63.9139	48.321	65.1558	21.9966	44.9965	69.7213	41.3392	74.8492			0	1
	ATP6V1A	48.3978	41.0163		0.521837	0.0180332	-1.65526	-1.22778	-0.21934	0.429762	0.238148	0.336486	0.0842434	0.00738199	0.327067	-0.154085			55.968	60.903	428.366	355.707	81.8761	59.7092	102.492	93.067	90.7752	101.278	123.368	109.34			28.0384	68.7114	18.0864	22.9441	69.4956	49.8042	67.4417	45.1802	69.087	69.562	63.3829	71.7107			0	1
	WDR41	48.3976	92.4646		-0.0423185	0.125181	0.389374	0.446666	0.352555	0.0961134	0.141676	0.0682159	0.0715429	-0.0756831	0.352189	-0.305956			26.3819	12.485	26.9553	21.6281	17.0172	21.2588	26.1	30.149	22.7435	29.0368	27.1086	27.3948			47.4328	42.6668	39.3597	38.8129	44.5259	50.0177	59.0592	59.8945	56.1691	50.6194	49.2164	49.121			0	1
	TAOK3	48.3692	75.6983		-0.239756	0.0442161	-0.126671	-0.730399	-0.473114	-0.0896438	-0.943016	-0.0119645	0.350243	-0.119168	-0.148683	-0.446917			53.0153	27.7786	58.9234	51.2754	79.6237	92.6893	61.3586	52.8429	86.9505	39.6755	58.373	65.2487			55.0058	55.2617	69.299	32.9656	45.4206	65.5323	24.5375	66.0832	31.4259	56.8231	68.2661	42.9074			0	1
	ECH1	48.3381	65.7287		-0.00592906	-0.655313	0.205448	0.147816	-0.83165	-0.74799	0.0480078	-0.23638	0.176864	-0.569186	0.324579	-0.035098			191.473	546.517	247.972	332.355	326.276	223.917	146.861	157.315	198.659	165.021	138.142	156.188			67.0331	29.7335	52.7277	68.7935	27.4781	29.1045	70.0096	47.8995	74.1901	31.3191	55.0481	72.1143			0	1
	EIF2B2	48.2837	80.5141		0.212414	0.350106	-0.0332498	0.0488037	0.309406	-0.0164837	0.536426	0.197647	-0.0744045	0.168172	-0.282915	0.509086			25.6589	15.0261	36.2589	35.6715	26.5962	30.5907	21.5131	23.8289	27.3453	30.826	64.9529	20.4781			52.463	35.9638	61.6652	63.9158	46.4081	58.4144	29.8461	53.1762	62.6635	55.4852	48.1933	31.2141			0	1
	NAA30	48.2522	96.8124		-0.329185	-0.436813	-0.532254	-0.288732	0.047509	-0.110502	0.420432	-0.184619	-0.105797	-0.0516606	-0.234477	0.0997857			25.6768	23.4885	36.6668	31.6562	27.6433	28.4202	19.8979	35.2956	31.163	30.6761	28.8737	22.6271			41.7928	38.5483	31.4282	53.3806	64.011	45.9953	35.4926	56.1659	64.3214	58.0056	51.227	54.3335			0	1
	CUL9	48.2347	93.2333		-0.213844	0.836733	-0.157821	0.00778664	0.0172766	-0.141223	0.108874	0.0536355	-0.0362536	-0.321381	-0.0535989	0.19774			43.9576	13.3649	34.8257	45.2024	28.5088	39.2445	30.8523	36.9114	37.1897	34.4799	45.8187	30.3664			39.9293	20.8392	55.9232	60.2682	55.831	54.4897	55.9438	58.951	59.4749	28.3026	72.6185	48.858			0	1
	KLHL9	48.2014	80.796		-0.467446	-0.240531	-0.369281	-0.403012	-0.135162	0.00652495	-0.392452	-0.215134	-0.150168	-0.331472	-0.194414	-0.421543			42.4396	22.4742	80.9187	62.6734	53.5032	43.7261	49.7458	79.8647	73.2369	37.0245	60.3529	52.9319			28.8781	46.3529	41.0538	50.8638	71.1046	52.3609	33.4475	61.5207	73.0215	39.688	60.5003	44.1573			0	1
	CWC25	48.1923	92.7106		-0.086617	-0.162111	0.181642	0.57548	0.0926261	0.171151	-0.278474	-0.301957	-0.0639348	-0.0303262	-0.221411	-0.214912			22.0532	11.9064	21.3514	22.1752	18.8339	17.0324	23.895	24.1518	16.5543	17.7477	22.4383	24.6153			49.1686	43.2256	55.6067	33.7253	58.3583	54.1712	46.707	42.6003	51.3496	48.9584	57.781	43.754			0	1
	SETD1A	48.1915	91.6701		0.283235	0.308382	0.342446	0.507121	0.455548	0.15253	0.416802	0.292385	0.0617869	0.272313	0.0700763	0.291669			42.4628	21.0466	30.7562	41.8049	36.7772	59.8194	36.8246	40.2209	41.8967	38.8984	44.7164	37.4508			50.862	43.2381	47.1343	34.0668	39.8099	50.2947	38.0465	56.081	63.0787	49.9102	70.8642	47.9871			0	1
	DNAJC30	48.151	86.4792		0.238509	-0.214067	-0.317583	0.265125	0.0896838	-0.220421	0.290114	0.195431	0.286193	-0.0647404	0.0106463	0.183765			16.0821	21.0948	22.361	27.0468	15.8358	23.1042	13.9446	16.3185	22.4729	13.611	31.6361	15.738			46.3524	44.1198	45.7252	43.3878	54.1043	52.2338	43.9679	48.3799	52.0269	40.5394	62.0286	49.1432			0	1
	RABAC1	48.1434	92.0078		0.329032	-0.0698802	0.0479981	-0.183021	-0.499883	-0.700116	-0.261069	0.896441	0.196729	0.322285	-0.217443	0.0146441			75.6953	56.439	64.5822	92.3312	100.497	113.301	82.2839	42.2778	97.115	55.4279	79.1732	85.9693			49.2679	53.4428	61.1854	55.9113	42.6704	36.5712	47.959	24.4404	61.1923	45.1726	54.3818	64.9743			0	1
	GTF2H5	48.1427	93.9695		-0.141694	0.0589454	-0.524754	0.161501	0.429774	-0.318776	0.308875	0.0348078	0.0441075	-0.200791	0.115547	0.0472218			35.4227	27.4748	36.3494	31.9891	17.8613	26.7763	22.6781	35.0989	39.0489	24.7257	31.111	24.8223			43.1311	51.7213	34.5536	57.1492	41.4451	33.6854	46.7745	57.1415	61.6725	47.1239	59.5125	55.967			0	1
	IRF2BP1	48.1408	87.1641		0.295151	0.210926	-0.232525	-0.394149	0.105276	-0.215713	0.429134	0.564449	0.430478	-0.131546	0.129177	0.0700198			29.9534	29.7134	29.227	43.1149	33.5501	55.9954	21.8924	23.4105	42.1197	25.8443	39.8102	27.1885			46.432	52.2386	49.1866	40.5322	60.1311	58.124	36.3453	33.5102	41.5297	51.6438	64.9508	55.5122			0	1
	SNX27	48.1285	84.7886		-0.490039	0.721252	-0.327103	-0.391622	-0.0158715	0.255606	-0.0512427	0.595555	-0.22326	0.0736179	0.428034	0.175532			66.2076	22.6706	88.6205	82.2292	37.3596	48.9276	55.2928	51.9029	57.9015	34.6639	41.5291	60.414			39.6694	23.3786	57.0033	50.6113	65.6069	50.5332	66.4361	30.9478	64.8805	54.2552	42.0395	60.4355			0	1
	PTDSS2	48.1146	81.9623		0.252925	0.578889	-0.118844	0.051929	0.401949	0.0649351	-0.101322	0.283256	0.379987	-0.0130918	-0.000110973	0.179308			22.983	13.7807	36.5297	50.4853	22.7663	22.6082	22.5172	21.9031	30.9529	23.6447	34.382	23.0196			45.9159	25.7708	57.0336	64.2956	44.2413	48.7096	55.7941	44.5041	43.2913	47.6836	59.5105	55.5459			0	1
	RFX1	48.0567	89.6154		0.195967	0.0512934	0.146126	0.117363	0.00622567	0.0863066	-0.344602	0.347592	-0.0501929	0.0955541	0.172491	-0.100122			18.8796	10.728	17.0893	23.6557	22.4528	28.5089	22.9888	16.9007	22.3087	15.5638	29.0955	24.1008			43.0911	46.7274	49.4655	52.961	50.2434	47.525	39.4989	39.9125	50.7585	48.3454	60.8378	51.6766			0	1
	RB1	48.0496	79.68		-0.292443	-0.271838	0.34393	0.284464	0.512826	0.537557	0.0110856	-0.204604	-0.391977	0.025516	0.192823	-0.443374			54.0271	20.6574	85.1437	59.0515	48.9386	73.875	60.739	68.0561	57.5933	74.6045	50.995	63.4026			36.0822	37.3982	47.2396	48.2039	46.7489	44.636	51.5306	56.991	52.7851	57.4147	66.9235	40.5308			0	1
	UTP11L	47.9999	88.592		-0.197912	0.110063	0.170339	0.187646	0.72356	0.0399737	0.518707	0.281059	0.121967	-0.0208369	0.304081	0.318975			43.8085	16.6105	20.4766	18.81	19.8722	31.6058	24.5907	26.9589	26.5389	38.6164	21.6069	25.892			56.4268	53.0315	54.6624	47.5175	29.0903	60.7128	31.8997	45.1422	63.3418	59.5879	45.9509	45.1245			0	1
	MED13L	47.9799	73.6337		-0.790811	-0.185501	0.237064	-0.011573	-0.190347	-0.287407	-0.314244	-0.317749	-0.260172	-0.247543	-0.754453	-0.333095			96.3565	29.3802	113.792	92.4703	87.4592	124.95	116.579	215.325	101.118	104.171	118.192	118.376			24.9995	46.0368	49.6981	56.6285	67.4476	47.2866	58.5642	54.3405	60.4501	58.8247	26.1935	50.9877			0	1
	POM121C	47.9624	88.7425		0.164456	0.184743	0.360124	0.241018	0.517584	0.336339	0.538932	-0.017548	0.226362	0.22548	-0.0188885	0.151217			39.6416	21.2032	40.3232	46.2842	36.1952	62.3733	43.6181	45.1121	39.3393	36.3336	40.2929	43.1176			55.2739	48.9543	49.1551	44.0604	34.1577	44.7949	34.9926	67.9995	48.9096	41.6028	69.2969	50.8527			0	1
	AGPS	47.9482	83.7002		-0.116246	-0.201123	0.16284	0.622153	-0.0728917	0.512487	0.0863187	-0.217876	-0.784874	0.268997	-0.105935	-0.0302255			51.34	43.8853	74.9285	58.8647	78.9404	48.5485	57.6311	62.9952	29.994	50.0821	39.2051	62.0329			46.589	57.4596	55.7669	28.1178	66.7563	50.1614	65.6435	49.2924	19.9874	42.1728	67.4034	60.6885			0	1
	CHD1	47.9429	87.3052		-0.504204	-0.358813	0.346925	0.0893536	0.202394	0.417217	-0.450255	-0.0397238	-0.0820435	-0.0592902	0.0653819	0.0010175			43.2965	23.5818	37.296	31.504	44.8332	37.7575	42.8273	62.362	30.9408	32.8446	33.771	39.4444			28.3781	33.4265	46.8292	57.0999	59.1665	46.1417	38.5515	55.2979	55.9932	53.7807	59.5232	57.6249			0	1
	ATP6V0D1	47.9395	83.8308		-0.0456651	0.192705	-0.674448	-0.184207	-1.11048	-0.716355	-0.816525	0.234181	-0.0600773	-0.122001	-0.0821679	-0.571819			109.772	67.3881	142.254	172.406	231.582	153.385	175.765	77.5488	118.174	131.991	129.161	177.79			65.9304	55.5101	36.1309	64.9611	27.2748	36.8536	29.2198	56.5692	66.0211	64.5048	71.2801	36.6303			0	1
	NDUFB7	47.9253	88.5948		0.274924	0.148509	-0.0957147	0.232778	-0.392078	-0.841679	0.384849	0.473763	0.21389	-0.425364	0.0279597	0.0996732			69.8238	83.775	70.2008	94.9858	105.698	111.261	47.0524	39.5528	75.6686	77.7053	75.8636	49.4791			55.6131	55.7396	56.823	57.5595	47.157	26.558	48.0664	37.0074	59.4722	33.8313	57.8937	57.8801			0	1
	C14orf135	47.9036	71.0288		-0.205755	-0.180241	-0.529979	-0.445249	0.265003	0.363387	0.0184219	-0.0843657	0.148507	0.312015	-0.29114	-0.0621195			25.5565	13.0951	59.6372	51.9716	19.7728	21.3327	28.9591	43.9806	53.4633	18.7595	41.5205	30.7999			49.2704	33.7298	32.9709	44.3492	52.3904	48.3114	59.0444	62.8291	56.5964	36.9876	49.8478	63.294			0	1
	PISD	47.9021	87.4079		0.521131	-0.0889861	-0.0248908	0.522372	0.446759	0.132164	0.28527	-0.354305	-0.0496925	0.207662	0.173965	-0.268113			29.5797	19.6444	35.6489	43.3199	27.1501	26.7969	35.3299	50.7221	28.1881	28.3271	36.5284	35.2546			31.8859	53.7821	51.732	42.2926	42.0854	54.1241	52.5007	32.8304	62.1234	56.5965	63.7161	45.5999			0	1
	DLAT	47.8603	83.2917		-0.0924698	0.191176	-0.855407	-0.468139	-0.15247	0.095072	0.305764	-0.0206517	-0.128792	-0.754812	-0.0902269	0.343568			41.075	24.9801	92.9331	82.8113	76.9009	54.7212	39.8801	47.1127	43.219	64.7098	50.8228	44.2582			59.6292	35.3429	28.0503	41.9279	62.5372	64.5401	53.5157	57.424	66.4976	27.6337	68.6795	39.6855			0	1
	YWHAH	47.8533	79.6564		-0.0352908	0.347161	0.84204	0.743596	0.0161355	-0.00859278	-0.266535	0.587831	-0.222615	0.581351	0.586632	-0.20935			147.72	63.0361	137.381	118.352	186.664	208.833	195.913	130.61	92.6213	98.6038	72.3372	197.108			60.0499	41.102	26.6814	30.4992	79.1461	72.0397	69.7345	37.8094	52.8721	39.7002	34.2382	72.7249			0	1
	TM7SF3	47.8151	70.321		0.203163	-0.345713	-0.118201	0.146498	0.128779	0.26381	0.448258	0.232873	-0.6038	-0.254686	0.691976	0.0697731			80.4633	96.8354	184.198	189.85	70.2265	71.2576	94.2808	69.4097	85.3191	85.8809	59.8403	99.0171			44.1293	52.5337	59.9705	49.9507	64.3635	46.6188	40.1399	50.2966	35.2168	44.644	33.757	65.9125			0	1
	COPG	47.7331	83.9973		0.902883	0.189392	0.106759	0.225467	-0.121401	0.188254	0.570077	0.857176	0.427496	0.367009	0.286959	0.616611			132.431	146.687	191.958	187.847	273.489	230.854	186.723	161.634	337.464	163.993	186.776	182.175			25.8942	68.231	66.9086	56.8676	79.1636	50.5598	41.6715	28.8053	39.2335	47.9963	67.1297	36.9707			0	1
	ZMIZ1	47.7274	79.8291		-0.428714	0.184766	-0.22982	-0.20124	-0.784575	-0.463645	-0.606612	0.192912	-0.0416489	-0.409315	-0.337624	-0.825112			167.071	36.1766	177.185	186.15	184.216	261.938	180.688	185.819	153.42	163.008	257.539	182.545			39.6737	51.5037	60.9108	61.8619	33.8157	46.5756	37.3418	67.2531	59.3459	48.0628	51.8185	32.2378			0	1
	RMND5A	47.6986	89.4128		-0.0586559	-0.45921	-0.487336	-0.862564	-0.578416	0.0120971	0.630212	-0.171129	0.0565976	-0.59918	0.150873	-0.317712			72.366	111.084	111.399	91.4884	139.003	91.097	62.5387	110.381	79.809	103.793	53.7158	70.5203			55.6122	44.857	43.4292	29.6477	39.7911	58.3477	32.7876	66.1263	73.0567	34.6944	68.1717	52.5678			0	1
	CNP	47.6417	73.6329		0.357331	0.231282	-1.28004	-0.0603696	0.0763974	-0.0359943	0.719114	0.373157	0.313423	0.0995256	0.515661	0.757311			106.909	75.5153	216.073	228.264	89.0129	83.4998	70.6625	91.8225	143.492	115.262	79.5077	71.5796			51.3536	64.1944	20.281	55.681	78.5716	55.0335	31.0011	53.0186	62.171	69.9645	40.5162	31.6871			0	1
	SMCR8	47.6401	83.8711		-0.188832	0.459847	-0.164762	-0.00344556	-0.624289	0.00776766	-0.428776	-0.0961696	0.123994	0.0741775	-0.249371	-0.337786			30.3027	11.6892	57.8901	54.488	58.8734	63.7389	52	60.1712	46.8675	38.3072	44.7203	54.2273			45.2355	25.2525	55.658	47.1412	37.0309	67.312	47.7479	59.5143	47.583	54.8007	48.8753	52.1488			0	1
	CARS2	47.5993	92.2859		0.299862	-0.107772	0.235354	0.526673	0.784227	0.0750306	-0.00197398	0.368867	0.278584	-0.190279	0.458435	0.00798403			35.0926	32.8412	32.6691	38.2801	37.1966	37.4426	32.8701	29.1796	40.7718	33.5035	26.0437	33.0739			52.7834	54.5947	43.9486	39.8192	30.4668	61.7262	61.1082	45.5439	52.4355	49.846	33.2853	60.8024			0	1
	DDX20	47.5585	92.7162		0.152321	0.391108	0.040631	-0.16088	0.45654	0.283355	0.0732483	0.0741514	-0.0452946	0.311866	-0.170258	-0.147946			17.5141	7.16117	18.4654	16.8772	15.4072	16.6997	18.207	24.8758	16.8884	15.0977	19.1117	19.455			44.4365	28.723	61.0097	49.6105	30.6395	46.9656	57.7369	56.658	57.1991	44.2453	51.9777	57.8184			0	1
	CNOT3	47.5562	88.1802		0.668433	0.55588	0.278762	0.041106	0.251543	0.170799	0.702261	0.571801	0.265091	0.403034	-0.0138211	0.321649			52.4018	20.934	33.4804	42.7334	49.675	58.8439	43.0578	40.4173	56.457	43.4865	54.9779	43.3482			35.6679	32.7835	59.0261	67.8407	60.3555	50.4863	28.6816	37.5989	58.7177	39.9839	77.0291	51.1079			0	1
	CCDC94	47.5207	96.8322		0.108746	0.228687	0.248627	0.0367647	0.046418	-0.408237	-0.049129	0.257251	0.174824	-0.169096	-0.00876291	-0.466746			22.0594	15.9494	17.6808	23.0121	22.4704	22.1093	19.2889	15.1942	22.2168	21.6947	27.658	20.3026			49.7776	42.211	46.5911	52.5312	63.3748	41.2426	53.1704	40.4539	54.1982	46.1815	58.6794	31.9068			0	1
	PRCC	47.5139	91.5244		0.555698	0.894278	0.0811617	-0.156517	0.125824	0.0197223	0.809112	0.97873	0.225779	0.190141	-0.0857863	0.540098			65.1644	35.179	51.4669	59.1287	61.3757	68.4376	53.1015	52.7661	61.1729	69.5755	61.566	54.8991			35.9701	25.5581	65.7323	56.7902	76.9635	63.8963	29.7603	25.7321	65.6498	59.5728	76.7506	37.7626			0	1
	DMWD	47.5055	83.5078		-0.173915	0.494954	0.188423	0.0432375	0.180405	-0.349317	0.220104	0.318013	-0.0394755	0.370755	0.151953	-0.103745			35.2157	8.97061	21.5552	30.5645	21.84	51.1862	23.9833	20.4483	28.8316	21.0573	29.0213	24.6635			45.3475	26.5593	57.4751	52.4388	54.6222	43.8644	46.9067	46.8864	62.715	34.7106	62.422	52.4935			0	1
	LMAN2	47.5026	89.7705		0.497703	0.412856	0.898871	0.583084	0.113914	-0.378558	0.0502378	0.902954	0.147893	-0.412683	0.0573357	0.500907			140.851	232.189	123.567	160.398	202.674	174.899	144.432	95.1531	186.345	193.481	220.451	148.562			38.8756	43.9543	24.4641	39.2649	82.0043	50.4159	76.3902	26.9224	65.8226	42.4213	77.7024	47.9527			0	1
	SYAP1	47.4564	89.9283		0.293606	-0.477309	-0.386647	-0.246205	0.245909	0.0703703	0.408744	0.879866	0.277689	-0.0974578	-0.052533	0.510946			44.9286	60.2555	62.7869	56.6583	72.7969	57.0298	39.731	52.3547	59.2883	48.2522	42.8522	43.0502			42.8728	36.5085	54.5221	55.9583	63.5149	61.4678	40.1792	23.6678	51.5225	65.8427	70.5693	32.5968			0	1
	RPRD1B	47.4451	97.3686		0.165403	-0.48035	-0.281298	-0.122945	0.588605	0.553477	0.538046	0.22445	0.200793	0.214374	-0.405322	0.249879			45.0165	53.1403	45.3117	41.6494	40.3773	41.9709	37.777	42.4029	44.6816	37.9034	47.2625	39.0414			54.8058	33.0907	55.308	64.2423	32.6473	41.999	37.2492	51.4323	59.2788	57.6029	42.038	55.3601			0	1
	CSRNP2	47.4448	82.3611		0.252887	0.117103	-0.0798621	0.0800023	0.355573	0.166639	0.258581	0.54084	-0.0769471	0.304703	0.41371	0.439658			32.093	10.909	39.3095	33.2954	22.8871	32.4233	32.4151	43.679	32.2006	20.9904	29.715	31.6924			47.3945	37.8551	64.7165	59.9951	44.8242	54.6428	57.346	34.001	61.8063	42.9793	39.3585	38.5811			0	1
	KPNA3	47.4428	86.0385		-0.645795	-0.329806	-0.129146	-0.24885	0.483245	0.222619	-0.193624	-0.138153	-0.721114	-0.365204	-0.102095	-0.58014			70.5427	36.5386	47.7256	37.7564	52.0856	66.2451	67.0584	57.9282	44.957	78.16	48.0468	75.8996			27.4089	50.2552	67.2437	58.3429	42.484	56.7018	62.0369	58.2334	25.8562	47.5109	68.6419	34.8054			0	1
	ZNF277	47.4379	97.942		-0.258516	-0.0425174	-0.0473137	0.385855	0.452624	-0.0517677	-0.144354	-0.246775	0.233918	0.000548248	0.191867	0.0756985			20.9687	21.5745	26.2453	20.8185	20.6404	24.114	21.2933	25.0814	20.1345	15.4665	22.4083	23.2401			44.4569	51.9107	57.8523	36.3687	36.2679	48.7356	49.6073	52.0136	45.4432	51.2684	52.0109	48.9814			0	1
	USP11	47.4174	65.8523		-0.443154	0.289302	-0.828169	-0.526711	0.269173	-0.160315	-0.119062	-0.179697	-0.504801	0.250015	-0.281708	-0.409716			116.854	28.2062	144.196	151.949	48.7243	79.5452	101.871	79.3892	104.237	49.9378	203.105	100.559			44.298	43.5345	28.7079	42.5269	43.5852	51.0436	69.1524	60.6767	41.2472	46.2097	62.8214	50.7233			0	1
	C16orf80	47.4048	97.8547		0.428151	-0.375471	0.133171	0.382338	0.562862	-0.0903953	0.23021	-0.116984	-0.132767	0.432303	-0.153884	-0.133382			24.4495	26.8392	24.5415	25.2716	22.9077	27.1276	31.0834	27.6179	27.8289	21.3149	35.0927	31.3954			31.0743	34.6358	59.6897	47.9298	32.7484	55.6651	57.4506	51.9359	56.1971	36.2178	64.9305	60.7155			0	1
	EAF1	47.3858	96.2615		0.206542	-0.321699	-0.469148	-0.272424	0.372236	0.339115	-0.418109	0.54573	0.0681973	-0.261788	0.0419654	-0.224727			30.6559	33.4326	46.623	42.1781	39.4399	35.8571	46.4338	36.9134	45.5121	39.4535	34.6699	49.1333			44.3026	45.3196	40.6291	51.3799	50.1628	46.1614	42.2198	29.7286	60.3348	45.4204	65.5218	60.1866			0	1
	RDBP	47.3513	94.9258		0.523809	1.30961	0.326034	0.530675	0.280223	-0.115373	0.512833	0.416881	0.180197	0.268223	0.132131	0.423691			61.2125	25.2777	54.1411	57.8745	60.5599	62.0508	54.4016	50.2148	57.9155	59.7439	63.2465	56.2543			43.9436	16.6346	48.6395	45.4722	62.5894	64.7664	38.986	48.0548	69.069	55.7867	64.7758	43.4924			0	1
	STX18	47.3231	88.6392		0.372011	0.239066	-0.85442	-0.353374	0.141885	-0.0740016	-0.111682	0.339084	0.227335	-0.105155	0.114496	0.215529			19.9454	16.4868	41.5096	42.0348	31.8872	24.1052	23.0958	24.1967	22.9466	19.3609	21.0473	23.749			43.8072	46.9026	26.0702	33.7752	57.0977	44.3638	60.5233	45.9753	60.1378	48.1257	61.9262	57.18			0	1
	ERGIC1	47.2994	48.0302		-0.22708	-0.516786	0.972469	0.0412418	-0.370223	-0.418279	-0.801465	0.76265	0.849084	-0.248978	0.158266	0.187657			162.39	310.727	227.907	217.203	326.917	295.668	239.074	214.797	551.602	146.513	227.542	242.601			63.2709	41.0979	27.2243	78.1418	58.8286	53.3907	34.4389	29.3688	23.5201	60.1992	84.1676	66.554			0	1
	BAT2L2	47.2826	80.5593		0.166771	0.36644	0.101466	0.08942	0.528104	0.700393	0.538666	0.292294	-0.296781	0.175323	-0.122658	0.426481			197.115	72.5339	173.847	158.145	151.135	246.352	185.936	245.267	184.737	204.831	159.239	186.469			46.3391	41.7193	65.3173	46.6851	42.6204	34.6173	35.8913	48.0986	61.1428	46.9917	73.5747	40.7993			0	1
	TMEM33	47.272	95.7875		0.561091	-0.194241	-0.697859	-0.24805	0.519191	0.660237	0.251708	0.493317	0.179099	0.152027	0.237848	0.406899			51.2781	84.8234	104.946	89.357	70.5917	69.2239	65.271	63.7453	85.9587	73.2336	63.5792	74.3628			29.1981	62.1724	35.0352	67.6118	43.1055	32.5887	59.2142	37.285	59.0589	54.5786	70.411	43.5177			0	1
	ANKRD27	47.2433	83.7869		-0.196127	0.950692	-0.273464	-0.29989	0.298277	0.0962543	0.233287	0.08286	-0.229952	0.278331	-0.613893	-0.293652			66.4019	7.79612	40.7842	37.7222	51.3383	43.4015	43.7529	41.5451	52.3475	34.6332	50.3633	47.5851			51.6688	14.8398	60.4011	55.8743	50.8607	58.6145	56.1255	60.5612	64.66	46.6475	30.9457	52.6071			0	1
	ALG12	47.234	92.1738		0.476074	0.382017	0.126282	0.276399	-0.396928	-0.188411	0.25817	0.451288	0.25206	0.190597	-0.340184	0.19271			24.2858	27.6375	32.1096	42.0248	39.8095	43.3574	28.5139	21.6309	42.9393	24.5953	45.1826	29.5048			36.583	42.5332	60.8123	54.2156	43.7821	48.3894	50.642	36.6111	46.1912	51.0235	44.0626	59.9712			0	1
	DYM	47.2021	88.2665		-0.585673	0.19692	-0.226323	-0.522572	0.0156197	-0.311733	0.34061	-0.0940433	-0.196527	-0.518871	-0.0817078	-0.0277413			37.1974	14.1338	36.5475	30.4486	26.4237	47.623	23.6992	40.682	38.1266	32.1349	34.9865	23.9805			25.6939	44.8511	56.8631	39.6571	61.5444	47.6744	37.4994	64.2837	60.1232	33.1693	62.5296	55.9287			0	1
	MIB1	47.1916	83.2062		-0.391986	0.00374351	-0.826546	-0.850855	0.0653256	0.393547	0.598979	-0.0846436	-0.308285	0.339136	0.0337492	0.0242246			71.4961	30.6766	99.6076	72.2968	40.9088	51.4701	54.9386	100.609	77.576	48.2697	79.1261	61.0555			43.7534	53.9774	27.1836	28.7239	67.2558	47.6774	32.5983	62.7923	62.391	38.9164	70.6077	62.8266			0	1
	KIAA1012	47.1906	95.0378		-0.277464	-0.62562	-0.592728	-0.412191	-0.629592	-0.106581	-0.134132	-0.204336	-0.257729	-0.580338	0.0386414	-0.284655			46.0531	46.4451	74.235	60.6931	57.817	60.7295	53.3615	65.4941	55.3672	53.1821	52.0342	54.3008			53.7723	29.9661	35.7516	41.2389	32.801	52.4544	67.2544	63.0193	63.9384	28.5737	69.1697	59.43			0	1
	SEC22A	47.186	95.7848		0.362097	0.150783	0.0864529	0.274366	0.0345771	0.0395448	0.654203	0.101015	0.0873936	0.376146	-0.00351412	0.111939			14.6195	9.87326	15.3657	12.9282	12.6849	13.756	14.8944	17.6583	15.0708	14.758	17.2464	15.8502			38.3581	46.5859	54.8458	46.9963	53.0246	50.9519	26.8055	56.8744	53.2881	40.1245	60.1844	51.166			0	1
	PEX13	47.184	95.0376		0.425172	-0.764064	-0.437266	-0.155614	0.00469873	0.114673	0.578169	0.446807	-0.144977	0.0965646	-0.185923	0.396032			48.3799	51.5694	41.218	38.1813	43.2339	41.9201	37.6552	38.9106	58.8894	39.611	47.6272	41.5912			26.9753	28.6924	48.1042	60.4798	70.3375	65.0603	33.2258	33.8755	61.1271	62.8033	61.5062	47.6047			0	1
	PDS5B	47.1798	83.5446		-0.354513	-0.0674298	-0.461373	-0.723844	0.409896	0.304846	-0.433179	-0.148043	-0.30284	0.108838	-0.0950819	-0.577556			42.5617	16.9447	54.0599	39.7007	34.182	46.8923	41.4623	60.7409	57.6888	27.5793	39.5182	45.41			41.7152	49.5203	37.478	31.9779	41.9555	55.5267	44.1811	63.9889	54.7856	59.5066	65.1895	36.3329			0	1
	MRPL38	47.1668	88.0213		0.730227	0.120901	-0.240893	0.552423	0.236626	-0.08584	0.644303	0.65841	0.227565	-0.142502	0.417804	0.583049			47.4733	58.8335	48.8655	71.1424	60.4902	68.5934	36.3565	31.2541	52.4852	55.6257	43.3224	38.8658			32.5886	62.1178	56.3014	42.054	66.4204	65.927	34.6411	32.1335	62.3039	57.6192	40.5202	37.5764			0	1
	H1FX	47.1637	82.5567		0.581497	0.139339	-0.144433	0.39364	-0.0466306	-0.394238	0.907878	0.771671	0.334087	0.790611	-0.0349049	0.0819029			103.701	68.0089	65.9176	79.0034	90.9894	151.948	85.4274	68.2956	142.122	75.023	91.2729	100.18			41.5171	58.3535	43.5566	41.2579	71.83	58.3849	28.1543	31.7744	63.3016	27.337	64.4342	71.5551			0	1
	POP4	47.1321	97.6383		0.620428	0.412886	0.102915	0.363539	-0.0197809	-0.0290901	0.587929	0.441169	0.0598382	0.164201	-0.0504002	0.279444			24.4507	19.6185	29.6577	29.4303	31.3435	31.8921	22.7266	24.1349	26.7534	24.8084	28.5379	23.4449			30.7886	35.4183	57.0597	50.1917	64.9482	51.6761	29.4785	37.3552	63.7135	58.1842	62.8901	46.8287			0	1
	LRP10	47.1321	66.7539		-0.546966	0.275546	-0.689879	-0.138025	-0.945349	-0.788612	-0.703363	-0.0271791	-0.17587	-0.913492	0.260479	-0.0356926			294.802	75.5438	288.109	334.08	575.7	653.162	306.658	242.064	269.196	396.52	190.938	304.403			34.9415	46.2152	36.5934	71.1672	31.3564	34.2115	36.6037	74.6622	75.0123	27.9591	67.6595	75.9838			0	1
	HMG20B	47.1279	56.5061		0.508155	0.155084	0.210495	0.380698	0.0274208	-0.243126	0.574321	0.994388	0.833436	0.363132	0.350449	0.288273			66.4088	40.1029	51.3712	68.7692	66.0052	75.6445	45.3051	53.6256	131.535	49.6159	51.4599	48.9372			44.8044	62.0575	60.8628	59.913	70.8537	61.1618	38.4582	23.4176	25.1232	45.8651	48.2723	58.0122			0	1
	SLC25A28	47.1137	95.0473		-0.21882	-0.237138	0.496555	-0.0201857	0.0507421	-0.479745	0.126616	-0.11113	-0.0199876	0.250446	-0.227452	-0.299488			50.3046	34.6076	24.5242	30.876	26.7417	35.823	31.5539	30.3473	35.6722	36.4044	29.3281	31.5859			35.4289	43.3247	38.9777	40.4421	62.145	38.5201	56.3769	51.6718	56.9867	50.0074	55.82	45.5302			0	1
	DDX51	47.1113	93.2037		0.267812	0.427201	0.211949	0.283851	0.916314	0.248174	0.304623	0.0274519	0.160877	0.0597939	-0.0597063	0.166957			25.8775	12.0416	21.6016	25.9935	16.6924	19.3689	20.2058	24.1139	23.9038	19.3762	31.0665	20.6516			46.8555	35.0201	55.5102	51.8987	23.3432	45.5471	45.4674	50.6392	56.9715	54.6904	64.8601	52.8098			0	1
	DDRGK1	47.1101	91.9613		0.564443	0.0976972	0.130786	0.459885	0.413086	0.204215	-0.208439	0.835806	0.281137	-0.0553102	0.235852	-0.135063			45.2595	73.3883	46.7174	56.3381	49.1613	37.9342	53.5457	32.2088	60.5676	42.5066	59.223	59.1065			35.4541	61.0497	57.5106	40.2504	45.5541	42.2228	56.7998	23.573	55.9025	56.1025	54.9739	55.7			0	1
	RPS19BP1	47.095	89.3825		0.726919	0.426728	0.439414	0.067227	0.140047	-0.306856	0.599227	0.454993	0.314348	0.143747	0.0672266	0.223684			45.2073	41.8171	44.2397	61.9314	55.4922	47.3363	41.9517	32.1584	75.099	42.1778	64.0984	45.8067			33.8327	38.7022	32.2195	54.0823	70.0226	53.0479	39.2936	37.3586	53.4688	53.3729	59.4444	58.6613			0	1
	MLLT6	47.0877	83.5618		-0.455134	0.623696	-0.327558	-0.255563	0.464084	-0.0775731	-0.667564	-0.299721	0.127555	-0.603954	0.0798304	-0.172262			224.181	33.6233	204.845	248.854	176.245	208.62	210.915	216.839	190.843	158.983	252.283	221.059			36.0839	31.9521	43.7101	43.0875	47.0691	70.9044	34.0162	45.0903	74.6143	34.0726	83.8403	53.9851			0	1
	ATP11B	47.0813	68.608		0.0139304	-0.281246	-0.119347	-0.0794294	-0.209739	-0.151748	1.43748	-0.687367	0.491289	0.0965036	0.100504	-0.0867708			83.823	30.5798	75.4172	57.4818	96.7748	120.672	62.6567	81.1238	107.298	119.658	49.6782	66.0429			50.7099	44.7975	71.5568	62.6508	69.8777	46.3103	19.1233	28.4011	32.3934	50.0426	64.9174	68.069			0	1
	UQCRC1	47.0671	68.6109		0.337392	-0.193278	-1.34042	-0.0165926	-0.683591	-0.611097	0.579188	0.426952	0.073958	-0.528994	0.322591	0.29038			191.462	295.607	297.141	371.862	478.361	296.867	111.987	108.937	167.957	274.021	139.562	113.175			56.252	68.4879	23.1153	53.9769	32.1064	42.7564	43.4656	46.0315	80.6951	36.4769	55.6941	58.2231			0	1
	C14orf1	47.0441	91.3202		0.896357	-0.147249	-0.641431	0.126001	0.461333	-0.191712	-0.0037213	0.485401	-0.0570674	-0.017963	0.151384	-0.238512			36.8586	83.9431	46.9092	45.2324	39.822	58.8401	62.3388	34.7816	67.5599	50.2732	57.196	69.8494			19.9023	51.8495	30.037	65.3727	45.1845	49.7344	59.1309	34.9603	66.2084	54.0767	72.4628	51.2282			0	1
	CMTM6	47.0185	91.0888		0.605605	-1.07225	-0.379858	0.358306	0.326613	0.595565	-0.240136	0.159135	0.092971	-0.25484	0.494029	-0.248252			118.194	154.769	111.596	85.8742	126.725	75.8301	152.051	133.265	138.361	111.708	125.952	168.764			26.5423	21.0802	48.8539	51.4355	65.9738	36.8624	56.6593	55.6314	74.9585	51.1351	47.0373	64.1039			0	1
	BTAF1	47.0065	89.2245		-0.189431	0.0717992	0.501717	0.270677	0.405527	0.310806	0.0675737	-0.685747	0.0858794	0.091915	-0.203447	0.130124			39.1182	18.6886	32.5474	29.8398	27.7598	39.9001	37.3923	68.0514	34.626	31.9382	42.535	35.795			46.8605	43.1938	44.6749	49.2016	38.3613	48.7501	63.4095	28.4869	53.6669	53.0755	48.0712	57.8787			0	1
	SSR2	46.9799	84.5886		0.567807	1.12565	0.723536	0.352816	0.241919	-0.0660185	0.150596	0.768453	0.512163	0.202755	0.255826	0.54473			197.789	116.59	171.922	169.021	208.894	255.548	232.261	222.031	249.334	136.959	133.336	239.409			38.8435	22.9528	30.1296	59.0615	74.8075	65.8444	76.0625	32.5453	43.3162	58.9965	55.3507	45.7238			0	1
	YIPF4	46.9588	95.9559		0.288401	-0.465857	-0.415794	-0.471162	0.226599	-0.0216159	0.779315	0.141982	-0.0185573	0.0781344	0.0573527	0.496065			29.329	33.1775	36.9975	30.3103	37.1977	40.132	25.3252	31.2572	34.1337	29.77	27.0132	29.2584			42.7447	37.3765	50.5583	33.4053	59.1647	64.0391	26.8108	50.1397	66.7494	60.0847	66.0051	33.4028			0	1
	CCDC22	46.9342	92.7253		0.231147	0.405073	0.198704	0.103554	0.413554	-0.0982839	0.0291092	0.555089	0.356405	-0.156561	0.364778	0.0416809			27.1103	15.5301	20.8485	27.2697	28.4918	22.2668	25.8414	19.5718	33.4437	26.8758	23.7206	25.688			47.4241	32.6853	46.9235	64.0452	41.3955	53.3871	63.4487	30.8154	47.0735	48.2662	41.4371	62.3614			0	1
	C16orf42	46.906	93.9783		0.223641	0.350943	0.285653	0.525633	0.0643802	-0.548971	0.346604	0.715017	0.317183	0.242347	0.340565	0.297116			48.151	34.2232	36.5799	49.4293	44.3715	49.7169	32.9876	26.5881	45.9407	41.7133	38.8821	36.1669			56.2089	39.6841	45.0426	40.4038	72.4384	43.2678	47.8695	25.9309	57.7961	54.5478	42.0138	56.2852			0	1
	DENND4B	46.866	89.8774		0.284301	1.0778	0.5499	0.205081	0.439972	0.537652	0.0399502	0.24053	0.257266	0.0198038	-0.026191	0.175129			41.4539	15.3432	32.0609	40.547	35.3167	38.439	55.6233	39.9965	28.8785	33.7986	39.6739	53.5737			48.0646	19.0715	42.5845	50.4512	42.1093	33.6355	69.0382	56.5539	46.9705	56.2054	68.2447	60.184			0	1
	SF3B14	46.8439	93.3259		0.561515	0.221817	0.0246204	0.305324	0.432695	0.0451519	1.06181	0.465784	0.352004	0.315504	0.237705	0.658324			54.6245	39.6959	50.3612	43.4855	58.1067	66.2391	38.2561	51.0773	47.1964	52.1919	53.9684	42.0382			34.6596	59.6639	65.4823	53.8431	49.5163	63.3119	22.6607	39.8364	58.846	53.836	55.6684	32.2901			0	1
	DNAJC11	46.8411	70.8669		0.404853	-0.163388	-1.17593	-0.926674	-0.319141	0.207046	0.424597	0.210847	0.169944	-0.0196705	-0.0475334	0.350329			51.4776	40.6595	127.462	136.297	99.3422	52.9819	42.5235	46.5366	45.6654	59.3187	43.3713	42.303			43.3586	57.0349	22.0565	22.9144	47.1425	51.5725	40.8617	62.5831	63.7299	69.3437	70.3804	49.3924			0	1
	WDR73	46.8187	89.8017		0.20122	0.295714	0.110846	0.156134	0.607382	0.228772	0.213601	0.312839	0.146625	-0.0305277	-0.0666555	0.110404			14.6312	5.96641	17.278	20.4834	10.8767	14.5656	15.5897	16.0328	18.1148	12.469	20.6774	15.3097			47.4566	33.2702	57.5627	52.6865	28.2209	45.6476	51.4456	40.9435	56.2786	48.4545	58.98	54.5253			0	1
	KLHDC2	46.8118	86.7346		-0.511117	-0.34468	-0.29451	-0.0421994	-0.557973	-0.573125	-0.283158	-0.26115	-0.112607	-0.322888	0.1381	0.139183			54.5201	66.4914	77.1063	77.6465	60.1676	61.0024	43.5277	60.9835	52.8441	31.9774	74.2445	46.6352			36.9005	44.5143	49.5772	54.8965	38.7863	27.1598	49.1731	51.3582	60.79	34.8942	76.3959	60.2532			0	1
	PRPSAP1	46.8109	93.0556		0.494882	0.257409	-0.807745	-0.0748269	-0.0393866	0.0891703	0.417634	-0.115649	0.220298	-0.427007	-0.565039	-0.0689985			32.1231	54.0353	47.5056	43.5754	42.4754	35.0806	37.4269	50.7831	32.2851	48.0715	65.9868	38.0779			32.0371	48.8016	25.6277	62.6341	70.1011	55.3944	43.5219	62.0239	60.8462	36.6013	31.6365	63.5914			0	1
	PSME4	46.7951	82.753		0.142377	-0.0709217	-0.275698	0.058861	0.688091	0.606928	1.098	0.425356	0.337505	0.249292	-0.185982	0.530549			98.4088	67.6629	61.3922	52.7165	53.2763	64.0379	67.4831	102.702	75.2441	102.173	77.1575	63.7967			60.6893	70.1973	57.576	60.8889	37.8209	39.7421	24.6617	35.4986	45.3228	54.1052	64.8691	37.2352			0	1
	TUBGCP6	46.7757	89.3286		0.056298	0.557245	0.596767	0.296085	0.34369	-0.0141645	0.0418262	-0.388142	0.328934	0.00579479	0.0895452	0.121002			47.6481	17.9118	31.8915	48.6703	31.2234	40.2894	43.1922	48.0683	46.8184	28.5515	55.6195	41.5333			54.9002	35.0635	42.1715	45.1066	39.5125	56.8525	49.2723	32.6616	51.7119	53.8366	65.6578	46.5031			0	1
	CCDC71	46.7728	90.9988		0.310681	0.0881147	-0.507079	0.154263	-0.127104	-0.477281	-0.331981	0.18478	0.0446759	-0.343773	-0.0396681	-0.113265			22.5883	12.8506	20.4131	23.6824	23.8488	25.8555	23.167	22.0541	27.0409	23.3659	35.4764	24.1087			39.4255	50.2188	30.8804	52.7686	47.9819	38.2375	42.87	52.6689	62.4308	33.9471	66.7218	60.1303			0	1
	TPP1	46.7636	76.4631		-0.1266	0.154789	0.782061	0.43585	-0.29576	0.298628	-0.915845	0.171063	0.0419086	0.390771	0.701456	-0.411953			157.705	203.342	253.697	276.058	225.119	287.888	350.108	173.623	169.269	110.166	133.681	340.515			59.5185	63.8379	28.9897	25.4549	66.3501	62.4458	31.4349	61.6921	73.7088	43.0243	31.7107	52.2322			0	1
	ZBTB38	46.763	83.7722		-0.863278	-0.253332	-0.144433	-0.337711	-0.115361	-0.11765	-0.159454	-0.743067	-0.769313	0.0440152	-0.0685131	-0.410446			100.273	45.5015	147.685	113.815	125.776	124.345	120.507	135.842	113.916	59.5434	97.8476	119.51			24.4434	45.3052	71.1645	48.7085	66.434	50.0451	52.1708	34.5685	34.0182	40.1113	68.2729	53.9324			0	1
	SGSH	46.7123	78.7792		0.388382	0.440301	0.277971	0.635279	-0.0239092	-0.12221	-0.374964	0.107383	0.525458	0.0219064	0.451575	0.122255			37.3083	16.6489	36.4298	49.0745	38.7733	42.1761	48.2217	40.6317	61.3974	27.9787	43.9659	48.663			46.1197	36.4733	51.2957	34.8713	64.1416	58.3886	37.8437	61.6802	33.1051	51.8165	41.108	60.3002			0	1
	UVRAG	46.7111	83.5094		-0.371706	-0.0895561	0.106227	-0.211995	0.0454291	-0.0538435	-0.397102	-0.514368	-0.181934	0.232362	-0.311268	-0.621393			31.2918	16.3827	31.7517	28.7803	22.2668	34.7707	41.5128	54.7926	27.8818	16.807	31.5104	41.6268			44.0048	53.8262	62.1818	57.5791	58.4876	51.9436	42.8517	34.0618	52.3484	36.6604	45.0353	34.0942			0	1
	RABL3	46.7011	89.8396		-0.330002	-0.117274	-0.546304	-0.330109	-0.237508	-0.256193	0.137469	-0.278047	-0.244641	-0.177736	-0.680171	-0.0817003			26.7665	18.3318	44.6423	36.5471	31.631	33.9245	25.7451	45.1701	37.696	26.9695	46.5122	28.313			45.4824	52.9434	35.8265	36.2811	51.8232	42.6011	56.9861	52.0526	60.112	53.9151	27.0467	61.8977			0	1
	PELO	46.6903	92.839		-0.157045	0.00027004	0.410188	-0.222964	0.464678	-0.304723	-0.245874	0.0492742	-0.076327	0.329457	-0.256149	0.125817			28.5102	19.5264	35.8412	34.4504	19.1692	32.1891	33.2994	22.8143	26.8234	23.3634	29.907	30.9213			43.9474	48.6411	39.3006	51.0968	32.9532	40.2057	50.5839	56.3784	59.1123	41.6701	49.6889	55.0221			0	1
	ULK1	46.6808	93.3828		0.227578	0.166776	0.371928	0.189312	0.173264	-0.418913	0.892943	0.411729	0.210615	0.601479	0.0548768	0.548328			65.6921	48.7744	46.9259	66.9953	38.0698	71.0406	44.59	53.8862	69.0404	50.0098	54.6951	46.5191			53.5048	54.713	46.3105	63.8156	56.6327	38.7484	25.7707	44.5278	67.2449	27.5186	74.1182	38.1042			0	1
	CHD6	46.6766	75.9843		-0.259271	-0.159598	-0.362922	-0.317229	0.853929	0.172379	0.285932	-0.155332	0.204815	0.0332787	-0.399308	0.0242598			66.417	21.1415	73.7918	61.2353	29.2764	61.8222	59.0242	102.576	93.1749	40.5438	97.879	62.1899			50.9385	43.1105	45.8392	50.5166	25.3257	53.4285	48.9882	60.3442	44.3991	50.401	41.7901	57.5122			0	1
	PLEKHA3	46.663	88.8147		-0.551505	-0.371296	-0.38435	-0.0864515	0.105834	-0.19945	0.0288215	0.0237344	-0.252656	0.192212	0.210473	0.0633492			20.7285	12.5013	24.9357	20.8094	15.7643	25.3506	17.1448	18.6815	21.6267	8.91348	23.9039	18.8891			27.8088	38.1448	43.2551	56.8436	60.1134	44.4146	55.1068	52.6634	49.8372	33.4016	55.8124	58.6045			0	1
	B4GALT1	46.614	94.5845		0.253148	-0.691003	-0.413173	0.211923	-0.54943	0.164242	0.07922	0.563535	-0.333128	0.344236	0.0782166	0.415771			215.574	236.619	268.271	266.319	243.004	192.71	250.676	211.839	198.623	194.982	256.48	246.285			45.2768	30.9732	43.245	58.5944	41.6222	47.9493	62.3959	30.2745	60.9754	43.772	75.4352	40.8868			0	1
	MFSD8	46.6075	94.6164		0.18479	-0.349606	0.213027	0.0253904	-0.106619	0.0492697	-0.138132	-0.224406	-0.151844	-0.0341898	-0.147758	0.0560567			12.3146	12.8525	18.8682	16.9998	15.7944	13.5297	14.6298	18.6917	15.5635	9.82508	18.9719	16.145			45.7354	35.5831	47.0348	52.9954	53.2631	45.0198	40.5022	46.7468	45.8361	40.6273	57.3134	54.0808			0	1
	CTTNBP2NL	46.5991	79.4417		-0.179859	-0.013255	0.117567	0.473866	-0.304405	0.220397	-0.441311	-0.403362	-0.119395	-0.311653	0.374555	-0.436012			50.6765	7.13294	54.048	40.3918	72.0888	44.3392	59.7509	51.148	39.8188	60.7974	25.268	58.3691			55.9299	32.4577	55.8581	32.154	57.3093	52.2025	44.9998	46.9723	56.3802	44.9328	43.6479	46.9954			0	1
	ROCK1	46.5977	79.0489		-1.16849	-0.253148	-0.0542012	-0.515404	-0.271865	0.0367256	-0.592669	-0.393778	-0.325965	0.202417	0.112937	-0.503872			115.319	32.9267	79.5926	61.9069	57.4937	103.99	91.2872	103.175	77.7807	44.912	54.5959	90.8998			18.0091	48.3829	63.6011	43.4801	52.1164	59.086	41.5378	52.4472	56.7217	42.2165	61.0144	45.945			0	1
	PRKD3	46.5595	83.869		-0.0989748	-0.145013	-0.192533	-0.161135	0.00388446	-0.18624	-0.267355	-0.818326	-0.603857	0.181332	-0.207415	-0.384824			44.1355	16.7256	62.913	44.3207	35.5381	46.3114	60.7964	68.7411	45.2729	29.858	48.6	62.9848			57.0784	45.5053	56.811	58.9149	62.9466	37.0645	53.8037	22.5388	34.1018	51.4482	55.6345	44.9635			0	1
	SNIP1	46.5493	97.0496		-0.23577	-0.455019	-0.0277298	-0.100357	-0.278691	-0.133618	-0.0506977	-0.116866	-0.0859959	0.131268	-0.349343	-0.153684			15.5463	10.7212	14.251	12.8127	16.328	15.2701	15.7834	19.4537	15.8826	14.5536	17.1984	17.4439			43.6462	24.6228	50.0566	48.2585	43.1042	55.2344	50.7377	57.3161	54.6141	50.013	38.6767	55.8294			0	1
	C1orf52	46.5469	93.5264		0.195165	0.104989	0.253586	0.107756	0.0165596	-0.133002	0.236423	-0.216782	0.0821224	0.229251	-0.0569256	-0.107411			16.5907	7.28747	11.2706	10.1373	12.1766	13.9152	14.8683	16.504	11.882	11.8666	13.1766	16.7939			47.8801	42.0117	46.6568	39.6285	50.6056	47.9837	48.9894	43.1493	44.047	44.5138	53.5037	51.9104			0	1
	ATP6V1C1	46.545	84.9233		0.409658	0.939048	-0.230364	-0.0449544	0.447703	0.708372	0.277272	0.331643	0.189212	0.805388	-0.114462	0.232257			55.4117	35.8016	121.726	104.503	48.984	47.2215	64.1555	82.1159	57.7018	37.3981	94.0411	69.7919			37.5456	23.0875	68.0036	53.8717	40.1291	37.6458	61.8156	45.9053	60.4984	27.125	77.9563	64.078			0	1
	NUP188	46.539	77.0499		0.20651	0.374349	0.0503311	0.00351532	0.884587	0.66221	0.389195	0.291429	0.139543	0.22852	0.517673	0.137932			66.1332	18.8512	44.9316	46.1761	51.0351	77.0627	70.5495	64.897	64.7759	94.7443	47.8332	64.9681			52.9386	34.4822	69.1218	63.4327	27.8216	26.7135	41.5999	56.2121	58.0659	52.688	40.7151	63.0296			0	1
	TXNDC15	46.4927	71.8865		-0.667622	-0.0523894	0.310678	-0.282677	-0.348064	-0.683265	-0.630256	-0.122181	-0.094711	-0.195761	-0.378211	-0.236543			61.402	36.7036	72.5115	69.6644	44.5942	63.5743	60.83	65.6701	92.9698	33.4487	129.151	64.8371			27.2256	66.5678	51.4371	49.8741	45.8383	27.4399	31.318	71.2761	66.6551	44.5919	52.0282	53.6323			0	1
	HIRA	46.463	29.1165		-0.0376744	0.163773	-0.528058	-0.655544	0.225914	0.285505	0.245993	-0.139321	0.251037	0.123049	-0.690866	-0.137406			36.7402	26.6355	52.3087	64.1516	59.3022	43.9207	41.057	42.1412	33.9456	41.0298	272.571	40.0747			51.2043	55.3453	35.2682	29.0543	57.2072	45.8781	48.3138	54.9899	51.0154	60.9681	28.5041	58.4755			0	1
	C4orf14	46.4224	83.6881		0.194689	0.466206	0.137006	0.259075	0.187535	-0.103526	0.528616	-0.016493	0.536811	-0.302703	0.178003	0.356873			27.0567	11.051	24.2055	24.3099	41.7179	49.0102	21.111	34.6058	29.7109	32.2158	26.3539	23.4289			55.3775	29.7173	54.3665	47.2349	52.15	63.5069	31.7099	61.9235	31.0877	53.3195	57.2295	40.0509			0	1
	MED9	46.3848	81.1977		-0.0737928	-0.129973	-0.661729	-0.101054	-0.550357	-0.326798	0.13574	-0.141112	-0.0322458	-0.0413583	-0.0602788	0.159143			17.2186	18.1406	36.1236	37.1413	23.0144	15.5239	15.8239	19.9842	24.2185	15.6307	29.168	17.104			46.711	42.9448	30.3061	56.5528	29.4798	42.1045	53.6813	51.1273	60.3912	42.9409	61.754	54.6064			0	1
	UBE2M	46.3624	91.0037		0.514293	0.59382	0.336137	0.247382	0.317314	-0.0786105	0.717441	0.875164	0.350855	0.237961	0.353934	0.282826			60.4354	30.7538	40.2445	51.4558	51.5136	47.7942	40.3907	30.3561	58.299	45.3752	50.1434	43.6492			43.1105	32.956	48.9907	56.1202	57.8967	63.0434	32.0006	25.9124	58.7107	58.5918	45.2925	55.9015			0	1
	RSBN1L	46.3562	86.3985		-0.473225	-0.163635	-0.104981	-0.175509	-0.0905963	0.0412404	0.196335	0.136684	-0.386913	-0.202302	-0.385828	0.000846612			21.2958	8.8287	20.4282	17.169	20.7684	30.6255	20.6753	23.9896	20.9474	18.0296	29.0452	23.5455			32.9921	38.3368	55.2386	50.3003	60.9739	56.3562	48.1918	46.1641	41.0956	44.6175	37.5964	54.2889			0	1
	TUT1	46.3553	89.5295		0.376204	-0.0227362	0.0530531	0.079046	0.653691	0.157324	0.338626	0.197942	0.523656	0.205425	-0.0553002	0.492578			24.7276	35.9845	26.8385	34.0358	19.581	18.5158	22.0275	26.785	35.7699	20.203	36.2765	23.0428			35.1786	58.4613	61.8808	61.548	29.7932	44.4192	43.6233	53.483	33.7956	46.7282	68.4248	39.3205			0	1
	STX7	46.352	74.8243		-0.532248	-0.00478858	-0.169702	0.160496	-0.192862	-0.0862121	-0.977144	-0.636233	-0.412063	-0.402129	-0.261284	-0.748764			66.3628	23.9202	120.826	104.553	73.8161	78.2033	90.2265	92.5158	59.6389	52.3462	86.2987	100.623			36.1363	50.9975	70.1283	62.1285	69.1263	62.7016	25.1359	32.1316	45.0343	39.6551	63.9002	32.8377			0	1
	NCBP1	46.3423	84.1989		0.251521	-0.250507	-0.391109	-0.133215	0.209172	0.54491	0.731456	0.492802	0.0457989	0.317746	-0.132689	0.390503			38.7938	26.1863	41.6289	34.03	64.935	40.6134	30.2071	41.4727	38.1375	38.8802	36.0047	29.9049			48.0767	50.7747	40.3078	62.1868	63.8187	38.9615	25.2271	36.4411	65.5171	45.6294	65.5686	37.5514			0	1
	POR	46.33	32.0863		0.505152	-0.551095	-0.46232	0.271749	0.136491	-0.115163	-0.209854	0.503631	-0.0958116	-0.228305	-0.514856	-0.115206			104.377	762.438	105.958	152.308	125.746	121.596	162.746	59.3398	124.955	125.263	316.359	167.518			28.3887	41.1284	46.457	63.6473	60.6905	39.587	54.7825	34.5732	50.5837	55.6545	37.0103	62.0828			0	1
	ASH1L	46.3181	76.9098		-0.844541	0.429094	-0.570996	-0.769958	-0.218933	-0.0971935	-0.0428532	-0.245884	-0.330573	-0.330694	-0.502205	0.0977992			106.094	25.4907	126.84	103.457	79.6406	135.071	81.2195	168.586	119.475	79.3213	131.372	85.2307			27.359	31.5537	35.831	37.2949	59.0653	63.6076	65.5304	59.5361	58.1336	52.0356	34.5119	58.3519			0	1
	GRHPR	46.3131	22.8188		-0.197996	-1.33371	-0.679935	-0.971035	0.0340224	-0.572387	0.077603	0.124918	0.290018	-0.397323	0.0923541	0.0536681			79.0765	672.792	150.706	221.319	81.4084	83.3822	61.6097	70.5393	98.6243	86.0916	69.3185	61.3873			59.9216	18.4473	31.607	21.8299	72.3967	36.9673	67.3314	65.3921	65.4161	37.4516	70.3033	69.9393			0	1
	XPC	46.305	78.5595		-0.175557	-0.222987	-0.447194	0.163551	0.200558	-0.0958085	-1.04088	-0.3297	-0.320602	-0.492062	0.280257	-0.613137			59.3753	47.0957	78.3627	84.5334	39.1203	41.9817	65.1017	73.8897	68.5947	37.1674	85.1809	64.4348			47.333	57.512	44.336	52.2187	64.7932	61.7516	23.4534	48.2181	57.2943	31.2721	58.2655	34.1913			0	1
	C9orf6	46.2901	92.0189		0.473855	0.0703573	-0.0653898	0.143421	0.506717	0.19929	0.40384	0.0724133	0.0432904	0.0986201	-0.0439735	0.0548295			13.4287	9.10157	16.3619	14.8993	17.8241	21.2122	17.9228	21.8944	16.8789	19.6317	23.6799	19.1849			29.9064	41.752	57.0658	51.2968	34.851	44.0612	35.9201	55.4218	54.5869	48.1657	61.8665	54.8296			0	1
	MRPL28	46.2808	87.3788		0.553939	0.214816	0.0483029	0.604941	0.10137	-0.266493	0.617216	0.872732	0.249122	0.382963	0.189638	0.441734			46.3809	50.5298	51.067	69.8877	48.491	47.3877	35.875	28.4214	49.6325	51.4728	47.8316	38.7315			39.1234	54.3675	59.9411	42.2711	68.5056	56.0646	33.3092	23.535	59.7363	45.5018	54.0736	42.3134			0	1
	VPS33A	46.2787	95.8265		0.360387	0.546383	0.166095	0.256437	0.0322962	0.146267	0.333238	0.31091	-0.113908	0.196226	0.35116	0.37401			24.2433	15.0903	24.3276	23.6221	32.3053	32.2842	23.4916	24.7371	24.274	22.5178	19.6356	24.5009			39.1121	27.8836	54.3954	39.6576	66.0158	64.3762	40.8518	43.1607	62.4912	55.8857	42.336	38.5527			0	1
	PROSC	46.2779	86.0028		-0.202315	-1.16891	-0.582865	-0.561844	-0.472447	-0.0692643	0.0209359	-0.0275355	-0.404298	-0.0778695	0.0243242	-0.374954			52.8103	84.9742	101.7	94.3754	99.2368	74.3807	55.9052	59.0311	54.981	40.0559	66.5349	61.689			46.4149	19.0525	37.7402	38.7091	39.8284	63.3328	60.8961	56.7746	45.102	52.7881	79.4529	47.8451			0	1
	SNAPIN	46.2724	95.5011		0.155993	0.679921	0.05247	0.230965	-0.068791	-0.473931	0.558585	0.351994	-0.00963356	-0.0570504	0.299716	0.455924			29.5948	16.4212	29.1276	27.8241	22.4843	31.9882	26.1797	30.725	28.5423	26.2816	28.9404	27.5096			60.3001	26.2477	62.5859	61.3672	55.4439	31.9312	34.8919	41.2839	59.1964	58.009	49.587	38.2754			0	1
	C14orf147	46.2375	72.1028		-0.139174	0.448808	-0.642679	-0.258912	-0.340325	-0.201314	-0.0824068	0.389462	-0.143403	0.250646	0.207274	0.0669011			68.3029	50.9451	54.014	42.9236	95.3592	73.0303	107.934	59.7686	64.988	55.7278	44.1658	139.658			52.8842	36.1623	31.437	52.2548	54.4323	49.7737	38.9959	38.6714	51.771	50.895	50.0179	57.6148			0	1
	NRAS	46.2286	84.7899		0.646202	0.297294	0.386262	-0.0264038	-0.227495	0.521045	0.485446	0.327558	0.0329484	0.442805	-0.0785017	0.137626			48.0797	37.9611	72.6591	60.0597	105.26	61.4161	69.6749	59.2728	40.3303	65.047	43.6214	74.1543			22.2656	44.9482	44.2082	55.1427	67.7364	35.0315	44.6688	45.3751	59.2869	36.3234	69.7446	56.8285			0	1
	ANKIB1	46.2245	79.4332		0.243284	0.0849234	-0.0420665	0.398868	0.289112	0.561705	0.506505	0.14795	-0.117659	0.193388	-0.388661	0.459611			50.7025	18.2152	90.6218	81.8081	47.9561	50.7261	48.2618	73.8157	51.0794	46.5773	64.0156	49.1338			44.3719	47.6001	63.1981	35.5855	57.4957	38.3257	37.1464	55.7736	61.6754	49.3545	41.9467	35.3576			0	1
	MSH3	46.2198	92.1543		-0.222444	-0.116908	-0.500931	-0.577799	0.158437	-0.12991	0.0155518	-0.19694	-0.0102887	-0.379498	-0.126675	-0.0403389			20.9033	16.3219	34.0101	30.4441	19.7578	22.5714	16.097	29.7828	23.6542	20.5913	25.5904	17.8238			44.688	49.3413	40.0562	28.6181	53.3803	43.5417	53.2821	53.1084	51.1993	36.6155	61.61	50.6339			0	1
	DVL3	46.2184	72.1231		0.362674	0.605328	0.0737308	0.259448	0.221127	0.082036	1.75262	0.484184	0.0403818	0.755631	0.147843	0.431461			111.275	36.6907	83.9709	95.3254	87.3932	148.566	79.0931	88.8111	102.141	84.851	90.3428	76.6132			42.497	32.9929	64.3353	48.5497	64.4937	71.0445	17.5566	45.0061	72.9375	26.1019	78.2863	44.0512			0	1
	KLHL24	46.2114	87.5362		-0.0142123	-0.386067	-0.179636	0.308941	-0.135934	0.136369	0.653223	-0.515915	-0.0630026	0.271494	-0.241918	-0.350973			55.766	42.787	89.7522	65.8115	50.8718	63.7762	68.8796	85.3489	59.9118	38.8327	77.6452	83.3599			38.4348	40.3899	66.555	45.3705	63.1978	53.9935	27.2583	36.6473	66.567	37.836	56.9336	43.3222			0	1
	INADL	46.1972	73.6669		-0.129133	-0.127772	-0.782983	-0.729611	-0.068524	0.140426	-0.340451	0.247685	0.0407826	-0.619789	0.142318	-0.179609			62.9334	31.7412	159.566	163.933	76.4771	66.9258	66.6869	88.2626	78.0875	77.5755	84.2124	77.2093			52.0116	44.9992	26.515	29.2013	66.5388	55.4498	43.3316	34.2203	65.8396	34.9234	70.9739	62.3159			0	1
	SLC2A4RG	46.1242	75.7495		0.325731	-0.0106105	0.0622129	0.118873	0.271457	-0.347533	0.707589	0.753629	0.38295	0.327191	-0.060013	0.51047			66.9342	122.005	79.5984	144.084	44.483	89.0594	45.2251	49.9056	85.5478	55.6339	62.5306	49.9293			53.3809	57.5644	52.7017	47.2327	55.6258	46.7527	29.1903	27.7866	53.5259	42.7271	60.9375	42.5503			0	1
	NDUFB10	46.1185	84.8922		0.192705	-0.0236139	-0.0199386	0.540616	-0.473146	-0.61711	0.379774	0.781507	0.508754	-0.281971	0.322512	0.395986			71.3749	81.7478	83.671	102.708	114.61	102.54	46.7879	46.9586	77.3981	77.2181	55.7634	48.6542			59.3078	60.8526	63.8424	47.403	42.7382	33.5915	48.5503	26.987	46.7031	41.6853	46.0015	51.9489			0	1
	ZNF574	46.0983	84.3461		0.430455	0.239217	0.159932	-0.103212	0.294999	0.0899216	0.422266	0.389327	0.201476	0.151706	0.0593152	0.172159			24.1088	11.8412	17.1392	22.5213	27.3186	42.4734	21.0013	22.4439	29.1753	24.0177	22.9731	21.379			31.1516	43.7102	52.5312	47.9938	43.616	58.2959	32.3029	42.091	53.0483	50.0811	60.981	49.0416			0	1
	STAM2	46.0911	86.1508		-0.518128	-0.104134	-0.738284	-0.805298	-0.50422	-0.15334	-0.411721	-0.126041	-0.154093	-0.439899	-0.261365	-0.304727			45.5273	20.6353	75.7341	59.3225	47.6049	57.1248	48.0294	53.5555	57.5124	39.3715	48.0052	55.0287			40.8109	56.7598	30.7984	31.8723	41.7828	58.3409	40.486	62.37	67.0022	36.5735	52.8324	52.8243			0	1
	MAP3K11	46.0808	92.7534		0.416094	0.246894	0.70028	0.34766	-0.595773	0.141784	-0.453053	0.265093	0.438541	0.330795	0.663817	-0.30791			87.8885	111.683	70.1544	105.212	146.921	119.469	122.28	66.7372	76.0389	79.1567	64.7758	119.2			45.6735	55.3694	32.4655	62.1209	43.4977	43.4161	47.619	56.4998	45.3504	47.256	33.1769	50.8225			0	1
	GEMIN4	46.0711	80.4022		0.0645482	-0.17655	0.0510336	-0.0300534	0.61832	0.216219	0.461534	-0.288189	0.343857	0.0448976	-0.187981	-0.0297087			34.332	13.282	20.8605	21.6837	30.9425	32.201	30.2945	37.6876	43.8367	47.5888	32.8358	31.8646			52.8732	41.6244	53.718	45.044	30.3683	44.1502	37.104	44.9894	36.2671	56.7066	61.1199	62.8365			0	1
	STT3B	46.0483	89.4957		0.056312	0.0372623	-0.687154	-0.195256	0.560117	0.404274	-0.0583983	0.142179	-0.340684	-0.49533	-0.473845	0.115319			67.3736	43.4052	91.2436	72.0425	92.0271	77.093	84.7103	94.6328	93.5115	80.1899	92.5178	85.8525			39.2268	51.0047	31.4778	50.4536	39.2633	48.7684	74.4055	51.8945	53.9495	39.9943	28.9081	64.8916			0	1
	TTLL5	46.0397	89.0571		0.230376	0.332407	-0.38895	0.0540432	0.421303	0.227792	0.249544	0.192545	-0.291566	0.0939144	-0.111594	0.0673046			23.9816	6.1019	27.1687	23.6812	20.4319	28.7743	23.9726	29.8856	27.4073	26.4699	27.6408	23.4468			39.1596	26.8609	37.5668	57.9278	37.6738	55.9918	39.938	50.7347	52.916	53.1716	64.2248	53.0259			0	1
	SMAD4	46.0394	86.7096		-0.610191	-0.272035	-0.355761	-0.328312	-0.582054	-0.288656	-0.291614	-0.529088	-0.198068	-0.371102	-0.337628	-0.499133			84.7658	56.8975	110.76	92.4822	78.726	86.1675	87.6043	110.696	132.703	61.9637	115.836	97.7874			30.8751	53.1824	49.762	45.9781	30.5966	46.187	56.9838	41.6944	68.7794	42.086	59.1559	43.4132			0	1
	NUDCD2	46.0277	97.7414		0.274888	0.171008	-0.00824561	-0.00082831	0.423065	0.237527	0.421965	0.217549	0.269736	0.109537	0.0330832	0.342773			18.2722	17.492	17.499	16.1512	18.972	14.67	14.8788	17.5727	21.1125	15.6404	19.7547	16.857			35.9829	46.251	54.83	50.7463	37.3622	40.69	38.7833	50.9314	53.4129	53.0352	60.0611	38.9303			0	1
	ZFYVE26	46.0075	87.3644		-0.0858569	0.697236	-0.0538216	0.187037	-0.318848	0.128665	-0.591123	-0.240824	-0.311872	0.31983	-0.0996331	-0.401906			34.4963	11.2324	44.0156	42.3989	35.9993	42.9065	54.4888	54.2973	32.2122	34.7933	37.5442	54.1952			49.8295	21.1979	59.0732	39.7371	48.214	60.3176	37.2619	57.0631	51.1934	42.3878	66.1891	42.4645			0	1
	NSMCE1	45.997	78.5782		-0.034363	0.183161	0.199275	0.868972	0.498863	-0.307493	0.130541	0.597082	0.659396	-0.018039	0.303022	0.218044			55.4581	39.392	52.1846	52.8403	41.3496	51.6457	38.0722	42.7639	73.6136	37.0968	55.723	38.0682			56.3724	48.3941	53.8049	28.9052	38.67	52.1289	64.6974	33.5901	32.397	54.914	48.1731	58.4418			0	1
	CCDC91	45.9499	90.9565		-0.480113	0.0912258	-0.226889	0.00556363	-0.00561343	-0.155037	0.470075	-0.0118334	-0.119662	0.182834	0.0586502	-0.0850622			25.2998	9.75255	28.3055	21.4673	17.2512	23.9104	19.8054	26.7817	21.7393	16.797	28.6627	21.5731			30.1837	43.7082	42.3846	58.335	56.8656	35.7973	31.47	55.6293	54.6443	40.2284	66.9102	53.8381			0	1
	PTAR1	45.9454	75.533		-0.510712	-0.268253	-0.229148	-0.249872	-0.22679	0.33962	-0.390586	-0.776959	-0.108852	0.0362453	-0.367257	-0.188775			38.4301	26.7459	88.5299	65.8405	39.0359	43.1829	44.5181	78.0753	40.3456	28.4845	47.3049	49.7737			34.5925	42.1401	48.4492	54.2622	52.3444	52.5039	41.0989	29.0221	59.6645	56.3303	39.3681	54.6494			0	1
	TBC1D10B	45.9009	85.4676		0.663877	0.39699	0.450998	0.55751	0.105198	0.115278	0.476424	0.814702	0.0707438	0.348339	0.330777	0.315723			61.8035	17.8868	45.021	54.7698	78.0416	67.2165	56.0012	46.9465	53.7443	61.3859	50.3583	58.5982			35.1786	35.7752	44.4435	37.3257	73.4033	47.335	40.9969	30.24	66.44	52.7024	52.2218	55.6068			0	1
	TRIM27	45.8993	91.079		0.602173	0.534575	0.221032	0.27946	0.76334	0.36257	0.331831	0.379016	0.550559	0.334813	0.197103	0.738773			52.6805	47.1912	45.121	47.7952	50.4987	57.1642	52.7735	61.8976	64.6659	38.9595	59.383	53.7559			30.5895	36.2054	59.8286	61.6164	33.2507	44.4909	62.2118	49.3308	41.9089	50.819	67.4808	34.318			0	1
	C3orf75	45.8798	84.8839		0.354283	0.0182028	-0.841212	-0.0408714	0.105054	-0.187473	-0.008894	0.293185	0.108955	-0.259991	0.0749305	-0.0566721			20.1886	15.6068	25.7445	28.5675	19.542	13.0296	16.6821	16.8472	30.7503	15.6514	24.1894	17.1751			39.0541	52.506	22.9287	51.2115	55.1643	44.0546	55.2117	44.6062	57.066	34.7094	58.4421	53.8106			0	1
	INTS1	45.8755	90.7766		0.496622	0.535438	0.0263905	0.239707	0.49956	0.342185	0.479847	0.363531	0.35024	0.328944	0.116533	0.586239			120.049	69.3942	101.586	154.667	125.284	158.535	104.68	95.3794	118.802	127.32	114.634	106.553			41.0803	32.3179	74.4552	56.1725	38.3322	43.5397	35.8141	52.1711	49.7064	46.3646	78.3182	29.4728			0	1
	MLL4	45.8629	87.9631		0.394304	0.534174	0.340665	0.0535567	0.520807	0.283771	0.640641	0.323689	0.217155	0.1127	-0.0474517	0.463471			63.9726	24.8796	36.7147	51.1281	57.6932	74.1753	52.412	50.6702	52.9352	53.3345	55.5382	50.5103			43.1685	29.6102	49.1784	58.8502	35.5838	45.2074	31.2044	52.465	56.074	58.5513	72.9633	38.7802			0	1
	SFRS12IP1	45.8584	87.6303		-0.380852	0.0243972	0.100667	-0.0898702	0.226662	-0.105587	-0.441564	-0.234219	-0.455241	-0.396964	-0.0817759	-0.30563			35.2064	16.7457	36.34	27.1373	25.4513	53.8115	33.6	33.2398	35.0025	40.3291	29.2492	40.4038			30.5348	46.0047	65.0029	57.6643	52.6741	46.7246	32.9724	56.1363	38.5974	31.9979	61.0393	49.7081			0	1
	UBR3	45.8546	88.8483		-0.713405	-0.657068	-0.611301	-0.966634	-0.0267168	-0.0820299	-0.0554208	-0.494714	-0.191349	-0.653224	-0.193686	-0.19078			61.5066	53.4876	87.4508	70.9052	45.1189	60.8733	50.0522	86.0329	79.4635	66.8725	77.2513	53.1994			32.1944	36.512	32.9867	28.0069	70.601	53.7495	69.6786	42.9013	66.7304	30.8902	56.1366	65.2444			0	1
	NKAP	45.8256	97.7216		0.244765	0.471766	0.0834974	0.00846987	0.636572	0.0795028	0.144281	0.362133	0.119419	0.188542	0.062068	0.139656			17.0461	12.0767	14.5129	14.86	15.3952	14.5294	17.0942	16.336	16.7827	13.8802	16.7258	18.3164			46.1247	28.5484	54.0794	46.3081	28.7124	51.0427	52.7557	38.4474	59.2344	45.8102	56.2442	59.1767			0	1
	KIAA0947	45.8229	87.8362		-0.102259	0.222147	-0.38383	-0.446082	0.419409	0.36788	0.615493	-0.250562	-0.255924	0.307448	-0.420482	0.270016			51.4465	18.1389	61.6837	54.8412	37.8955	42.3135	47.1509	77.6237	47.7035	44.5524	56.3571	47.5871			54.1513	43.5616	47.1237	51.2333	42.6536	41.2672	30.982	60.8403	59.4416	39.8843	41.1953	47.4007			0	1
	C22orf30	45.8214	87.1415		0.348674	0.334934	-0.0627173	-0.277036	-0.424927	0.393995	0.695885	0.20513	0.0946131	0.0864568	-0.17262	0.214915			39.4563	17.2887	47.058	42.0699	69.7654	50.7444	40.886	56.3219	42.8158	47.159	37.4082	41.6703			32.815	34.9589	64.8751	58.7007	44.4879	39.9744	27.7645	53.1678	49.228	56.4133	56.0754	49.7553			0	1
	BCL9L	45.8105	73.8602		0.00931489	0.535476	0.972141	0.175854	0.226335	-0.0362509	-0.0174252	-0.0124803	-0.180907	0.230222	0.0908623	0.449495			98.4729	24.5633	46.6514	60.6431	68.2058	169.391	112.703	110.482	85.9312	98.7316	63.9822	106.601			58.7018	23.7436	25.2078	39.0046	47.8802	53.1248	62.8658	70.3019	63.9593	44.6629	61.1161	33.89			0	1
	TADA2B	45.7881	90.3704		-0.304556	-0.269588	-0.451637	-0.354049	-0.635638	-0.509088	-0.622512	0.0911032	0.0303823	-0.541022	-0.0436731	-0.206198			39.0132	31.423	59.037	61.2517	51.8529	49.0049	40.6927	50.4065	56.9576	40.4659	50.0837	43.6579			35.572	51.9144	45.0914	43.6661	30.4992	41.7497	34.704	65.457	70.2785	28.7464	68.6058	61.8561			0	1
	ZNF292	45.7707	78.2588		-0.252482	-0.00204735	0.333307	-0.0954376	0.20861	0.299503	0.469618	-0.499891	-0.497317	-0.0926952	-0.422008	0.0970371			41.2235	11.9847	52.9579	38.5781	32.5641	53.9501	31.5919	71.2131	53.3719	32.9328	54.3411	34.2862			48.2748	35.6811	46.8038	55.3933	52.0219	55.1015	34.3091	38.9029	43.0006	53.2182	38.6679	56.993			0	1
	CREBL2	45.7702	70.3396		-0.710314	-0.781616	-0.152101	-0.266748	-0.458904	-0.268801	-0.960185	-0.724136	-0.101146	-0.087004	0.000744046	-0.654677			73.4827	83.133	163.894	133.12	71.0335	68.0568	103.935	135.963	96.0175	38.5305	136.429	118.725			28.2815	28.3635	74.2742	64.1835	49.5945	49.3778	26.4488	32.339	76.5721	55.6847	82.1943	33.4717			0	1
	ZDHHC17	45.7425	77.1522		-0.527974	-0.144039	0.237632	-0.0599311	0.113476	0.0380583	-0.259246	-0.763622	-0.158834	0.19864	-0.0586592	-0.152647			30.7949	13.1805	33.8928	27.6875	16.0534	19.4684	27.9942	50.7789	32.3654	12.8382	36.071	29.522			31.22	41.6022	62.171	59.4779	51.322	31.9076	47.6585	26.3717	57.8872	44.1385	61.7675	56.2395			0	1
	PRR12	45.728	80.9481		0.426883	0.616421	0.0719893	-0.110186	0.252485	0.1319	0.318121	0.460938	0.00624249	0.302566	0.14089	0.0377789			49.7786	11.7273	35.9275	49.0882	50.4955	85.6261	47.9436	45.1603	57.7997	41.84	51.6305	52.2152			35.3368	23.0232	63.0246	55.8042	49.1933	48.7923	35.6853	39.7051	59.8825	39.6419	64.5565	58.6921			0	1
	PREB	45.7105	92.3043		0.784538	0.409222	0.0828679	0.10102	0.692771	-0.0484663	0.906253	0.338815	0.203611	-0.100875	-0.0917593	0.701735			44.2795	65.6306	53.6349	63.9932	57.3384	56.3341	44.8789	59.549	73.1983	60.8256	48.018	44.0093			27.2964	39.0767	61.0733	65.5348	34.9306	49.8208	27.0543	48.9462	63.9315	66.2543	67.6022	31.6605			0	1
	CLPP	45.6991	92.2635		0.671108	-0.209835	0.260307	0.0524812	0.389553	-0.370189	0.468468	0.830326	0.41542	-0.142417	0.35244	0.151793			34.2369	49.8036	36.6883	50.3263	47.8544	56.1773	30.6285	22.8196	45.1857	42.6522	30.6492	32.4377			32.7836	54.2738	49.8603	71.397	44.0938	51.1079	37.4875	23.7525	49.6584	57.3123	39.9515	59.9883			0	1
	KCTD2	45.6731	80.3287		-0.388323	0.419152	-0.388449	0.365738	-0.449974	-0.401779	-0.501015	-0.244079	-0.159066	-0.233356	-0.485099	-0.231961			60.1672	17.6647	69.8111	70.9718	42.1861	50.1238	54.2169	65.4784	58.5176	45.7115	89.8901	56.2773			37.8431	31.8864	52.5621	49.3043	39.0984	39.4698	40.632	55.0589	67.9062	53.2216	37.8567	57.5039			0	1
	STAG1	45.6699	86.2669		-0.363842	-0.00124768	-0.197699	-0.540033	-0.351088	0.223468	0.210376	-0.41451	-0.397148	0.108862	-0.596007	-0.279805			38.5249	14.6717	50.6504	37.7482	44.0202	38.4105	34.9092	61.6832	37.5461	34.7364	49.8709	34.215			37.2915	40.6525	59.1442	38.8801	55.5406	55.2821	47.4018	49.3574	46.2509	54.4537	25.9644	51.5862			0	1
	RFNG	45.6698	82.6128		0.695068	-0.072711	0.49624	0.725493	0.181459	-0.225896	0.303796	0.279356	0.467712	-0.0364569	0.256545	0.476401			36.5483	69.6076	26.6578	43.6865	31.0011	46.1429	29.8546	29.4286	42.9658	30.0111	36.3702	30.9223			35.2438	55.8982	35.1216	33.2978	63.8766	52.5209	51.7766	46.5343	43.2332	50.7751	48.1108	42.8489			0	1
	FUCA2	45.644	87.6337		0.618786	0.174918	0.0298725	0.53899	0.200566	0.588654	0.0505654	0.325852	0.424948	0.739167	0.22148	0.216305			55.56	71.5248	92.1057	90.3262	90.8359	64.9611	65.1686	55.9813	54.8694	30.5783	64.1969	69.9886			28.3749	60.2414	73.1517	34.3033	74.6387	30.3136	67.1977	46.1804	38.1479	23.3914	66.2931	50.1344			0	1
	XPO1	45.6359	83.777		0.45723	0.430413	0.246294	0.588195	0.738755	0.828668	1.16296	0.295739	-0.0110423	0.403405	-0.0347128	0.602104			146.119	66.2498	117.253	92.6731	121.287	119.08	119.794	174.859	132.975	133.915	146.837	123.286			36.244	44.7548	70.4946	40.5253	37.9852	36.2581	24.5059	53.6896	75.6332	46.2241	79.0786	37.8456			0	1
	FAM116A	45.6168	86.5852		-0.318862	-0.00987497	-0.0914864	0.126278	0.240669	-0.134988	-0.301186	-0.258715	-0.284625	-0.268594	-1.02848	-0.515873			38.3857	12.3854	31.4419	30.0317	21.4148	32.9808	34.0463	43.9364	30.0265	31.2804	51.9577	36.805			46.626	48.4804	56.6974	47.1116	58.0703	50.1446	50.5078	55.6267	49.128	45.6952	18.8073	39.8792			0	1
	ZSCAN29	45.61	93.6182		0.342382	0.418641	0.259473	0.150381	0.154522	0.391949	0.397011	0.0793745	0.0518377	0.254974	-0.209408	0.0974781			17.2191	8.78817	17.5705	16.7357	22.1281	19.1519	18.4894	25.843	18.4266	16.391	21.1118	19.946			30.7325	30.2067	51.4551	55.5698	56.3595	41.6638	36.7363	57.5837	55.4919	40.9261	49.9701	55.8246			0	1
	IRGQ	45.5876	93.3648		-0.102809	0.881419	-0.076308	0.225327	0.322323	0.225737	0.36055	0.314727	0.353745	0.0148522	0.312253	0.140069			38.6392	12.2388	32.7874	38.5429	25.9124	37.124	29.2694	32.185	35.6621	30.3601	29.8752	31.0752			53.8202	18.7206	59.7537	54.6233	44.3959	45.0535	36.5821	52.3398	44.8915	59.3834	45.8657	53.9251			0	1
	MTFMT	45.586	96.6927		-0.0719852	-0.184331	-0.192824	-0.0902178	0.0892646	-0.0543724	0.533667	-0.0948476	0.0972865	0.00575608	0.0411284	-0.0330502			13.2358	9.54812	12.2241	12.5001	14.674	11.4847	9.06137	10.267	13.4182	9.85317	9.92967	9.86018			48.6432	44.2896	46.5613	42.533	51.67	46.4532	30.5395	47.6667	50.5836	46.2055	49.7259	46.8947			0	1
	CCDC9	45.5574	95.0117		-0.206131	0.0834386	0.385805	-0.0214064	0.0999499	-0.156762	-0.10548	0.643438	0.156704	0.299903	0.0181099	-0.0961546			32.4739	14.9687	15.3897	19.8183	24.818	24.966	22.3939	15.2442	24.5559	19.6039	24.7265	23.159			35.4585	46.7131	41.2905	50.6992	59.6926	51.7223	49.3085	23.9599	57.047	42.5005	62.2433	43.1947			0	1
	ZBTB2	45.5414	67.4995		-0.18717	-0.438962	0.052959	-0.235942	0.278847	0.16815	0.0355219	0.239935	-0.0366915	0.290685	-0.500289	-0.0645703			22.8887	12.3014	18.3781	16.0925	18.8263	22.7973	22.1389	26.7137	16.5483	15.6372	57.6674	21.6437			52.5849	25.3617	57.7324	36.0397	48.1987	54.9425	55.3621	47.8031	56.4569	38.3168	33.657	58.1597			0	1
	MRPS2	45.5413	88.3361		0.466893	-0.371757	-0.11699	0.0448584	0.599537	0.197039	0.74867	0.321497	0.494473	0.202554	-0.0311956	0.445931			40.9918	60.9028	49.9147	67.006	52.6039	50.967	28.2285	35.2787	46.9698	46.7772	33.6568	28.8573			38.5318	41.6443	60.5152	66.9086	37.667	52.2721	28.1397	49.9831	37.4363	53.058	61.9289	37.3958			0	1
	NDUFA1	45.5177	87.6816		0.27633	0.540699	-0.301313	0.38793	-0.405508	-0.603697	0.466918	0.443271	0.37024	-0.504947	-0.146138	0.282939			81.0173	78.9084	114.885	105.194	133.862	108.385	54.5576	57.0249	73.1096	80.4754	77.1484	55.2978			54.7909	36.1374	54.3314	49.8453	45.149	34.1886	41.2647	40.4056	52.4186	32.251	59.5082	58.471			0	1
	EFHA1	45.5072	77.184		0.0302016	-0.202033	-1.12029	-0.57136	-0.0626444	0.254678	-0.329761	0.130063	0.378398	-0.430604	0.108607	-0.149183			34.1291	24.993	89.8493	78.2423	59.76	32.0795	36.1343	41.7333	42.3794	36.8835	52.9861	40.2475			56.7182	48.8877	22.9862	27.5239	53.9527	53.3946	38.9545	58.18	54.4095	33.2237	76.3811	52.8556			0	1
	FIZ1	45.4955	92.2021		0.511568	0.323582	-0.0319954	-0.0135127	0.123207	0.0341478	0.368918	0.496777	0.260096	0.115072	0.0855206	-0.00896763			16.1376	8.72378	18.0734	21.9896	16.3985	21.9038	14.9388	15.0511	17.686	13.4148	24.1867	17.2712			34.7773	32.932	56.8389	57.2755	56.5838	47.7024	34.1546	33.2035	43.3704	50.8477	63.3022	51.0202			0	1
	TMED9	45.4829	89.2926		0.626293	0.512302	0.699799	0.693526	0.256666	-0.108927	0.382119	0.939152	0.450866	0.187357	0.0625368	0.707519			164.436	166.647	143.006	149.172	196.434	124.761	157.123	111.658	226.086	173.103	172.969	156.464			34.3953	45.0799	27.2756	37.4303	74.2317	55.9155	52.8587	26.8604	45.0208	70.1193	79.9008	36.1291			0	1
	ILVBL	45.4701	76.8577		0.247053	-0.299614	-0.447452	-0.601936	-0.145981	-0.753259	0.319611	0.359822	-0.392428	-0.367179	-0.245056	-0.0458307			80.1018	96.6657	111.401	162.046	121.216	78.7633	49.2179	44.1364	66.1832	78.1025	121.627	52.9391			45.773	50.6724	46.9494	35.3827	73.6313	27.1964	51.1102	43.5948	37.0744	41.6199	51.4372	59.3985			0	1
	LMBR1	45.4583	87.6198		0.0693702	-0.105804	-0.425246	0.328628	0.871119	0.481511	0.432249	0.34475	0.010932	0.193201	0.193289	0.220815			34.5723	22.4754	66.2474	52.6681	33.4284	38.7192	38.9812	45.876	51.34	30.2743	48.6355	40.1829			54.3654	52.7755	43.7568	40.4963	24.4159	49.1264	39.4967	39.9295	67.6165	42.8017	61.7273	46.8755			0	1
	EID1	45.4384	76.9392		-0.941307	-0.321654	-0.069469	-0.355194	-0.555984	-0.867037	-0.384749	-0.305037	-0.194704	-0.347369	0.0336993	-0.642395			224.438	103.548	253.135	213.104	128.459	185.171	183.211	194.326	276.754	113.299	262.542	206.079			25.334	47.0668	77.8387	52.0223	35.7492	22.2424	47.2542	52.7141	66.18	40.9648	87.5242	37.3959			0	1
	NDUFS7	45.3974	77.8763		0.14315	0.0203215	-0.194518	0.190024	-0.469585	-0.779761	0.134502	0.492086	-0.0121564	-0.747495	0.266419	-0.0581378			56.5101	73.9886	48.6262	88.2917	82.9527	87.5515	34.8519	23.6387	55.5471	73.7511	42.8857	37.2081			56.6279	55.9023	49.2422	61.7902	43.0082	28.4909	60.5144	32.2335	59.5747	21.768	48.0129	56.1685			0	1
	TIMM44	45.3678	89.3961		0.204676	0.281246	0.206924	0.439484	0.378896	0.0337393	0.974832	0.552161	0.19232	0.00167902	0.330437	0.349083			35.8957	25.9414	25.6378	36.4685	37.8761	26.707	19.1567	19.2843	32.7863	34.9123	29.1512	18.8996			50.1715	48.5331	46.021	41.8504	50.1449	58.1839	23.3905	29.8997	61.4757	56.8558	48.4344	48.498			0	1
	FAM96B	45.3585	90.7751		0.612308	0.0133719	0.3485	0.622215	0.475729	-0.223371	0.114492	0.396452	0.164507	-0.29803	0.338053	0.252403			37.4601	48.9377	39.1628	49.0753	47.254	46.4404	41.1736	21.2975	37.4442	51.1971	47.8592	40.5391			34.8774	55.7771	41.6639	36.7633	39.1134	52.0425	60.3441	38.7896	56.6436	40.7589	41.8766	56.5568			0	1
	IL10RB	45.3257	71.2826		0.2494	-0.17065	0.956701	0.531946	-1.09985	-0.323535	-0.315143	-0.0136625	0.0721721	-0.129883	0.0760541	-0.131031			43.6338	36.4746	31.9214	27.8578	128.907	66.229	63.3012	37.9993	48.114	47.9235	28.776	66.0634			42.8234	55.7597	20.0852	39.5952	24.4085	43.3715	49.4454	62.2997	55.7194	57.4696	64.9329	61.6424			0	1
	CCDC93	45.3053	82.4937		0.0737986	1.0653	-0.183458	-0.040551	-0.0266791	0.428609	-0.202379	-0.523436	-0.255149	0.247045	-0.329282	-0.193257			27.0547	8.43477	47.0478	47.8073	49.9022	30.6367	41.3416	54.1056	27.0297	24.8872	53.5605	43.6401			46.9824	14.5456	55.5731	65.2002	67.8986	39.4806	61.5453	32.327	43.3935	49.6995	51.671	52.9059			0	1
	YWHAG	45.3041	81.1756		0.214342	0.209714	0.315767	0.519868	0.576523	0.405717	1.01755	-0.232839	0.402128	0.301939	0.25439	0.503681			214.486	112.053	189.851	163.388	178.691	151.233	180.541	299.09	162.411	257.14	85.83	175.317			53.1564	58.0215	56.4871	34.4252	41.2861	49.2239	27.2949	57.9747	44.841	41.5448	61.2648	35.1171			0	1
	RRP8	45.253	97.9857		-0.19986	-0.130466	0.173472	0.216117	0.423548	-0.200607	0.0623625	0.222417	0.0306832	0.122138	0.255881	0.251357			17.9668	16.1259	12.4585	13.0513	14.3828	13.4353	12.4828	13.2781	17.8768	11.6507	14.5402	13.0524			40.4368	49.618	41.7194	43.9974	37.3165	45.9258	53.6972	46.2463	56.4402	44.3166	39.3145	48.2907			0	1
	TMEM199	45.2419	96.508		0.612264	0.366319	-0.330146	0.153756	0.0817645	0.198952	0.401701	0.536155	0.140274	0.277045	0.0460824	0.153281			17.1403	14.8491	25.943	25.3417	21.2863	14.9965	19.9757	19.162	23.2967	18.7608	21.1039	21.4352			24.5323	37.5728	52.1982	56.4921	60.4352	38.5294	38.7201	29.7152	60.2208	50.4628	60.1203	57.81			0	1
	TBL3	45.2391	93.0804		0.420516	0.264129	0.22076	0.407532	0.608193	0.0275853	0.378659	0.771237	0.245223	-0.0962921	0.289387	0.435149			43.4461	33.1364	35.3334	52.0088	37.9508	40.3538	35.6803	31.9463	48.57	61.4365	39.5	34.9762			48.2419	45.4602	53.9146	43.4796	34.0875	50.3063	40.7164	26.5733	58.4483	59.6879	53.2316	42.5853			0	1
	PSMD3	45.238	87.6912		0.925001	0.284787	0.219029	0.436765	0.231064	0.474746	0.921412	0.815405	0.368102	0.401518	0.130838	0.589754			102.613	95.1484	87.7848	94.4585	155.699	107.794	99.8439	91.5836	112.952	136.631	89.4313	101.043			27.4831	63.4532	61.6059	46.3687	66.0842	33.1715	27.3054	26.5818	60.748	52.8691	78.0325	40.0983			0	1
	DPAGT1	45.2282	91.1464		0.636346	0.268106	-0.0325689	0.171151	0.546073	0.327006	0.301739	0.447034	0.282543	-0.0378064	0.0797848	0.620379			34.2912	34.2964	39.4722	39.0723	45.9189	51.4051	35.1042	38.2823	53.4645	34.3295	33.8871	35.4599			26.0249	48.3771	59.0069	57.8703	43.0085	43.1292	46.3514	37.495	43.8917	57.609	67.6804	32.1105			0	1
	BMPR2	45.2124	65.0019		-0.592493	-0.710052	-0.204981	-0.544719	-0.203618	0.160075	-1.48172	-0.462963	-0.313804	-0.0620057	0.204936	-1.43075			126.713	54.3322	192.85	134.983	83.1717	130.055	247.097	193.967	139.105	87.4703	102.727	290.298			35.5201	28.1207	63.9315	52.001	57.9992	63.502	20.3585	52.1803	63.7382	62.658	73.3714	20.894			0	1
	SREBF2	45.194	77.043		-0.254096	0.588157	-1.37554	-1.35033	-0.429852	-0.409128	0.110464	0.254396	-0.139375	-0.195581	0.0491654	-0.7653			184.324	100.956	233.267	239.456	351.336	310.568	272.334	138.508	238.115	270.525	114.182	303.546			57.9902	28.0888	20.1505	20.6524	56.9396	49.1394	64.1541	57.0611	73.6031	69.0687	71.6125	31.6945			0	1
	TTC31	45.1931	93.413		0.436845	0.0996134	0.796356	0.8072	0.00312735	0.116811	0.287774	0.248415	0.24054	0.469946	0.117214	0.247353			20.8995	27.6455	18.3436	21.2193	27.3979	27.9137	21.385	22.5523	18.0362	14.0498	19.7981	21.6821			34.9333	55.1831	27.3709	26.6348	63.3742	60.4728	46.0556	53.0675	51.0207	35.3129	60.8658	52.7068			0	1
	LSM10	45.1861	98.38		0.215048	0.032913	-0.200119	-0.161183	0.131638	-0.440028	0.294157	0.531272	-0.0970878	0.0476383	0.235448	0.236313			24.7006	20.9081	19.9295	24.4628	20.3427	28.9071	21.7144	16.5798	27.5968	21.5836	22.9878	21.1041			48.1358	51.8178	42.6282	42.9844	54.1891	39.9392	47.5045	28.5406	47.8674	51.426	46.0543	48.2845			0	1
	DDOST	45.1831	90.2982		0.938809	0.508118	0.487063	0.473172	0.321896	0.179503	0.66595	0.499654	0.338544	0.411032	-0.141838	0.711217			201.789	136.583	200.588	210.953	299.935	240.867	208.933	181.977	259.164	192.05	304.127	208.089			24.0055	46.3832	37.8822	49.9023	65.2787	50.7627	37.9512	43.7154	45.8557	48.1677	83.9621	35.6196			0	1
	IFNGR2	45.1729	86.3705		0.622371	0.164406	1.1064	0.712387	-0.328869	-0.0417004	0.215302	0.167766	0.39038	0.165621	0.364607	0.572657			84.3278	38.0062	59.2858	55.7641	145.329	90.8539	92.5437	100.746	93.5478	102.314	97.7775	92.5162			30.312	50.2056	20.1389	36.2053	56.6573	58.5247	56.2122	64.64	42.5732	67.9498	46.8906	41.8933			0	1
	KIAA1797	45.1528	77.8002		0.0329642	0.75639	-0.678346	-0.111511	0.440289	0.0810827	-0.138782	-0.000981917	0.273071	-0.310957	-0.106595	0.0339494			30.2501	8.05301	51.808	40.9674	43.3958	30.1232	39.3934	45.8523	51.0715	37.4648	70.0811	40.7519			51.1958	16.7099	30.2312	48.3386	38.9922	56.2639	55.9162	61.0253	46.7067	43.5482	66.3295	59.4007			0	1
	RSF1	45.1459	80.9578		-0.569142	-0.406927	-0.345212	-0.527953	0.0686496	0.204317	0.0348835	-0.134609	-0.338746	0.12369	-0.221206	0.0211821			40.2716	13.0189	43.206	31.7559	26.199	51.0114	32.5892	49.8908	40.6768	25.4758	43.9101	33.629			34.074	29.3976	46.2773	37.3933	60.5593	54.9341	49.2783	51.7615	50.8305	37.4627	50.8859	51.5705			0	1
	C2orf18	45.1438	79.9442		0.421748	0.605305	0.514647	1.13898	0.254833	0.0967775	0.0102967	0.599918	0.205595	0.100299	0.185995	0.0270347			52.2866	44.5776	76.9838	83.0764	49.8591	80.8263	68.6325	65.1389	73.7404	75.1808	69.0746	68.0734			39.7195	31.6719	29.8023	19.3901	53.1207	58.1082	66.1732	31.7459	57.9273	61.9246	69.5604	65.7008			0	1
	HIVEP2	45.1375	83.667		-0.286443	-0.601866	-0.112136	-0.252444	0.13318	-0.134649	-0.269676	-0.614048	-0.287995	-0.120635	-0.373694	-0.242368			55.7927	17.6114	64.8914	51.8537	28.4951	67.4141	62.5718	61.5442	43.2666	63.6306	62.6529	53.7091			39.9506	21.9196	67.6109	50.6172	57.6111	52.3872	50.2251	28.7215	53.2875	53.6216	38.7993	51.5741			0	1
	GPATCH3	45.1061	98.3258		0.370292	0.483983	0.121365	-0.032365	-0.343146	-0.228587	0.0504331	0.0645906	0.0983066	0.290606	0.181373	0.0326773			13.7223	10.4768	12.6234	15.3157	17.3987	11.1316	13.6543	13.226	13.6484	14.5762	14.3503	14.6868			38.9916	27.8502	54.4095	52.9044	37.7655	43.4657	52.622	46.8027	53.8996	43.5328	43.2843	56.4011			0	1
	ZNF768	45.0987	83.0865		0.264301	0.232621	0.38841	0.636412	-0.331127	-0.16498	0.667348	0.848889	0.244634	0.0513947	0.243349	0.492106			56.3089	35.619	48.3349	66.9417	83.9664	57.5895	30.571	39.9273	56.078	36.7415	45.8392	33.7025			44.9849	52.8524	43.6127	34.145	59.0954	53.766	30.134	27.4809	62.3844	55.3252	59.2788	38.6616			0	1
	SNTB2	45.0982	80.1877		-0.494521	0.0424333	-0.265424	0.0952944	0.109328	0.0782422	-0.187661	-0.974876	-0.239579	0.28331	-0.468219	-0.596774			56.9895	11.5767	55.0243	45.9592	36.574	56.6812	52.362	72.7133	66.9385	36.2435	83.0811	53.0903			34.8928	43.8277	59.2915	51.6643	66.2791	56.5667	55.0809	22.8568	58.9485	42.5634	36.5522	36.4616			0	1
	ITGB5	45.0867	84.8665		0.27812	0.341787	-0.273786	-0.706768	0.238934	0.200494	0.66303	0.287232	0.0485229	0.553998	0.761929	0.273654			117.724	104.784	202.956	216.406	117.969	106.401	134.846	214.578	158.326	121.823	66.9128	124.613			42.8685	49.4561	59.8586	31.8471	60.8368	54.8652	30.4317	53.0207	77.0475	33.8885	27.7541	47.3608			0	1
	EHD4	45.0499	84.8856		-0.270007	0.289638	-0.0496703	-0.624243	-0.485212	0.0811488	-0.759067	-0.12284	-0.365083	-0.0387175	0.346065	-0.544384			110.332	30.6289	93.5058	76.3483	106.389	64.9058	99.9867	76.697	50.0549	84.8129	56.9301	96.1104			35.5029	37.4944	60.6934	35.4149	45.4277	50.6258	29.6852	64.5695	47.7468	56.2319	53.1736	40.1054			0	1
	KLHL18	45.042	88.6015		-0.160241	0.13113	-0.637869	-0.09303	0.289057	0.100655	-0.4647	0.159113	-0.0894279	-0.571426	0.083343	-0.269071			24.8355	6.45264	23.0453	22.8473	19.7267	22.1058	24.6335	20.9913	19.7029	30.8033	27.1909	23.6941			53.8518	37.7064	27.6338	52.5102	47.6896	53.3474	37.3077	54.2013	53.7757	26.6191	64.8468	51.4846			0	1
	MRPL37	45.0298	87.0664		0.690051	-0.389389	-0.0221313	-0.149005	0.535025	0.0462123	1.09125	0.489927	0.500926	0.0775009	0.254151	0.654667			57.3955	117.351	70.6211	78.2183	81.9934	89.3916	42.1398	57.7344	56.7188	87.6559	42.0384	43.3003			32.1508	49.3113	70.4546	62.5184	43.0424	59.1207	22.8943	37.0459	45.0133	71.3706	52.3549	29.2605			0	1
	NOMO1	44.9819	93.1642		0.521236	0.401951	-0.153797	0.0827414	0.434485	0.186787	0.770464	0.629814	0.279234	0.416168	0.467064	0.58934			128.672	92.3284	197.643	189.612	145.442	159.395	141.091	143.641	151.07	136.927	115.219	140.358			40.9851	40.0137	69.0497	59.8573	49.0035	53.8718	31.6063	34.0515	49.9779	41.3971	47.9926	37.0409			0	1
	DGCR6L	44.9692	81.7535		0.271677	-0.481283	-0.0928428	-0.307548	-0.169254	-0.481691	0.593143	0.607355	0.108756	0.0881224	0.23647	0.0957825			36.7119	82.9294	42.7185	61.2403	29.2458	37.7861	30.5644	24.2915	53.3199	34.0794	51.574	32.844			53.7847	34.4346	58.2982	37.1547	53.9403	36.2814	29.8829	31.5512	59.5358	54.6229	51.6123	57.1332			0	1
	XRCC1	44.9675	89.7668		0.509763	0.72584	0.347942	0.358107	0.651771	-0.0111431	0.288236	0.49278	0.0440995	0.40308	0.359724	0.132681			36.9108	14.0387	29.3553	34.1866	28.456	35.891	32.5411	33.1152	32.9361	25.5323	43.8467	32.6152			37.0452	24.8891	43.8723	48.4935	32.4462	65.8319	46.8669	37.967	66.809	46.2697	50.26	61.6869			0	1
	HSPA13	44.9667	85.0398		-0.27973	0.115571	0.241272	-0.0949348	0.104955	-0.0399803	0.0426445	0.408012	-0.25893	0.605481	-0.128029	0.128799			32.2608	16.6876	52.8175	39.3326	29.1497	36.8374	42.0003	35.3966	45.7169	17.9126	38.0708	43.1455			43.3705	41.3479	50.6077	50.4	58.9624	43.0743	57.5889	30.1828	53.462	23.2864	56.0897	50.0581			0	1
	RFFL	44.8939	84.7519		-0.161807	-0.204034	0.123735	0.127199	-0.0706299	-0.0801721	0.447164	0.262057	0.406813	-0.595079	-0.295135	0.396042			45.0922	58.9028	33.5503	31.4493	67.0599	53.1347	34.7911	31.5767	50.5043	51.8881	84.3638	32.3926			48.5375	50.1018	49.33	35.12	75.6539	59.8541	36.3591	46.0416	37.551	30.6675	46.494	40.695			0	1
	FRYL	44.8415	56.2965		-0.282051	0.00328584	0.26215	0.0707617	-0.886277	0.164326	-0.754994	-0.386912	-0.0447434	0.346828	-0.21127	-0.58235			54.8202	16.252	66.3333	52.0234	193.596	71.7379	70.8081	89.7141	53.2557	44.758	44.3405	70.536			43.123	46.639	46.6347	65.5577	27.3596	62.1223	29.9979	50.0349	57.4317	38.8265	54.2439	36.2376			0	1
	PIGB	44.8409	91.9394		0.307567	0.178014	0.242212	0.157866	-0.143948	-0.0325463	-0.043127	-0.0177007	0.0603951	0.00777045	0.0486589	0.0627904			10.3889	7.38957	13.8868	12.8486	11.1953	12.9024	11.5612	13.9476	12.9098	7.96475	17.933	12.2866			31.314	39.2084	43.3081	43.6492	45.4443	49.5887	49.0149	47.732	47.7332	39.6974	60.0288	48.1247			0	1
	IGHMBP2	44.8185	93.3746		0.207005	0.388054	0.289095	0.117193	0.247698	-0.0183847	0.388691	0.11874	0.162159	0.241504	0.171279	0.331185			21.6632	11.1907	11.924	16.2318	17.6652	21.1077	15.3317	17.2474	23.8889	17.7815	13.9351	15.8542			44.5594	34.4188	47.1997	53.7361	49.5267	42.5797	33.7812	46.2862	56.3444	43.7196	52.3556	40.275			0	1
	C13orf23	44.8083	55.8029		0.663041	0.215153	-0.142038	-0.185133	1.19429	0.97293	0.155013	0.251714	0.0971048	-0.0350274	-0.0732863	0.150753			32.4831	9.78021	36.6041	35.6009	56.8933	54.23	46.3189	43.4151	38.6999	39.8143	32.4086	47.662			24.8016	38.127	61.526	58.541	20.4234	25.0357	63.0705	49.0061	55.5423	58.1871	64.1971	63.0975			0	1
	C6orf130	44.8035	90.8016		0.180445	-0.00146547	-0.508147	-0.273837	0.323121	0.265115	0.309767	0.065527	-0.0826186	-0.140198	-0.0561671	0.354903			13.3055	20.4683	27.0883	27.1904	20.1427	15.9746	15.9361	22.1566	26.5141	15.1727	31.8405	17.1566			39.9749	49.8648	35.01	35.8211	48.0332	42.4289	40.0993	56.5136	56.007	39.7237	63.9578	40.7313			0	1
	EPRS	44.8002	83.5647		0.129486	0.744593	-0.141384	-0.317031	0.603028	0.579691	0.778408	0.740304	0.198735	-0.226895	0.132503	0.835481			116.385	53.5339	151.67	121.339	130.536	99.0485	99.9617	155.569	109.922	164.344	115.579	100.085			53.5691	26.3478	77.3594	50.9879	41.2435	40.1829	30.5934	28.7548	59.9646	67.4231	78.4006	27.8202			0	1
	SSNA1	44.7982	90.6182		0.677907	0.504003	0.140249	0.497964	0.155232	-0.234658	0.342033	0.964213	0.264049	0.0725039	0.395753	0.12787			42.7921	28.5624	30.8052	42.7845	50.8901	45.3775	37.1554	23.5756	52.0467	50.4079	31.8048	43.4199			33.5193	33.9605	54.3574	45.5186	68.0712	47.2861	49.3259	20.7015	56.8523	56.5647	35.9025	64.2299			0	1
	C21orf59	44.7947	86.6302		0.703312	0.150826	-0.0620394	0.487382	0.908174	0.442456	0.0924092	0.768312	0.379432	-0.171266	0.10543	0.250072			30.9863	18.1719	36.2331	36.0133	28.5025	22.9806	30.0649	28.2092	37.094	28.8191	44.1287	32.1124			24.6828	54.8849	60.4611	49.1524	29.3664	43.1446	59.8338	25.4478	48.1984	47.5143	68.8025	56.3366			0	1
	DYNLL2	44.7691	76.7928		-0.447679	-0.519929	-1.20657	-0.529416	-0.115134	-0.540843	0.0137722	0.147802	0.0110157	-0.397208	-0.488511	-0.00170066			95.5855	63.11	143.448	135.515	89.0243	55.1311	70.6771	77.9806	121.92	63.9999	159.531	85.0428			36.4878	32.361	20.9203	39.6662	68.547	32.6559	63.287	58.3761	79.0394	42.8988	36.3603	70.6053			0	1
	ALKBH3	44.7255	95.4436		-0.127989	-0.194419	0.151886	0.0476597	0.334316	-0.320117	0.209821	-0.172479	0.171176	0.00588767	0.0852196	-0.118964			17.4882	10.6506	13.3155	13.8409	14.0275	17.5094	15.423	17.9804	21.0777	17.17	14.2464	15.616			42.9318	36.0922	54.0514	49.1148	44.9379	32.7579	45.7742	37.5101	56.8493	48.5347	48.6272	46.5889			0	1
	ZNF498	44.7251	93.3971		0.0500038	0.437968	0.222571	0.332904	0.147242	0.232925	0.302835	-0.286557	-0.265246	0.0844857	-0.397953	-0.0656541			15.6772	6.52054	17.9	18.1897	17.9705	15.1912	17.8507	22.8319	21.5077	16.3082	21.1323	19.1364			49.577	27.1381	47.2325	40.1856	53.1207	44.5812	42.9942	44.4751	50.9635	52.2996	36.8534	57.4683			0	1
	BRPF3	44.723	77.4903		-0.0825644	0.383713	-0.529359	-1.08851	-0.860369	-0.0834954	-0.0907049	0.167524	0.0470409	-0.161555	-0.0882153	0.584878			38.0892	29.3708	80.0687	89.5124	116.683	80.113	48.5936	65.0448	68.0221	32.1785	71.3872	48.7174			53.6298	35.609	40.0241	22.7481	29.8453	66.3278	61.2964	53.0486	57.4112	50.1101	65.3522	32.2208			0	1
	RNF44	44.717	83.7344		0.299435	0.700475	0.604933	0.418532	0.376942	0.303901	0.307719	0.409288	0.364404	0.125477	0.0189345	0.298869			53.2517	16.5948	48.3583	60.2971	81.6379	71.317	54.2267	44.9429	43.5069	52.4418	57.2948	57.8479			39.9308	25.6119	36.0714	42.8458	43.0105	50.1381	47.7604	44.6402	40.2203	57.2202	74.0785	53.4985			0	1
	SNX9	44.7092	85.2018		-1.02848	-0.81409	-0.272249	-0.206304	-0.33473	-0.393251	0.21762	-0.264954	-0.26253	-0.770945	0.200389	0.559206			133.828	91.0561	110.686	105.632	145.091	140.878	55.3549	122.977	119.218	94.9068	84.1812	48.7254			21.9191	28.2896	62.4808	66.6716	55.7769	52.4397	49.8328	60.9952	58.3933	25.17	70.8319	28.9262			0	1
	DPP9	44.6883	85.8161		0.400507	0.0187018	1.34062	0.733944	0.241559	0.32299	0.143439	0.77689	-0.0612064	0.317332	0.361052	0.406246			66.8072	74.3584	34.2773	45.5972	82.7753	92.9756	68.1126	42.3928	48.7633	62.9422	41.3075	68.8301			52.2855	71.6455	17.2271	25.0163	66.8015	47.3228	66.0975	27.3221	66.7224	49.0453	48.7783	46.4563			0	1
	BDP1	44.6831	79.7173		-0.432481	-0.126311	0.0807136	-0.112405	0.508969	0.370949	-0.625708	-0.469556	-0.141581	-0.200307	-0.361888	-0.231583			33.985	15.8326	41.7054	34.3857	24.4549	46.243	39.3815	67.8016	39.0003	31.1045	57.307	41.0674			34.6226	45.5736	57.6593	54.3316	37.5337	48.1861	30.5552	39.4769	54.6893	47.4556	41.6316	55.5931			0	1
	ZNF445	44.6758	88.111		-0.161358	0.336312	-0.588838	-0.289759	0.362004	0.104898	-0.291506	-0.174874	-0.0539545	-0.0371173	-0.346237	-0.137281			25.0334	10.6962	32.3144	28.2521	19.7654	28.6093	26.4049	36.1813	31.8483	14.5856	26.3336	27.6478			43.3104	33.0097	27.2803	47.1491	42.6842	48.2073	47.165	55.6366	63.6262	45.4619	40.6949	55.5265			0	1
	PRKAB1	44.6703	49.4056		-0.169904	0.647506	-0.760322	-0.0180598	-0.0359077	-0.147898	-0.810762	0.123538	-0.229871	-0.24871	0.366651	-0.250806			36.1885	16.9831	140.161	137.432	85.4036	54.1354	67.1544	33.1473	34.1231	32.2649	39.0975	78.0407			52.79	27.5768	29.6221	47.5005	66.1773	61.3773	26.2845	59.4473	50.6991	44.5223	48.3027	46.648			0	1
	SMARCC1	44.6675	80.6835		0.119741	0.464814	-0.922617	-0.29094	0.859802	0.572443	0.573481	0.447173	0.325346	-0.152785	0.0473377	0.440718			153.167	38.9997	134.173	118.686	116.184	98.0995	90.9326	140.516	149.261	118.135	106.906	93.9604			51.3813	38.285	29.5453	60.2686	32.9742	41.6741	35.2935	39.9504	45.8227	66.111	80.2154	40.4221			0	1
	ALKBH1	44.6649	98.0104		0.0962622	-0.258621	0.105492	0.0110885	0.0359258	0.0343174	0.198097	0.257494	-0.0762224	0.356978	0.094888	0.126047			10.2078	7.79569	10.9693	10.8688	10.8682	12.8564	10.515	11.4911	12.6863	8.50919	11.8629	10.6285			46.1712	34.6134	47.1672	48.06	51.1652	48.7947	42.0348	36.9701	52.3503	33.1796	53.2089	49.1977			0	1
	RHOT2	44.6512	83.529		0.631556	0.421611	0.409004	0.771864	0.246518	0.0412356	0.647919	0.905619	0.552724	0.422222	0.0778765	0.663433			60.6373	38.6912	45.7945	74.4365	68.2276	51.8872	45.7494	39.0376	67.4649	51.2058	62.2956	45.7553			33.7984	45.7697	51.2962	34.4424	60.4787	61.9395	37.9447	25.0172	45.2561	51.609	69.9089	41.394			0	1
	ZFC3H1	44.6186	86.3331		0.104067	0.547322	0.361748	0.477947	0.917326	0.365473	0.123825	-0.239979	0.0144312	0.0514138	-0.155456	0.314897			36.2079	8.73477	26.6172	25.4399	23.4164	37.6152	30.2952	47.1768	32.476	28.1833	40.3114	27.317			51.0175	23.1152	46.7842	39.0408	24.9038	48.7667	58.6107	51.4681	57.2748	53.205	58.7685	45.7572			0	1
	DGCR14	44.602	94.8253		0.183099	0.510745	0.409691	0.228297	0.208654	-0.301079	0.57599	0.288177	-0.0689149	0.381529	0.0876517	0.135565			24.0676	9.89977	16.1184	20.6616	16.7044	21.7302	16.9799	16.0009	21.69	18.9767	21.8918	17.9919			51.3049	27.7701	36.941	52.9141	51.7649	48.5088	29.6465	42.8838	55.636	39.0195	57.818	57.2749			0	1
	MNT	44.5726	80.1925		-0.770109	0.207312	0.477694	0.506019	0.162942	-0.266351	0.182169	0.0556962	0.0976407	-0.194309	0.363024	0.138624			58.1395	9.83412	19.4379	25.7014	30.8484	55.5054	28.1475	28.3359	32.0097	40.544	28.2575	28.649			21.3436	40.326	39.4058	29.7971	58.4907	52.9213	50.388	59.9331	61.4454	46.4346	43.2994	54.7976			0	1
	KLHL22	44.5676	78.5438		-0.0634862	0.366857	-0.201445	-0.389566	-0.240881	-0.428236	0.0951261	0.12396	0.0400981	0.263914	-0.0355564	0.0678652			24.4678	12.7716	27.6097	36.3169	14.1013	23.054	20.4855	23.0315	37.6007	14.5325	40.0451	21.6915			44.2887	32.9614	54.2407	34.3737	32.2939	33.1926	49.5003	50.8578	63.5563	36.7055	65.7696	56.755			0	1
	UGGT1	44.5238	92.8926		0.377732	0.522483	-0.101996	0.0268795	0.415783	0.553143	0.540842	0.301651	0.0410355	0.381883	-0.0619339	0.562802			67.9912	58.2619	96.1742	83.8895	93.2085	106.563	84.2934	94.8749	99.5969	77.1968	82.6892	83.2388			33.8611	30.9683	74.6511	51.1612	48.0868	36.2937	33.1478	47.6023	52.3509	45.0131	72.4121	34.0184			0	1
	KIAA0317	44.5225	85.0739		0.53659	0.342061	-1.31863	-0.278428	-0.253635	0.326309	0.24339	0.201766	0.355136	0.0548953	-0.0444848	0.22426			30.1092	16.6811	80.2395	72.9425	61.7076	40.3759	45.9697	41.663	41.6444	46.0174	58.3658	46.4928			27.4128	35.5562	18.891	57.4657	61.403	39.5297	48.3427	57.2549	36.8893	64.7128	74.0184	51.5122			0	1
	SFT2D1	44.5155	84.5391		0.519084	-0.227731	-0.41879	-0.116777	-0.0506586	0.241359	0.0737216	0.16221	0.389909	0.191068	0.0928984	0.0122008			18.2343	6.3824	24.2956	23.1449	33.86	20.6892	23.4553	22.2114	26.6913	16.7264	23.9075	25.2493			25.271	24.716	43.2754	54.2883	62.1379	39.0933	56.7433	52.8849	36.6752	46.8116	62.0513	55.5903			0	1
	SKI	44.4542	80.2257		-0.599907	-0.209992	0.617571	-0.386342	0.131773	-0.159184	-0.869901	-0.667416	-0.0380274	-0.123903	-0.192226	-0.731372			118.943	48.3167	74.6056	87.063	80.6439	157.415	168.496	152.983	107.325	89.437	111.48	178.035			33.4458	44.6942	38.8744	36.1437	62.1968	51.8809	29.6421	34.1938	73.4736	64.3916	57.4054	33.7537			0	1
	COMMD2	44.4483	85.6884		0.437459	0.422487	0.0304857	0.41276	0.293661	0.296162	0.52815	-0.151316	-0.241924	0.501969	0.00703805	-0.510664			24.0886	14.0462	39.903	32.0991	24.1911	27.9757	41.8786	42.6361	29.1119	27.8521	36.4912	49.1952			30.3383	32.1693	65.274	41.4348	48.2854	56.9088	36.6675	61.4169	44.6676	36.3189	70.464	33.4861			0	1
	ANGEL1	44.4374	91.4132		0.164899	0.200551	-0.328274	-0.32116	0.69508	0.225606	-0.0874205	-0.180949	0.196397	0.475819	0.0839681	-0.106453			17.7417	14.7509	29.749	29.2215	22.482	31.5668	29.7312	30.8283	22.1829	15.0748	24.2942	30.0189			38.3231	39.4885	33.396	51.5657	26.148	56.0436	60.6655	52.7084	51.4306	28.097	61.8911	56.7091			0	1
	ZNF142	44.4108	85.1949		-0.0258353	0.85623	0.166754	0.0843464	0.575542	0.331418	0.166552	0.14227	0.173102	-0.0774101	-0.225588	0.134331			22.0217	5.80652	23.3829	26.8841	20.5233	36.2357	25.1948	29.5394	25.2117	24.2301	26.1594	24.3199			52.4553	16.2724	58.1288	42.0863	31.7868	39.728	50.2351	61.8123	47.1056	56.2182	52.1044	53.8087			0	1
	COMMD3	44.3915	93.4767		0.298584	0.347409	0.497862	0.448347	0.0209659	-0.169529	0.37314	0.719562	0.176686	-0.265583	0.238681	0.182167			31.3943	24.911	23.0067	23.1007	28.6981	31.5245	24.4104	31.6541	31.5189	25.6211	23.7945	25.3712			50.5339	46.9186	37.5195	38.763	59.0102	48.4126	45.6623	27.8864	58.2185	33.7116	46.2934	52.6675			0	1
	C14orf102	44.3597	98.8291		-0.130351	-0.230334	-0.542188	-0.434863	-0.120781	0.0258982	-0.00663802	-0.222623	0.0136435	0.138966	-0.201567	0.0577384			14.7753	13.6548	16.1473	16.161	13.8886	13.2042	13.3042	16.4506	14.8615	11.6723	18.836	13.0822			47.8767	38.2847	27.6352	37.1821	49.7131	50.5663	47.2693	45.5981	49.6213	45.731	51.6425	49.2466			0	1
	IPO13	44.3574	78.2672		0.131334	0.48109	-1.16042	-0.733663	-0.131127	-0.325022	0.61487	0.475056	0.101462	-0.0545743	0.216229	0.166769			43.5646	21.4015	81.8087	97.6653	36.5743	49.9949	34.2584	34.7011	52.2673	60.166	62.7472	34.5334			45.4861	29.9	20.9076	31.9405	63.5708	57.4256	30.8814	37.2202	71.4078	60.2086	65.6039	58.0962			0	1
	RNF187	44.3553	88.1081		0.412063	0.747946	0.440333	0.155332	0.491584	-0.0321739	0.982461	1.02124	0.39735	0.11842	0.47026	0.387211			110.596	90.2167	137.065	153.543	86.2996	97.929	95.5046	99.6504	147.676	148.551	149.143	100.957			50.3229	28.7954	45.1435	51.9155	47.2292	65.1517	28.6898	24.7851	56.3839	68.1869	41.2864	51.7136			0	1
	IPO9	44.3483	88.174		0.407305	0.697999	0.06134	-0.0771933	0.687939	0.554592	0.621359	0.611308	-0.0364902	0.659662	-0.0353775	0.398123			67.9397	38.0663	80.4189	72.9573	55.6069	81.4162	82.2059	89.0522	72.7589	58.2639	84.4056	83.7481			34.1532	27.6567	78.9058	57.2234	35.0762	40.3126	34.3432	36.3799	74.5526	30.3527	81.34	45.8131			0	1
	FARSA	44.3432	86.3178		0.576547	0.272205	0.0542155	0.0807254	0.722105	0.263146	0.92766	0.900092	0.442501	0.181486	0.182061	0.426502			59.3845	39.5152	48.0743	61.7863	67.7284	55.2624	41.8913	37.1559	62.666	75.0526	52.5255	41.9975			33.677	54.7068	71.9108	63.552	34.5008	41.3418	26.07	24.4141	44.4121	60.0873	67.4727	44.895			0	1
	NDUFA6	44.3406	89.7737		0.0581383	0.244595	-0.669929	-0.00816918	-0.579311	-0.521118	0.662883	0.37899	-0.077017	-0.180332	-0.0516643	0.158865			60.5604	62.6042	91.6913	88.0474	90.1003	91.9565	41.097	41.2441	56.444	59.9319	51.809	44.5199			59.7104	50.6335	33.0701	45.2987	30.9578	34.3924	32.3608	41.4136	54.0769	46.5955	60.223	61.0374			0	1
	KIAA1147	44.3147	82.4018		-0.141439	0.227614	0.288345	-0.620429	0.325417	0.155027	-0.25475	-0.0798532	0.293536	-0.367802	-0.475801	-0.277009			35.7145	31.1112	84.2114	76.6185	60.4517	56.388	65.2451	76.9538	51.8225	37.4637	78.8214	68.5503			50.9025	44.5184	42.2133	29.5769	45.1978	57.7293	52.9937	60.0796	38.7652	35.7313	37.1269	48.5637			0	1
	ZNF428	44.2911	79.3596		0.335536	0.212476	-0.12992	0.415265	0.208168	-0.397347	0.149358	0.830829	0.343669	-0.020986	0.263223	0.0870437			28.0037	21.4199	27.7803	33.044	16.7686	23.6348	20.2334	16.3354	32.9594	17.1252	40.8583	22.414			42.311	46.8194	52.2023	50.149	51.0599	35.439	46.6041	24.1531	53.0244	41.6803	46.722	53.2748			0	1
	TP53RK	44.2907	86.7297		0.28933	0.251502	-0.0898635	0.055167	1.0736	0.187177	0.248197	0.49897	0.233952	-0.123158	0.123767	-0.0564543			24.6345	10.2186	18.3685	16.4824	18.9115	23.444	20.3562	22.9938	25.4274	22.3028	21.5788	21.9452			42.5724	34.8666	55.511	54.4025	19.0545	46.9391	53.2571	32.3639	47.6283	53.4509	59.4598	56.4066			0	1
	DVL2	44.29	87.5831		0.0844501	0.94947	0.27076	0.670909	0.0446124	-0.206844	0.720993	-0.072287	-0.169302	0.315741	0.183614	0.143587			35.3634	8.73031	23.3534	28.7983	30.5981	34.8998	27.9583	31.4715	48.2539	29.7159	37.1431	29.4218			51.7307	17.4311	52.551	27.3708	63.2102	48.3046	29.1965	56.8483	64.7747	40.7675	58.9145	58.9219			0	1
	C1orf174	44.2844	95.1833		0.63046	-0.00255094	0.111007	0.0803013	0.476968	0.272581	0.624596	0.196644	0.0301958	0.294728	-0.0531799	0.350059			18.4752	14.0849	16.7907	17.3579	20.4523	16.7181	17.4172	18.6715	18.5544	17.0724	21.123	17.5199			24.9167	49.2673	53.0087	53.8012	33.8586	43.612	29.6575	51.8461	56.7038	47.3757	64.4819	42.8377			0	1
	SNAPC3	44.2661	89.2437		-0.261444	-0.061789	-0.0824482	-0.43375	0.291637	-0.296569	0.0848621	0.25058	-0.139898	-0.313528	0.419869	0.123875			23.2105	10.03	30.0102	25.7626	24.4906	33.8003	20.52	24.399	27.9429	19.5413	17.864	21.5526			41.9218	41.3474	51.9149	39.2287	47.9775	34.6164	51.9082	41.5795	58.8264	39.3706	36.1349	54.3511			0	1
	FASTKD5	44.2575	95.5686		0.00848547	-0.145924	-0.661799	-0.348661	0.0160528	0.303527	0.241237	0.209927	0.0225721	-0.312066	-0.416602	-0.0583156			21.7173	17.2414	31.1987	31.9148	25.5561	22.031	21.7441	20.6441	18.63	27.0069	20.3687	23.6679			47.3084	50.231	30.4731	36.9978	56.9374	41.2508	48.1135	47.0236	57.8031	44.013	29.7621	53.6566			0	1
	TUSC2	44.249	90.777		0.174387	0.391242	-0.807002	0.088126	-0.068872	-0.536568	-0.511042	0.301552	0.0864588	-0.573494	0.105627	-0.0508773			30.1814	19.0752	36.7385	39.6401	33.3568	36.5474	29.5085	26.196	33.1958	23.1637	40.504	31.8704			45.7119	35.1272	25.6633	57.5975	58.6368	38.3637	31.9151	50.1045	63.8882	26.2322	67.0701	62.3566			0	1
	KLHL20	44.2344	93.3704		-0.587755	-0.17561	0.195764	-0.178484	-0.183788	-0.167227	-0.222062	-0.450502	-0.419484	-0.149469	-0.0690435	-0.21517			22.6443	13.5132	20.8747	17.337	17.6708	21.3473	24.9367	28.2653	26.8112	17.6659	18.6253	25.7711			30.0146	39.493	44.3954	41.6126	55.0205	48.8938	54.224	38.0879	34.39	47.3623	51.9426	55.6291			0	1
	PEX14	44.2223	83.107		-0.690366	-0.497296	-0.0929782	0.287816	-0.0630598	-0.273212	-0.169584	-0.00968695	-0.421971	0.0304323	0.364091	-0.222053			58.648	32.5158	21.519	27.8709	22.4038	26.909	25.0718	20.1188	39.6308	23.8709	21.836	26.5377			22.5462	27.1005	57.8242	52.3379	61.4263	49.8137	55.4984	48.7256	33.8199	58.3929	41.4564	46.5689			0	1
	HOOK3	44.2178	69.84		-0.718042	0.0123143	0.167753	-0.0194683	0.494066	-0.308471	-0.45147	-0.525652	-0.204568	-0.566501	0.197881	0.00517605			75.302	22.0185	55.9909	47.9284	22.4895	114.671	66.8014	80.9206	54.1307	62.5029	97.2503	71.4646			26.3141	47.5744	63.8678	63.7913	34.7549	36.1121	38.5036	35.6622	55.2212	30.5996	63.3806	62.7428			0	1
	CDC123	44.1868	88.1587		0.630065	0.386101	-0.0293678	0.111475	0.688357	0.545623	0.729276	0.541478	0.116613	0.166922	0.282514	0.52229			49.7905	28.2956	39.5021	37.4579	49.2512	40.0838	37.8224	42.5338	39.255	49.7789	37.6647	38.0981			31.7965	43.5288	63.2734	55.2056	37.214	35.9258	29.2488	35.9013	70	62.3113	55.9214	35.2643			0	1
	PL-5283	44.1844	92.6548		0.559094	0.121452	-0.596474	0.287518	0.30411	0.174443	1.1233	0.525142	0.287436	-0.266819	-0.391424	0.522988			62.3789	45.1054	76.1198	62.3774	52.8529	53.2752	43.4465	52.5158	59.2049	85.5767	77.0682	47.4631			32.8515	62.0913	30.4924	60.599	56.9593	54.0792	23.261	35.2212	59.6303	54.2153	51.3622	36.8544			0	1
	CYB5R1	44.1581	79.7194		0.186148	0.654311	-0.392447	-0.456112	-0.13528	-0.972417	-0.359503	0.667157	-0.0366558	0.10867	-0.131284	-0.0340185			84.7466	45.0819	82.2673	89.4692	30.1352	60.1689	79.0804	68.8762	67.9421	113.536	62.7213	83.1598			41.7139	28.9122	55.8312	34.4892	51.9884	23.7502	46.684	30.3216	68.5901	49.238	64.9504	65.5918			0	1
	ADPRHL2	44.147	88.0882		0.647775	0.212045	0.826326	0.54603	0.256563	-0.0450544	0.00176564	0.563994	0.2127	0.120567	0.497163	0.0265077			36.1856	19.4118	29.2018	33.8676	29.4878	23.459	38.8275	26.4345	33.6555	42.25	35.8641	42.1985			27.8636	49.7287	21.8648	38.3803	54.707	52.8468	64.269	31.9077	62.9933	58.1107	34.5248	66.911			0	1
	ZHX2	44.1108	81.6778		-1.00433	0.158784	0.589338	0.449015	0.241555	-0.0706331	-0.226538	0.0828133	0.0179016	0.0130055	0.583496	-0.462848			51.0248	34.841	45.486	45.1123	25.2383	34.3696	49.2436	57.2143	63.7485	36.0365	57.5137	46.8991			19.0142	51.8224	35.2098	40.1946	48.0626	55.591	46.9439	63.9939	68.3703	54.5493	35.3873	38.3881			0	1
	TXNDC12	44.1105	92.3486		0.889562	0.121355	0.414864	0.554092	0.500047	0.579227	0.554489	0.303553	0.116858	0.698894	-0.0310179	0.398462			54.6071	55.2376	61.4827	57.0424	77.0262	72.0511	68.2769	62.1323	69.558	49.0205	67.5559	72.4717			23.4516	70.9173	39.5641	34.8096	51.227	30.656	41.2562	54.0561	63.2611	30.039	78.6466	48.6676			0	1
	POLRMT	44.0701	89.0062		0.660436	0.440402	0.0512668	0.0495946	0.27616	0.46638	0.594445	0.555025	0.353839	-0.0499898	0.401788	0.210454			34.8329	43.5792	34.5782	53.5542	47.7874	37.6571	26.7848	23.5245	34.7226	31.5251	32.7103	28.0543			31.9765	36.025	59.4073	69.7859	51.0101	34.8106	31.0036	34.544	47.6124	58.1298	41.9033	53.1465			0	1
	STAT5B	44.0551	78.4714		-1.08881	-0.201973	0.0709582	-0.0462741	-0.0290124	-0.410324	-0.873539	-1.17174	-0.559193	-0.248092	0.0807492	-0.646853			140.697	56.6237	117.483	117.912	78.0495	95.583	108.757	185.331	121.637	57.372	99.0197	104.256			19.391	61.5895	72.4221	70.1617	70.7442	38.3084	28.9855	20.9392	40.6123	48.3903	82.0205	37.0078			0	1
	PIBF1	44.0541	84.353		-0.0535771	0.0900784	-0.0913503	0.0886649	0.922882	0.428891	-0.101308	-0.21102	-0.313769	-0.0823084	0.077341	0.0297964			18.639	7.10722	18.2627	14.7422	12.3862	13.694	17.5954	22.9273	22.6106	12.6352	27.6536	17.9233			47.4684	34.2964	57.9916	51.3272	20.2741	37.3148	52.3908	48.3788	43.6669	41.9798	60.3691	53.5663			0	1
	CBWD2	44.0537	92.8913		0.138646	0.0666946	-0.199444	-0.05392	0.684363	0.219199	0.571196	0.41548	0.167742	-0.0243124	-0.218579	0.191667			26.979	14.9001	26.9759	24.3107	17.1467	21.1988	19.7863	25.9564	23.0761	25.2637	37.8975	20.3436			47.2815	46.8798	50.2038	45.0628	28.3024	52.2748	30.2726	38.213	47.3955	46.6791	58.5216	49.1097			0	1
	ITM2B	44.0314	45.5791		-0.562327	-0.366505	-0.409739	0.523681	-0.751642	-0.576786	-0.555557	-0.701222	-0.531824	-0.227028	-0.0129776	-0.82039			864.324	501.462	2361.64	2084.06	619.813	1178.79	964.836	763.531	853.176	779.873	944.715	1110.55			29.5074	53.0312	60.3689	52.0955	36.7016	37.4146	34.9403	35.4256	39.3462	60.8712	92.5535	30.8319			0	1
	CAMLG	44.0259	89.0991		-0.464101	0.421276	0.729848	-0.0278501	0.280834	-0.5873	-0.254935	-0.0972517	0.202318	-0.306172	0.372907	-0.0862446			47.88	20.5829	34.4842	32.2457	33.2716	40.6239	33.3271	50.2398	46.3532	31.4004	40.9299	36.5875			32.1333	38.2134	28.0732	52.7184	54.6501	25.5287	49.8929	64.4636	64.4583	40.5046	43.4723	60.1788			0	1
	PCF11	44.0216	86.3144		-0.426774	-0.10828	0.103274	-0.27684	-0.0651625	-0.224777	-0.47472	-0.344346	0.169616	-0.664207	-0.680045	-0.448377			64.3584	24.6157	54.5823	52.6925	53.8174	55.6139	58.4536	86.3474	63.093	55.0217	88.7885	64.8554			32.6692	54.6776	62.9368	39.7887	72.1062	53.1799	36.2401	52.956	65.524	23.5496	30.2145	36.7149			0	1
	ZNF318	44.0152	89.1761		0.0706497	0.470057	0.0447361	-0.232979	0.49846	0.518412	0.546127	-0.102001	-0.165161	0.482265	-0.2192	0.124194			27.9602	16.6418	34.3869	31.8967	31.9861	40.1679	30.5466	47.5737	32.6258	24.3737	42.8355	30.9763			44.6385	27.7832	61.0256	55.0175	38.2946	35.7049	31.2008	63.6349	59.1026	28.0166	51.5136	57.5797			0	1
	ZNF22	44.0073	85.0295		0.313627	-0.27898	0.201057	-0.128439	0.241783	0.355704	-0.328695	-0.523372	0.272958	0.222887	-0.616712	-0.279332			21.9975	31.7168	40.4336	32.1191	28.5192	19.2702	38.0186	52.5719	41.5672	16.1752	46.7281	40.6909			39.2085	46.004	64.3685	56.7632	52.5445	41.9375	49.3299	30.4726	46.3182	41.2204	30.0759	43.211			0	1
	TMEM165	44.0016	77.3198		0.583811	0.588055	0.0158054	0.0831183	0.742745	0.360966	0.398387	0.654935	0.148012	0.0189576	0.00831835	0.597265			76.9418	14.2016	58.0301	49.6598	47.5595	60.6515	77.3218	51.8918	62.7734	82.2936	59.5944	81.8103			30.9187	23.216	61.3895	66.8342	28.2617	43.1053	47.7513	28.834	70.2343	61.7099	69.7526	38.2284			0	1
	CRAMP1L	43.9992	84.8813		-0.0986735	0.97655	0.280941	0.0768262	0.442383	-0.0155404	0.124647	0.0327651	0.175985	0.103043	-0.427468	-0.0778763			30.9273	5.33892	23.8157	28.163	27.0433	38.5157	34.7653	47.6393	31.9326	28.6966	39.9807	36.4572			44.9283	12.5338	50.1239	52.1407	36.4993	56.6317	55.6101	57.774	49.4271	55.9006	35.5316	55.6019			0	1
	TNFRSF1A	43.9989	88.5856		-0.0184294	-0.799294	1.02696	1.01268	-0.878337	-0.499701	-0.0422628	-0.133096	-0.156476	0.157719	0.897699	-0.0524968			200.448	212.544	86.791	99.5767	207.677	186.628	180.218	132	109.046	161.447	89.5071	174.937			57.7793	30.7129	22.1611	25.0427	31.7415	46.845	69.3993	67.5344	72.7025	67.0215	26.2551	66.4738			0	1
	TMEM49	43.9815	88.7201		0.183996	0.342667	0.572054	1.13334	0.0701663	0.585352	0.576316	0.641571	0.457772	0.505363	0.0887092	0.914571			124.298	71.7726	80.9211	72.5232	120.939	99.5711	85.6381	90.1073	98.1692	63.9965	90.1588	86.5082			51.6846	57.7085	51.5399	28.2751	72.7594	35.8965	40.283	31.3508	41.9632	49.904	60.0959	30.47			0	1
	SBF2	43.9701	78.3674		-0.894516	-0.0640146	-0.312335	-0.397444	-0.0639729	-0.234714	-0.160178	-0.94685	-0.079749	-0.306904	0.104363	-0.436872			53.0272	21.5166	79.7549	64.4086	42.5014	60.8531	39.0991	80.432	60.5575	37.7215	59.3887	36.1151			20.9087	46.2412	49.8851	49.0137	68.6043	41.432	56.7574	23.0804	64.429	45.8176	61.6355	34.5006			0	1
	ADSS	43.9695	84.1774		0.268778	0.343138	-0.670512	-0.38361	0.331136	0.371189	0.871174	0.837866	-0.0341608	0.195258	0.457653	0.535828			61.4114	23.9914	69.1366	55.3391	59.6761	43.0476	51.0538	60.736	59.3594	56.3755	57.1398	55.1467			45.7718	42.5766	33.272	50.9523	62.2669	56.8534	29.563	24.4127	72.5924	54.1906	41.5611	39.7625			0	1
	ZNF358	43.9684	77.2098		-0.171629	-0.23945	0.366926	0.245884	-0.25495	-0.971318	-0.180107	-0.0248325	0.194515	-0.563474	0.242437	-0.223476			83.1757	59.9263	52.1944	80.0741	60.9638	149.254	49.2914	57.6512	81.3296	43.6976	67.816	52.743			39.8836	47.5768	39.7326	58.033	51.2155	21.992	59.4027	48.5565	60.9728	23.7396	50.7689	52.075			0	1
	CDC42EP4	43.9605	86.8377		-0.424496	0.256655	-0.234762	0.169845	-0.575266	-0.528826	0.0386886	-0.389726	-0.927724	0.101868	0.0735369	-0.287532			117.59	46.5314	70.468	74.2444	113.748	152.045	86.7507	139.315	131.59	102.971	92.9193	89.3887			26.048	44.0948	60.1708	52.6978	40.5187	41.5109	56.2227	37.0406	24.1012	53.8707	69.792	47.1951			0	1
	ABCD4	43.9455	86.016		0.248761	-0.532795	0.0845212	0.15435	-0.656883	-0.27303	-0.438088	-0.506411	0.174443	-0.00455836	0.225053	-0.17383			27.6586	40.2717	40.1063	50.7638	44.8973	27.6848	32.6363	32.8714	25.6403	20.3264	36.8048	33.1278			48.3299	29.4677	62.5769	49.6006	31.1143	41.8843	36.4626	29.1397	61.0464	47.0883	57.5166	53.3084			0	1
	ASF1A	43.9252	92.4764		-0.126149	0.210044	-0.729478	-0.562165	0.162451	-0.0461819	0.343952	0.113866	-0.17526	0.0181228	0.0475225	-0.203837			22.5298	12.4096	27.4355	20.6821	19.34	21.0507	23.6317	23.4933	22.8326	19.357	30.3095	26.9014			46.9986	41.272	24.9324	24.6235	53.3482	50.3372	42.9907	52.5101	50.9209	48.1062	65.5282	46.0674			0	1
	COX8A	43.924	78.3029		0.35058	0.197801	-0.756072	-0.440665	-0.630172	-0.675391	0.628829	0.867535	0.211702	-0.409158	-0.0640848	0.217734			133.989	115.669	184.255	247.493	270.545	300.679	90.1071	62.8463	145.478	188.748	139.466	103.539			52.3036	55.9524	32.686	38.8364	37.3191	34.0785	37.8843	25.5469	70.1585	42.3994	64.17	62.2886			0	1
	ZER1	43.9057	79.0882		-0.542729	-0.315411	-0.607027	-0.37064	-1.20323	-1.00409	-0.479665	-0.172303	-0.0236578	-0.385047	0.304727	-0.221672			96.5697	34.7326	102.959	127.721	131.106	156.771	81.1882	95.2589	122.129	82.843	94.9438	83.6029			30.6045	40.6656	33.3689	47.7702	23.9601	27.5655	45.8729	68.0315	75.3244	44.5933	66.2357	60.6717			0	1
	MTMR6	43.9027	87.5578		-0.555444	-0.385462	-0.217598	-0.293032	0.28053	-0.00310988	-0.899666	-0.223414	-0.255346	-0.53804	-0.203051	-0.701254			45.219	22.7002	62.6704	48.529	42.6412	45.9467	59.8904	48.907	51.7349	36.225	45.3973	64.6502			29.5954	40.2107	63.9575	52.8778	54.8683	49.9749	23.995	57.8228	59.2637	32.2075	59.3393	31.1504			0	1
	WDFY3	43.8734	60.9582		-0.401602	-0.498396	-0.394246	-0.363401	-0.115959	-0.221453	-0.578546	-0.514369	-0.0821591	-0.372012	-0.355614	-0.364784			61.1528	19.1096	156.132	134.545	36.4838	62.3253	67.1827	103.753	72.3134	58.3297	79.7049	68.7208			46.0979	22.3523	49.5699	42.4577	60.0516	41.9425	36.592	40.7498	59.5516	49.4411	41.4436	52.559			0	1
	EEFSEC	43.8619	93.7937		0.41789	-0.017966	-0.100473	-0.388791	0.517968	-0.0404439	0.502728	0.340748	0.4383	0.36612	0.0779959	-0.0427674			21.9667	26.9988	26.9255	36.2372	18.4212	27.9575	19.4166	17.4957	26.6999	20.9483	17.6881	20.1296			39.7423	55.0755	55.7467	31.6053	31.4608	60.2278	32.7541	42.3353	39.2447	39.6624	56.4799	58.8927			0	1
	DHX32	43.8224	84.1896		0.430332	-0.403939	0.0909312	0.545937	-0.252727	-0.119927	0.242872	0.196336	0.416979	-0.339829	0.530847	0.487507			31.6212	19.2705	38.2977	32.7087	71.7058	42.2846	34.6903	46.3645	47.0475	59.7018	29.2671	36.3962			41.8394	29.7653	67.8692	38.0936	62.5263	46.3981	54.1257	53.6566	38.35	44.8099	32.3605	34.5279			0	1
	PET112L	43.7719	68.6774		0.0791771	-0.359823	-0.444891	0.36989	-0.155686	-0.309986	0.124451	-0.0892814	-0.0867423	-0.447772	-0.151783	0.245379			19.2313	28.1245	37.7426	41.384	21.8675	16.0879	14.1005	20.4078	16.4209	26.8871	17.7634	14.4519			51.897	40.9529	42.8826	41.8617	43.4565	39.3777	45.3751	50.7921	51.0213	26.8056	54.1755	45.0264			0	1
	PI4K2B	43.7671	86.7497		0.152299	-0.626554	-0.243286	-0.155257	0.385149	0.163016	-0.179456	0.334158	0.106288	0.0494163	-0.804422	0.145096			27.4132	57.7422	26.4632	21.984	40.4834	37.122	38.8172	26.0796	30.9176	34.8075	48.2927	45.8992			45.2203	30.0373	55.6124	52.646	40.2711	44.7343	52.7241	34.242	52.5395	52.391	24.8193	57.6824			0	1
	UTP14C	43.7668	83.6252		-0.370097	-0.53797	-0.590569	-0.711055	0.0635409	0.245597	-0.606109	-0.24644	-0.382213	-0.36319	-0.619816	-0.369827			39.6514	31.8283	84.3125	69.2013	58.3637	54.7274	52.9538	71.7793	72.0428	38.2675	72.2164	56.9452			42.3533	33.0897	36.5215	32.3955	67.8914	65.2793	36.3469	58.1137	50.9333	45.6883	27.9214	51.2606			0	1
	PSMB4	43.7634	89.7217		0.800478	0.722377	0.283651	0.266427	0.445623	0.188785	1.00315	0.866763	0.203935	0.513206	0.338779	0.888779			177.997	167.739	155.614	177.74	169.886	142.041	137.935	139.369	193.385	153.265	150.843	133.308			34.3287	34.0587	51.4454	64.1235	52.4302	59.437	28.3313	28.6804	76.276	45.0294	51.3779	30.45			0	1
	CYB5R4	43.7622	77.1438		-0.0551035	-0.0301069	-0.0040779	-0.0151752	-0.23478	0.134267	0.0335962	0.199173	-0.1723	0.0945008	-0.0576787	-0.273418			18.2305	7.6705	16.5365	13.1448	29.6498	17.9234	22.3956	14.0231	10.1543	17.8398	8.36592	23.4808			49.6884	37.9706	48.8282	44.6158	46.2575	48.9292	50.661	39.1878	36.333	47.7038	38.5583	40.2887			0	1
	IVNS1ABP	43.7384	40.4811		0.300001	0.0546018	-0.0861992	-1.19577	-0.356859	0.809386	0.67558	0.0278414	-0.386382	0.546093	0.3144	0.328441			126.676	58.3356	523.971	487.878	200.024	92.6793	125.022	122.25	113.986	131.309	96.6047	120.458			42.7393	57.1691	62.8042	22.1099	51.6789	26.09	32.6369	68.4802	41.7232	37.0208	59.0929	55.5951			0	1
	F11R	43.6992	75.7588		0.649987	0.131361	-0.694089	-0.235909	-0.120192	0.328653	0.54432	0.840406	-0.37754	0.477233	0.27979	-0.151642			291.95	206.441	243.533	224.245	326.645	192.312	396.972	175.619	198.705	302.891	241.872	436.051			18.05	51.2296	39.2168	61.0201	76.946	28.4299	39.1473	28.9744	56.471	33.8338	65.6188	76.9825			0	1
	KLHDC10	43.6893	76.9853		-0.130656	-0.169448	-0.058594	-0.287753	0.122291	0.133517	-0.165656	-0.265638	-0.318577	-0.471028	-0.502808	0.0725946			18.8422	20.2658	60.5684	48.9099	27.1816	27.0647	29.796	49.3615	31.5356	30.0001	38.6523	30.3825			34.1122	36.8211	52.806	43.7968	53.6504	51.3634	55.9011	48.5393	45.8534	38.3526	24.915	52.062			0	1
	RRP1B	43.6745	85.1836		0.443622	0.168826	0.180808	-0.0392898	0.954864	0.606445	0.665286	0.253739	0.0725532	0.212022	0.0682924	0.462602			42.6467	25.2866	29.2884	28.0051	35.9899	43.3743	36.1088	48.9411	39.4833	47.3963	34.026	36.8626			33.7507	53.8788	62.2887	42.9124	27.9675	32.7238	28.2874	53.0709	62.5779	53.0797	69.2353	33.1945			0	1
	ZFPL1	43.6658	91.2717		0.602534	0.593273	0.267978	0.370923	-0.120852	-0.22981	0.601046	0.484521	0.306914	0.275319	0.23547	0.437271			28.7433	18.3769	19.4193	28.57	39.6613	42.5542	22.2898	22.3302	36.2209	26.8006	29.5048	24.2764			32.7637	28.7552	44.4009	44.2621	70.2384	54.1716	32.5276	38.0821	54.416	49.9644	51.4042	40.821			0	1
	LDOC1L	43.6646	78.3762		-0.945685	-0.415367	-0.534113	-0.199719	-0.34197	-0.236724	-0.0593205	-0.121969	-0.118135	0.1347	-0.474384	-0.159895			50.5989	7.87023	73.6178	69.244	54.7736	66.6415	50.8943	63.5904	52.3769	30.9154	54.5456	51.2878			19.1043	18.0259	38.458	59.7298	50.9915	50.9717	60.4324	64.1068	64.9284	44.968	35.049	62.6612			0	1
	ATXN1L	43.6549	75.9868		-0.52307	0.145365	-0.536727	-0.330747	-0.311843	-0.205838	-0.483256	-0.845167	-0.406608	0.0459309	-0.543513	-0.679302			60.2648	19.4923	116.451	109.278	62.6718	67.4459	78.243	98.7214	54.056	54.8885	74.8647	83.0318			38.2188	46.9486	42.3151	50.6746	58.9954	60.1563	41.0117	28.0413	49.2917	60.0806	31.3935	33.9298			0	1
	SPAG7	43.6467	80.5235		-0.294694	-0.513519	-0.264459	0.465414	-0.414583	-0.73526	-0.324604	0.0151728	-0.0312724	-0.306067	0.0764698	-0.309529			54.0631	45.5254	58.6595	69.3458	44.0427	38.6888	44.7171	34.1249	54.99	46.3531	70.8845	48.5197			42.9935	29.1029	55.6076	46.0634	34.1533	28.2597	44.0306	52.5574	61.223	37.8345	70.607	42.579			0	1
	KIAA0355	43.6354	82.0759		-0.395619	0.0333136	0.0454973	-0.578166	-0.0110712	0.0369456	-0.956536	-0.769937	-0.0525555	-0.32518	0.0450992	-0.796746			36.0217	16.3826	55.0472	50.7441	35.9121	38.7961	57.8429	64.1203	46.3142	30.0688	48.1249	58.6176			38.614	49.3833	58.1565	38.1681	61.8988	54.6878	23.6279	28.4362	64.063	42.7729	66.7642	28.6765			0	1
	RNF169	43.6175	82.2139		-0.418325	-0.197415	0.0344316	-0.436771	0.193488	0.124231	0.0601246	-0.153365	-0.262142	-0.367867	-0.222898	-0.0400407			24.6449	8.9877	29.0375	22.0073	18.0377	37.3968	28.4099	37.4551	26.2373	32.4772	24.2397	27.8153			30.3041	31.8421	56.0522	37.4348	50.6597	49.4432	50.5877	51.0869	46.8867	36.1144	38.2061	57.2951			0	1
	MTPAP	43.614	95.2235		0.271132	-0.00936399	-0.17934	-0.0475723	0.656723	0.711869	0.620978	0.254591	0.274376	-0.0264366	-0.0569362	0.444623			23.2271	15.5999	24.7335	21.6988	20.9264	18.1006	17.7651	24.6775	19.863	22.8751	22.4595	18.4077			50.2083	52.7994	53.8567	59.4998	31.3829	25.1592	27.6499	44.2543	45.8529	55.7051	62.7279	37.5684			0	1
	ZW10	43.5884	91.9703		0.261344	0.0741658	-0.219119	-0.308371	0.531999	0.505501	0.837146	0.0231515	0.0393553	-0.108708	0.0283214	0.377891			17.4589	12.8382	19.7571	16.4902	19.0755	16.255	15.42	24.1453	17.9684	22.8122	13.9129	15.7463			43.3043	48.2481	55.5434	43.0413	34.8437	37.4409	22.895	54.6158	57.6248	54.0559	55.8926	34.2273			0	1
	C12orf51	43.5883	74.8209		-0.521232	0.305074	-0.353694	-0.151311	-0.177462	-0.226397	-0.302898	-0.119761	0.55523	-0.51247	-0.686966	-0.00454718			62.5105	17.8384	67.2118	73.1202	62.3034	92.5551	58.3896	78.9801	91.0483	52.1444	98.3014	57.2318			33.5812	38.2466	42.503	59.3971	58.5667	50.9003	50.2938	62.3669	30.0249	33.8207	27.5177	57.9515			0	1
	EEA1	43.5638	84.3349		-0.536048	-0.0888437	-0.167669	-0.194443	0.163217	-0.210227	-0.20878	-0.743079	-0.324913	-0.777664	-0.172284	-0.47138			51.8223	21.1286	50.077	35.9161	36.1952	64.9564	41.4241	65.5718	43.9196	69.3688	36.0946	42.4101			36.2826	49.5288	59.5942	42.14	56.4944	43.1348	56.4011	29.2008	51.9744	26.9493	49.583	38.3176			0	1
	METTL3	43.5637	84.6802		0.641701	0.66963	0.0764318	0.216561	0.637474	0.254474	0.249748	0.0597235	0.564675	0.360726	-0.104386	0.349652			24.5942	11.4014	22.128	23.9089	19.7596	19.0315	25.7236	33.6516	33.6447	19.0647	37.5553	25.1799			25.3994	25.3441	53.7665	51.3463	30.0769	48.2938	55.1837	61.9688	38.6087	43.9964	68.6219	47.7106			0	1
	ZRANB1	43.5621	92.6345		-0.808904	-0.51188	-0.321642	-0.497488	-0.0757693	-0.359328	-0.308849	-0.429594	-0.21507	-0.477212	-0.326845	-0.451201			63.5444	53.8071	52.5519	46.8711	34.7847	55.1553	49.38	74.2558	58.8431	55.8299	63.7454	51.5217			23.2088	31.2643	44.5262	38.3995	64.794	39.8529	59.4258	45.8015	67.3348	35.2688	52.9993	44.5308			0	1
	NAIF1	43.5521	98.8897		0.506779	0.304269	-0.0390305	-0.0725047	-0.0725724	0.0322463	0.112419	0.280263	0.147957	0.216102	-0.0330067	-0.0204007			8.95582	6.60191	9.06131	10.3013	11.6903	10.81	10.2595	9.21553	10.4387	10.095	10.5667	11.0282			24.785	31.845	46.679	45.4373	52.726	45.5051	50.3802	41.074	50.084	44.7907	49.536	51.3761			0	1
	NDNL2	43.5117	84.885		-0.395623	-0.124476	0.0514242	0.0189073	0.0574204	-0.637741	-0.0905749	-0.162808	-0.214419	0.0989655	-0.665584	-0.38069			25.4426	13.1639	21.8563	21.4687	15.5195	29.3286	22.3876	21.0696	26.5289	14.5282	43.1138	24.1676			36.9024	48.161	63.4245	57.8256	52.6106	25.8235	50.0129	47.9903	50.4934	47.3151	27.0936	34.7068			0	1
	TBCC	43.5058	91.7403		0.252094	0.663499	0.295453	0.31337	-0.51662	-0.137348	0.47861	0.499512	0.131229	0.117835	-0.0617297	0.420969			21.8468	10.2632	16.0997	17.1389	35.2423	24.6511	18.2816	19.1257	22.303	20.4319	29.9556	20.4643			42.6948	23.6496	43.7183	42.8578	37.0183	56.5132	38.7097	34.1075	59.3384	52.7782	63.5737	45.6895			0	1
	HMGXB3	43.4761	80.1374		0.319984	0.87964	0.545747	0.377725	0.542955	0.471277	0.0824376	0.113912	0.456837	0.490473	0.420997	0.250956			43.3123	17.3595	50.9609	54.2453	43.4452	43.225	52.1348	63.9484	84.7457	36.9017	45.2722	49.7075			44.8417	22.5456	37.1788	44.5049	40.4268	40.7492	71.9097	69.612	38.3635	38.4979	42.5165	55.1152			0	1
	SNX4	43.4245	88.0983		0.632672	-0.51329	-0.594119	-0.411729	-0.373405	0.127682	0.0518804	0.199526	0.258629	-0.0124385	-0.71965	-0.198507			26.8696	55.3047	74.52	67.5542	53.4897	37.9361	43.6285	42.556	47.1502	28.5778	78.8011	50.185			25.9874	39.2083	36.9366	31.0429	43.1439	56.2825	65.0825	55.8328	48.1561	58.9598	26.8164	60.1789			0	1
	MARS	43.4176	86.3128		0.541952	0.65354	-0.198952	0.284242	0.799568	0.171596	1.01027	0.697925	0.246785	0.232934	0.20661	0.743869			81.9066	41.5132	70.6536	71.2992	76.6267	81.4062	74.3983	62.9941	92.2695	96.3235	69.6999	68.887			33.4115	30.7884	51.7515	51.9401	31.2744	65.4277	28.1777	32.3547	71.1241	64.1415	66.768	30.7643			0	1
	FXC1	43.4128	86.1111		-0.670686	0.128026	-0.845292	-0.542609	0.214161	-0.264385	-0.566314	-0.0774121	-0.373456	-0.291107	-0.24684	-0.437428			40.0083	22.4012	61.4346	57.038	47.2858	53.9073	49.1619	47.213	64.8724	28.6364	57.7381	52.2141			24.3387	50.8636	25.2963	38.663	65.6294	51.1703	32.6396	65.7994	53.9403	44.4477	60.5881	37.28			0	1
	MBTD1	43.4025	89.5787		0.461972	-0.0945351	0.121797	0.377312	0.234334	0.334978	0.428184	-0.241539	0.228981	-0.217029	-0.121583	0.238966			19.5087	15.057	22.518	18.9486	23.4451	22.981	18.0699	38.9591	21.7474	15.9929	29.2099	20.7547			27.9097	43.5508	51.4294	40.546	52.6484	49.0343	33.1356	46.3965	46.4131	36.2636	59.1079	45.5906			0	1
	DUSP16	43.3938	82.3809		-0.40707	-0.845268	-0.327377	-0.214104	0.0379792	0.0641839	-0.679429	0.0133724	0.0970762	-0.581764	-0.00934908	-0.463982			79.9387	119.604	60.9405	54.3974	98.0962	59.5383	88.916	107.094	111.861	67.4712	57.5084	94.7254			29.6756	22.6495	56.0458	55.5504	65.8925	48.3988	32.5583	56.1172	47.4405	32.837	69.6905	35.7			0	1
	EXOSC7	43.3801	87.0781		0.500116	0.14979	-1.20178	-0.30103	1.05463	0.0768241	0.421419	0.256611	0.156506	-0.0644114	0.0627285	0.0678861			31.2405	17.9256	34.7012	34.9294	18.7431	16.634	25.0623	21.7381	31.178	28.7196	35.1825	26.1362			36.6008	53.5634	16.8964	41.536	23.7841	53.0638	46.1543	49.8204	61.0348	51.3712	63.2853	58.5581			0	1
	MGST3	43.375	74.8625		0.0445374	0.207099	-0.117461	0.481631	-1.02327	-0.859611	-0.507808	-0.0751656	-0.454068	-0.349455	0.0567867	-0.217326			79.3645	66.5628	123.288	130.671	186.702	162.298	84.2011	101.784	82.4567	55.5143	91.9653	88.9441			55.6286	53.8044	73.8153	48.6036	25.9142	26.4336	36.1575	52.0605	28.2993	35.0419	66.2562	51.9159			0	1
	TMEM11	43.3708	91.4478		0.575331	0.0444223	0.263183	0.624288	-0.173183	-0.374367	0.361852	0.0884273	0.337915	-0.082017	0.224637	0.136846			21.5045	14.8834	17.8761	20.1852	28.3842	31.6402	19.7362	20.9362	30.6617	30.6194	21.8727	20.7748			22.4529	48.1155	46.5827	33.2317	51.4617	42.1959	39.7319	47.9962	43.1996	56.9511	48.0965	55.3075			0	1
	CSNK2A2	43.37	92.4005		0.0438992	0.104232	0.273782	0.478337	0.698566	-0.140919	0.36635	-0.540526	-0.109525	0.186601	0.489787	-0.0846871			29.3077	13.0133	25.4323	24.2234	17.3496	31.111	22.9724	32.6119	25.2948	24.2226	26.7898	22.8097			57.2351	46.4972	49.8298	31.5896	28.2227	53.3053	40.5968	30.6296	60.4073	48.0852	35.14	57.3433			0	1
	ZC3H13	43.3654	78.7705		-0.70544	-0.637905	-0.467098	-0.461236	0.599558	0.202523	-0.511124	-0.432082	-0.580994	-0.218019	-0.385246	-0.481743			86.9833	46.0747	95.8826	74.3756	56.9513	129.233	80.2044	119.37	99.5196	64.679	101.478	84.1113			33.1176	24.7945	44.9556	51.2601	37.6885	56.6337	44.4401	47.9297	44.728	59.7443	43.2378	45.5693			0	1
	RRP15	43.3518	92.7245		-0.00249868	0.580859	-0.11915	0.00836558	1.0005	0.613388	0.350835	0.28024	0.123217	-0.0164905	-0.191615	0.225692			25.4941	12.5415	23.3439	19.1526	14.6761	19.5927	22.0872	29.339	19.9324	24.4545	22.2483	23.948			54.1849	22.2558	57.3207	50.2602	23.1239	32.6321	44.9821	43.2646	57.5061	54.5226	57.5593	49.9112			0	1
	MUDENG	43.3087	79.5468		-0.221785	-0.396507	-1.25318	-0.698196	-0.767575	-0.101829	0.180049	0.0492863	-0.189226	-0.39266	-0.154342	-0.0105058			33.4462	23.0993	74.046	59.4854	72.4635	47.0065	29.3448	39.2451	37.039	39.6495	38.9221	32.5816			51.1822	36.931	19.5904	28.9875	26.4803	53.1929	60.1458	60.6051	64.2906	37.2355	58.028	60.4207			0	1
	TBC1D22B	43.3035	87.6107		0.153585	0.757508	0.0427918	0.388803	-0.254955	-0.227733	0.237524	0.201045	0.286327	-0.425477	0.433186	0.251622			20.3588	4.77347	25.5843	25.5242	23.1476	23.1849	21.3087	19.2612	20.6024	29.3489	23.9022	21.6794			50.541	16.742	60.6559	37.2103	51.3209	46.8337	49.9442	48.9642	45.6701	37.7065	42.3813	54.2401			0	1
	CYC1	43.2536	77.1568		0.31008	0.551583	-0.546072	-0.223467	-0.144201	-0.139246	1.40333	0.950936	0.253997	-0.14269	0.01356	0.88009			122.241	122.856	164.651	209.279	243.637	179.51	61.4875	62.7436	106.936	161.005	78.4069	58.8034			55.7395	34.6463	39.9605	56.4567	63.7362	61.4681	20.5792	24.118	64.7012	49.3386	66.5295	25.6334			0	1
	KIAA2026	43.2513	80.7241		-0.547516	-0.309847	-0.380499	-0.558398	0.141773	-0.101942	-0.353637	-0.373075	-0.37836	-0.326059	-0.186154	-0.473536			38.04	12.0844	43.2239	36.0555	25.4347	55.9296	34.8301	51.2031	37.5967	31.9505	43.4931	35.2474			34.3217	33.1681	38.123	39.8631	57.2128	50.0676	42.5642	46.2098	49.7959	42.1029	56.3906	37.8437			0	1
	STK11IP	43.2471	88.9631		0.228941	0.876509	0.0821123	0.349241	0.111703	0.134423	0.197002	0.596014	0.301003	0.0124777	0.04035	-0.00350935			22.2346	5.13765	15.8294	21.3834	25.5572	17.6625	21.7758	15.4473	16.6032	24.2169	21.4145	21.8976			44.3335	15.5019	52.5407	43.1849	59.9887	44.3236	49.9271	27.635	45.0819	51.192	61.7611	54.0647			0	1
	ZNF720	43.2406	87.9205		0.29443	0.215612	-0.218904	0.28183	0.316078	0.282754	-0.156699	0.196174	0.113388	-0.0700339	0.0276199	0.068435			12.0898	4.78245	14.5226	11.6087	10.5171	12.0551	14.1304	17.2347	14.1304	10.5243	18.6093	15.7782			30.5251	27.1358	46.7179	38.3835	43.5968	44.282	48.6457	42.0449	54.1115	44.1121	57.0457	54.7116			0	1
	MANBA	43.2248	81.4004		0.245636	-0.135552	0.356435	0.190025	0.391533	0.418707	-0.394387	0.240764	-0.102736	0.803325	0.184752	-0.25863			39.6914	18.7383	42.8051	38.4329	28.0614	23.4703	58.0627	44.6336	37.3167	16.1246	49.2096	61.6345			43.65	45.2832	44.6979	48.2235	43.5079	41.4486	40.2291	47.1052	56.5938	15.9969	62.8483	52.3606			0	1
	RFT1	43.1741	94.5235		0.725318	0.371487	-0.319892	0.405735	0.685041	0.343349	0.292983	0.182028	0.173719	0.133563	-0.116514	0.334751			19.5123	15.1186	23.0254	23.3721	21.6393	17.7227	21.0623	23.8652	23.358	19.7455	29.1712	21.2817			24.1781	35.0916	47.8425	41.1979	29.7637	35.827	51.3143	57.4854	52.156	54.3308	66.4315	44.0395			0	1
	RAB12	43.1562	85.8836		-0.212442	-0.479509	-0.149436	-0.150276	-0.293385	-0.695989	0.0435958	-0.400227	-0.572306	0.0879089	0.113281	-0.448407			52.5777	33.5499	54.7201	44.1839	23.1783	53.6321	53.1977	53.2381	32.3018	43.2443	32.005	61.5384			44.7504	34.0368	67.9515	54.3091	37.6292	24.1681	66.3755	38.873	21.966	56.8187	61.1844	43.9528			0	1
	TMED8	43.1367	69.4504		-0.027029	-0.0932936	-0.398013	-0.465308	0.15738	0.0626639	0.0235543	0.233135	0.153013	0.583173	-0.315875	0.00980661			17.3498	5.67019	38.2334	32.3349	11.7643	18.1125	15.4544	20.7934	19.5876	9.05386	34.1891	17.65			48.7492	33.9349	42.5785	36.6476	46.9872	50.5904	51.552	41.7095	51.8619	25.1216	45.4419	54.1991			0	1
	C6orf153	43.1345	91.7079		0.650996	0.581271	-0.289566	-0.0477282	0.343532	0.210012	0.712362	0.661844	0.124643	0.404405	0.105158	0.608113			29.3113	18.5912	29.3446	29.4266	25.8769	33.541	26.1973	26.0738	29.543	33.8456	22.9596	26.0796			37.2489	28.3787	48.8455	58.2882	55.774	55.1925	30.0675	28.9353	64.0187	45.2723	57.9777	32.0918			0	1
	CLPTM1L	43.0899	84.755		0.780927	0.123753	0.69227	-0.149719	0.0595777	0.103066	0.527794	0.551724	0.403851	0.732622	0.414371	0.80989			85.3705	102.24	114.072	146.052	129.912	101.78	140.511	84.5607	97.2638	74.9584	123.703	144.175			33.3225	62.2556	29.5211	57.9062	82.7782	45.5575	39.6256	41.6939	47.1506	26.4772	51.0512	30.9635			0	1
	MRPL27	43.0666	90.854		0.835455	0.193456	0.0189904	0.546368	-0.11976	-0.0562735	0.613958	0.691974	0.257121	0.0929212	0.282091	0.581114			38.2895	43.9865	40.6268	44.0265	49.1805	36.7493	25.7462	26.0723	38.3846	36.2518	33.8425	26.3659			27.7006	52.3834	62.2883	41.6009	53.0553	52.7623	31.9201	25.9554	53.8966	55.3931	44.863	36.2112			0	1
	MRPS14	43.0421	97.6567		0.409059	0.448032	-0.411074	-0.0128714	0.156396	-0.0789074	0.501386	0.513137	0.13286	0.0348746	-0.315495	0.428462			16.4088	14.5516	20.6238	18.4356	18.1211	20.6654	14.5136	17.7541	19.3162	14.2677	19.5363	14.7349			34.9574	29.6353	45.051	55.6908	55.8203	51.7342	33.3478	33.0301	58.2008	52.0379	44.6112	37.2539			0	1
	CCDC56	43.0392	69.6056		0.450162	0.220756	-0.794682	0.23862	-0.307684	-0.396102	0.380312	0.539774	0.0693622	-0.516398	0.199361	0.534431			46.7934	68.2435	117.651	132.967	98.3433	76.7057	38.8963	37.3873	71.8821	64.4111	42.6307	43.3581			43.1903	54.9144	30.4442	58.8282	42.5583	35.7207	47.0846	36.7199	58.7675	28.284	53.8678	41.6287			0	1
	USP42	43.0309	85.7593		0.129784	0.139882	-0.124406	0.107788	0.149655	0.324175	0.495911	0.108576	0.269499	0.247851	-0.298089	0.212541			16.785	8.12408	18.0074	18.4794	19.6252	28.3466	15.7182	21.1348	15.5447	14.9372	18.8985	16.5284			47.5673	38.2075	53.8156	47.2929	46.5611	44.7641	30.4933	54.4344	38.9563	36.1765	43.1116	42.0159			0	1
	CEP192	43.0265	86.4979		0.257532	0.385856	-0.0599782	0.104901	-0.0688413	0.592083	0.478542	-0.187711	-0.0324805	0.313023	-0.162713	0.127201			24.7279	7.19629	21.992	20.0205	25.3643	24.2043	23.1665	37.1294	24.9496	18.0979	29.8402	22.7512			37.3658	24.8801	54.6722	47.1111	54.0738	35.4804	31.9602	52.7074	52.7564	37.7562	53.7451	49.9894			0	1
	DPP7	43.0151	76.9254		0.2602	-0.238379	0.854587	0.374874	0.804616	-0.0220548	-0.281761	0.670076	0.450584	-0.114723	0.438746	-0.195269			92.3842	93.6273	72.1994	110.426	52.6647	88.0719	105.676	60.7871	150.878	67.6002	143.026	118.875			57.6766	49.4298	29.4955	44.6377	27.1828	55.47	47.2282	31.3285	47.1463	46.33	42.6841	52.8067			0	1
	KIAA0753	42.9287	83.4636		0.165852	0.0360903	0.23607	0.808229	0.186675	-0.158625	0.0169031	-0.0633991	-0.0947882	0.241538	-0.127278	0.247225			16.1136	4.34909	15.6527	16.0012	15.6554	20.6657	15.6982	20.8679	18.9197	11.1948	25.4498	15.9259			39.8606	28.4987	48.9001	24.6589	53.3913	35.3949	51.145	50.7601	56.5246	37.9817	60.3749	46.4662			0	1
	C2orf69	42.9125	93.6553		-0.316452	-0.151351	-0.533644	-0.640213	0.143887	0.185696	0.412206	0.163788	0.169299	-0.199043	-0.274304	-0.0942936			19.7384	13.1055	24.9264	20.5928	21.5332	23.1737	17.7992	22.5098	17.1495	20.8805	16.3366	20.2537			41.811	43.7555	31.7421	29.8748	56.5674	52.9393	34.8741	44.1361	46.3198	49.0705	40.8972	53.5135			0	1
	DIMT1L	42.9115	89.2479		-0.333421	-0.0144577	0.07548	0.124389	0.893683	0.00984927	0.274003	-0.3491	-0.12416	-0.411479	0.0289734	0.163558			24.8298	9.89451	15.1251	12.97	14.1044	25.1365	17.3838	25.6298	24.0049	23.4192	17.3389	16.8359			35.1451	43.97	50.232	43.9002	21.2103	53.0421	47.3175	41.7578	56.3366	32.0603	57.1882	51.2173			0	1
	C12orf35	42.9052	79.5555		-0.272543	-0.378936	0.735995	-0.14832	0.33196	0.468406	-0.0197415	-0.21458	-0.342478	0.347645	-0.361411	-0.0744624			45.9849	36.9531	37.5868	30.0008	39.5604	69.7896	56.4514	74.6592	36.1009	38.6589	50.7038	53.3			44.2596	32.7395	27.1216	43.245	49.4432	37.9693	57.8971	51.7781	47.4091	36.8398	40.0764	59.6166			0	1
	DNAL4	42.8881	75.8934		0.50305	0.420427	-0.128524	0.209686	-0.10142	-0.425793	0.216185	0.626214	0.205016	0.0208978	-0.254473	-0.0250316			19.5319	6.8744	27.3174	31.4963	19.1335	15.3213	23.8939	20.0428	29.2688	15.7723	42.3212	26.9934			25.0117	23.5926	60.3456	53.8648	54.5072	35.0936	44.9704	28.5739	58.4609	43.7349	56.8947	59.4005			0	1
	GCC2	42.8836	72.1382		-0.587659	-0.357197	-0.558441	-0.147665	-0.350263	0.577924	-0.701363	-0.381192	0.10575	-0.482872	-0.360473	-0.0602916			47.4443	21.7509	88.9276	72.0459	80.1388	65	50.0734	70.7802	85.9664	28.3497	72.1886	54.2268			31.6108	33.2121	39.8695	64.5289	51.7153	42.9615	30.256	46.4915	53.0834	29.0327	46.5324	66.6252			0	1
	CD2AP	42.874	72.1612		0.712891	0.162703	-0.722927	-0.0692871	-0.571294	0.474709	-0.135757	0.406533	0.257863	-0.11503	0.142602	0.736903			65.594	34.8548	148.93	108.728	181.855	109.828	66.2078	71.1023	84.2874	63.8056	54.8261	77.7731			22.4266	53.0831	34.0571	62.8646	37.1775	33.6501	63.1036	37.6639	42.2074	59.7394	72.9509	29.4807			0	1
	SCFD2	42.8592	93.5241		-0.0209211	0.175672	-0.0395373	-0.317493	0.368736	-0.151165	0.433543	-0.0213551	0.0988833	-0.416433	-0.0361263	0.252195			16.6081	7.50589	17.1443	17.3115	13.8262	15.94	12.2038	19.3979	13.3238	20.9482	12.6608	12.0169			44.5961	35.0919	51.6773	41.5759	38.104	46.6445	29.5266	56.3951	50.8524	35.5225	54.3172	40.1176			0	1
	ZBTB6	42.8528	89.2766		0.0299043	0.0715524	-0.191116	-0.122725	0.101231	0.186598	0.278635	0.210077	-0.0507256	0.212869	-0.228165	-0.0229288			11.0293	5.26873	15.405	11.1379	14.92	16.1633	12.9715	17.9152	13.6508	12.3598	16.252	15.2873			31.8319	35.2627	40.9122	47.7371	52.38	52.8086	40.8039	37.681	46.084	42.5642	42.243	50.2484			0	1
	HS1BP3	42.8359	80.3919		-0.304478	0.431087	0.68029	0.529132	0.0314375	-0.365414	-0.191824	0.50822	0.0245183	0.534207	0.053881	-0.050455			47.9575	31.2459	48.8953	62.2174	44.0465	48.1711	42.8822	24.5353	57.3527	21.2499	39.4901	45.4618			31.7913	36.4578	27.6073	34.5211	65.4795	40.3907	59.691	33.6525	70.0852	28.7798	59.7857	57.4366			0	1
	ABHD13	42.8292	94.6096		-0.320579	-0.647786	-0.312619	-0.282897	0.272918	0.194041	-0.53893	-0.33893	-0.284169	-0.184423	-0.191464	-0.543131			25.5764	20.6855	28.1411	21.2667	25.4739	26.615	30.4507	28.8578	26.0471	21.6445	27.3548	34.7238			40.4843	25.4402	41.6374	47.4111	50.7419	57.3736	30.5556	45.9056	50.5158	50.0879	56.4158	33.0349			0	1
	PYGO2	42.8103	82.8666		0.710869	1.19742	-0.457756	-0.0240288	0.107546	0.0956773	0.827186	0.935394	0.127456	0.291667	0.187805	0.88927			55.2519	21.8134	61.6397	64.6638	55.8272	60.2166	44.2236	57.8787	77.3504	44.6259	89.3462	47.0667			26.674	18.8147	40.8914	76.1011	76.2254	61.4902	29.0227	26.6851	75.9183	50.2997	70.7159	27.9011			0	1
	HMGXB4	42.8083	81.4672		0.246021	0.319781	0.166136	-0.227605	0.337781	0.356724	0.953019	0.173958	0.174095	0.299081	0.0444805	0.397936			24.0802	9.1428	19.3943	16.4533	23.9536	29.6855	22.5185	34.1055	28.6372	23.8572	21.6696	22.1952			37.6769	31.178	58.8814	44.7014	48.5866	50.62	23.4667	53.3036	48.4901	41.9585	55.1556	36.4889			0	1
	HKR1	42.7704	66.7757		0.279393	0.460785	0.0700196	-0.0081949	0.322221	0.0796654	0.281175	0.215799	0.46763	-0.350773	-0.0613997	0.385965			27.9708	9.44063	34.3935	35.1656	15.273	20.5079	21.2603	37.5655	46.2406	16.414	46.6514	21.2928			34.1024	26.34	67.486	53.452	43.7486	49.6466	43.063	53.2108	38.4967	23.1432	69.4746	39.4977			0	1
	IFRD2	42.7229	84.4751		0.756442	0.378574	-0.136763	0.676117	1.081	-0.0870674	0.138434	0.250357	0.376325	-0.307367	0.501862	0.335601			38.2077	50.8796	29.4064	41.2484	45.4331	58.4486	40.6363	35.8855	59.8687	57.5249	38.7847	43.345			38.0814	40.1186	52.1953	33.157	25.0989	53.6587	58.7993	52.9633	42.966	44.0153	35.4684	51.0367			0	1
	HUS1	42.7224	94.6419		0.404221	-0.170227	-0.0993082	-0.050832	-0.109467	0.443138	0.528823	0.248213	0.251608	0.234964	-0.14817	0.348149			12.5335	13.0076	15.3761	14.2919	23.2404	16.2171	13.0796	12.9001	15.1744	13.394	14.57	13.2726			28.954	46.5803	57.6171	51.2471	57.2996	42.3707	28.4575	40.8459	42.0618	39.4462	55.3908	36.7658			0	1
	BLMH	42.6499	81.3297		0.147064	0.400727	0.260111	0.606496	0.400877	0.332059	1.04871	0.461885	-0.0177562	0.0587141	0.19023	-0.0983013			41.6787	15.451	42.0664	42.5285	29.6582	24.9989	31.0567	32.8998	29.0956	45.6438	27.5226	31.1345			53.3904	29.3604	51.0942	36.2032	42.4653	41.5913	20.648	34.2299	60.0939	52.3697	59.3089	55.7402			0	1
	LRRC40	42.6377	96.0104		-0.0458853	-0.768495	0.00816375	-0.34752	-0.0948285	0.0988766	0.30864	-0.0763973	0.0652126	0.136181	-0.218107	0.10961			15.5071	16.8926	22.3721	18.1171	15.0068	16.5725	14.8988	17.9408	14.1404	13.1316	13.5726	16.4208			49.5793	20.0405	58.3298	34.4489	44.6473	48.9624	44.3051	49.1317	48.4376	41.9496	42.9297	44.4015			0	1
	GPN2	42.5566	90.7301		0.420664	0.212174	-0.165288	-0.222439	-0.374325	-0.30844	0.422223	0.182257	0.15154	0.283177	0.232203	0.425854			15.5656	8.49015	13.3068	15.4334	19.8815	24.1293	12.4992	11.4609	14.3949	13.6683	11.5798	12.0362			34.2577	39.7392	51.5934	50.1794	41.9916	51.855	34.382	47.5764	54.5097	38.4032	40.1802	33.9436			0	1
	UBL4A	42.552	95.093		0.40795	0.683852	0.143266	0.148666	0.369727	0.0646104	0.711773	0.61482	0.194706	0.174058	0.641198	0.486249			47.6251	27.2174	47.5638	52.6078	53.361	51.8388	42.8829	39.3905	51.0492	55.7577	37.6175	46.65			42.8165	26.432	56.1199	57.4643	43.0105	56.3563	30.6691	33.2066	68.2506	51.956	30.0179	38.4665			0	1
	C17orf68	42.5486	84.9794		-0.590475	-0.167053	-0.158348	-0.0472192	-0.405887	-0.198397	-0.768921	-0.197909	0.021826	-0.0143067	0.260505	0.0394408			26.2711	12.4289	31.5855	33.2668	29.3526	31.8955	31.9931	40.1264	25.3004	15.8634	32.301	31.1817			20.5063	40.3923	49.0918	49.2515	38.5604	49.543	24.6297	46.6042	57.9627	49.8608	53.8754	53.1069			0	1
	ZNF800	42.5388	90.0291		-0.42565	-0.660149	-0.0256745	-0.0815422	0.340869	0.10542	-0.181648	-0.117152	-0.0857399	-0.520001	-0.355626	-0.259221			21.1447	14.1031	24.4706	19.2165	22.9587	31.3497	23.0078	27.8439	22.8151	22.9266	21.9969	24.6571			32.0173	20.9243	58.1267	45.0981	43.6883	56.8423	47.9372	52.7541	54.9566	32.2565	36.0844	51.4506			0	1
	CALM1	42.4933	75.795		-0.598267	-0.577231	-0.367669	-0.602304	-0.779723	-0.932827	-0.606785	-0.263401	-0.770642	-0.230862	0.142584	-0.815512			547.812	249.947	600.7	552.971	771.852	947.169	565.067	399.547	514.21	495.822	281.408	614.029			35.5078	41.2054	50.3271	38.0437	33.1232	27.6472	39.2326	58.8769	29.6999	68.8534	86.354	35.5775			0	1
	NAA15	42.4799	80.6777		-0.0404638	-0.00503256	0.275481	0.0921517	0.969706	0.669326	0.706642	0.383246	0.0203848	-0.075706	-0.201954	0.479994			57.9036	21.8839	37.1743	29.95	36.5271	44.9469	37.5762	50.9218	40.6537	72.0862	36.7321	37.3509			61.5709	48.196	49.7569	49.6843	24.4759	30.3071	26.728	36.6336	62.1341	56.3233	59.2075	32.8829			0	1
	BNIP3L	42.4563	62.3953		-0.614186	-0.662084	0.962063	0.159847	-0.108388	-0.167746	-0.343624	-0.708719	-0.713946	0.0334871	-0.0260855	-0.393898			130.607	45.7622	156.558	130.625	67.3898	92.3861	162.154	216.661	143.105	90.4563	91.1165	186.221			38.9461	26.9367	25.6214	59.276	55.2487	44.3118	50.941	29.8331	28.7033	59.0481	80.5378	45.3005			0	1
	ERGIC2	42.4524	90.8901		0.1823	-0.121754	0.138892	0.364142	0.547283	-0.00901319	0.931318	0.374987	0.0945301	0.322728	0.270552	0.699844			36.4034	22.1224	28.2795	22.4513	23.2437	35.4994	26.6588	33.9836	41.2252	28.8879	28.105	27.2309			52.8495	51.0298	56.6453	30.6225	36.8886	57.8718	23.3645	37.7402	62.474	44.5764	54.981	26.5746			0	1
	PIM3	42.452	87.3839		-0.671986	-0.908284	0.0956746	-0.246785	0.479378	0.097645	-0.0623134	0.386208	0.110297	-0.245794	-0.141083	0.149221			161.731	89.9946	83.1034	117.269	71.4336	109.822	112.787	58.3457	124.072	107.503	62.4507	114.079			24.182	20.354	58.4069	34.0758	41.6736	34.8155	55.2875	44.3617	58.4516	55.1702	51.6272	61.8851			0	1
	RNF115	42.4353	89.7485		-0.548624	0.193677	-0.112545	-0.413095	0.296293	-0.0147482	0.266729	0.451555	-0.184895	-0.19653	0.128714	0.509809			23.9972	12.2241	25.5102	23.7826	13.2855	30.5288	19.0298	23.8774	23.6717	18.4044	22.6186	18.4582			25.4277	39.6361	57.8603	39.8888	44.0197	55.2162	47.104	33.8127	52.0049	41.7596	55.7175	32.1626			0	1
	TRIM44	42.4267	78.9772		-0.686447	-0.628642	-0.533301	-0.688594	0.149416	0.165281	-0.430551	-0.143192	-0.173597	0.0563287	-0.561465	-0.404871			49.003	31.8418	110.195	89.1855	56.1629	74.7592	68.2515	77.6392	54.0691	38.3631	63.2425	70.3651			28.1805	26.6903	36.6702	38.1558	66.834	66.0712	42.4566	59.0646	49.4121	45.4502	26.5776	51.499			0	1
	TMEM43	42.4245	75.9504		-0.254753	0.0153944	0.433685	1.3552	0.505461	-0.357068	-0.500157	-0.749639	-0.503002	-0.192687	0.726923	-0.391825			164.055	31.7342	99.2236	88.1253	72.9093	137.984	180.185	194.273	122.532	133.118	114.793	181.05			60.6555	55.1471	39.285	19.3833	43.7838	42.5271	45.8064	34.5422	42.5747	72.6922	29.8881	51.1972			0	1
	C19orf22	42.4202	81.0167		0.226389	0.0664498	0.144424	0.436071	0.713116	0.120043	0.600764	0.919812	0.27156	-0.0286522	0.690137	0.652726			103.82	42.3507	42.4909	56.2209	71.8314	89.703	60.6383	43.5082	66.4029	106.231	45.4372	58.7182			52.2037	57.8884	51.4707	41.4297	34.0938	44.4676	38.1499	25.9966	57.4021	66.4704	27.1177	35.3285			0	1
	HECA	42.4163	77.1564		-0.459164	-0.607707	0.428754	-0.320889	-0.51328	-0.303745	-0.0515413	-0.528744	-0.105645	-0.13072	-0.340431	-0.908208			73.4692	25.6239	35.7511	31.1278	66.2811	68.7517	72.8414	78.8636	44.4024	78.9931	41.2211	74.7517			39.8739	21.0289	40.3964	46.8602	38.2949	44.586	67.893	38.024	68.6534	63.9379	43.4697	26.7867			0	1
	ATOX1	42.4161	64.0478		0.453974	0.553415	0.170557	0.0999939	0.300208	-0.353067	0.0834796	0.879603	0.218713	0.141565	-0.219319	0.271542			31.3037	82.2082	46.7759	52.5091	25.6167	38.542	28.1589	29.5998	34.2808	32.6907	49.6585	27.5261			41.3707	28.7552	36.8348	51.0052	50.6228	38.3575	55.0803	22.7506	53.5143	50.6618	53.081	44.5408			0	1
	ATP9A	42.4075	67.8331		-0.369009	0.522461	-1.12401	-0.0709668	0.217533	0.254697	-0.0424781	-0.455736	-0.179003	-0.554311	-0.182548	0.232218			102.809	28.5858	129.079	99.3673	198.763	141.214	82.2551	194.894	154.115	87.1071	170.406	87.3592			47.8772	28.658	20.0776	38.9224	45.7588	51.2401	57.1604	35.676	71.7352	30.996	62.5652	49.9731			0	1
	C2orf29	42.4015	82.6107		0.455093	0.460567	0.341609	0.357512	0.34645	0.384341	0.974699	0.633129	0.291586	-0.114252	0.125804	1.08165			53.732	27.6515	45.3307	41.3532	71.9928	56.6915	34.7348	38.6249	41.0718	56.071	31.0279	37.2084			34.9802	40.7675	48.5962	44.0376	62.002	38.4997	24.894	31.6812	56.8971	64.9668	67.9255	24.7822			0	1
	EXTL3	42.3972	85.7237		-0.407974	0.567625	-0.172268	0.132589	0.451443	-0.176195	0.286995	-0.336771	-0.306745	0.614581	0.130885	0.00536613			67.1336	15.9611	62.5567	60.9167	34.7532	69.6903	54.1837	57.4599	52.7297	59.7453	41.6941	51.6295			30.1606	20.3137	59.5343	56.8433	36.2964	48.3172	41.2969	42.1105	52.4622	29.0066	65.9241	55.7275			0	1
	VASP	42.3849	61.5449		-0.202652	0.136959	0.705468	0.435998	-0.374537	-0.246298	-0.579276	0.577624	-0.129789	0.595675	1.01797	-0.261521			201.214	46.2971	58.1029	62.2571	267.558	199.756	152.546	71.5568	109.367	70.9026	46.1577	149.037			41.9534	52.2192	27.4227	40.4397	60.3083	61.4027	37.5217	36.5296	70.5753	35.4363	20.5463	55.9657			0	1
	EEF2K	42.3606	68.4388		-0.870968	0.209603	0.794042	0.469266	-0.621464	-0.0576034	-0.226859	-0.406411	-0.473821	-0.170431	0.194832	-0.273385			78.1936	20.2455	26.3007	27.0237	67.5345	60.4196	61.7481	95.4918	117.533	54.3675	30.9475	65.5924			20.4844	46.735	26.4424	24.52	39.3067	64.9745	59.2249	43.0416	44.5143	59.3608	61.3812	53.8431			0	1
	CREBZF	42.3601	84.6986		0.421676	0.15279	0.519373	0.526614	0.85647	0.677452	0.491495	0.0612311	0.355866	0.48107	-0.286982	0.58398			46.4884	24.8089	45.4338	46.0601	38.6204	36.8973	43.2198	61.2381	54.1568	22.4183	74.5492	47.269			36.2013	53.1844	50.5794	41.2004	26.5655	34.6221	41.7213	61.372	52.1496	33.7563	56.773	36.4419			0	1
	GOLPH3L	42.3493	78.6991		0.273605	0.847774	-0.0421873	-0.0937891	-0.517821	-0.125684	0.232457	0.579171	0.160155	-0.798043	-0.110392	0.643758			36.4727	12.2161	50.3939	40.6875	90.6116	59.4488	35.6478	51.1465	50.9131	42.7256	48.2497	38.9317			45.9249	18.6065	69.021	62.3118	40.696	56.9408	56.3757	30.5622	56.7629	18.6734	69.5827	33.0271			0	1
	ANKH	42.2958	44.091		-0.146468	-0.301171	0.105369	-0.71483	0.0818781	0.420565	0.567282	-0.182316	0.136098	-0.0262647	0.691527	0.146081			41.584	85.3266	62.6659	58.7242	127.147	60.9602	56.5102	96.8833	260.315	71.9342	67.9631	55.9179			46.6098	50.2077	59.9264	26.3401	51.6709	34.6981	27.8043	53.9031	44.5102	48.5423	31.6435	49.8483			0	1
	LINS1	42.2626	90.6397		0.0155865	-0.0161602	0.268723	0.16952	-0.168691	0.238946	0.539383	-0.00418631	-0.216833	-0.023666	-0.129537	0.117862			11.1909	4.90813	10.3431	8.8883	9.85702	12.3094	10.1735	13.6182	12.8212	13.7223	15.7719	10.0448			40.5843	34.4132	42.5722	42.0049	44.5003	43.1873	29.0435	48.1836	42.5498	44.0327	55.2941	47.1973			0	1
	RG9MTD1	42.2591	90.6354		0.013692	-0.100095	-0.487331	-0.0154704	0.704589	0.298184	1.04704	0.225364	0.244791	-0.0564255	-0.31528	0.196695			31.9306	21.1725	25.8246	22.4951	23.003	19.7428	18.307	28.1472	19.491	32.3589	21.7739	20.6218			47.7551	52.7919	33.6431	51.9519	28.8132	47.9832	20.5655	47.8059	49.5761	50.4485	45.772	48.4837			0	1
	MIOS	42.2382	72.1648		0.102717	-0.39035	0.0336812	0.166083	0.540735	0.399346	0.232254	0.141436	0.520832	-0.689637	-0.293142	0.238909			25.4828	14.0939	30.2731	25.2457	22.5433	20.534	23.6203	33.0409	47.2599	46.4995	20.4372	24.0899			50.4623	33.8848	58.7947	49.2773	34.9876	34.6116	51.5023	54.3366	32.1161	26.8666	46.3933	49.3769			0	1
	PRPF39	42.2355	86.1943		0.20329	0.580437	0.20241	0.387284	0.478958	0.289023	0.479675	-0.0243602	0.400354	0.342641	-0.118075	0.418421			22.2887	7.18281	18.6181	16.7721	16.2521	17.9071	17.1481	30.7833	25.1603	14.1488	25.3761	17.8187			47.4538	27.5693	41.0738	38.3678	36.8495	42.4861	40.8467	55.3477	45.772	40.9376	57.0559	41.9762			0	1
	HSF1	42.2138	90.2337		0.346878	0.719177	0.301468	0.354223	0.537966	0.137817	0.733466	0.733863	0.294622	0.556148	0.379694	0.491806			99.9467	47.476	56.2799	79.3492	80.314	110.594	69.1733	57.5608	81.1709	80.172	74.6007	68.8908			59.9288	27.6322	48.9343	48.958	39.1171	54.9763	31.3062	31.9288	59.621	32.7834	50.9616	39.0383			0	1
	LSG1	42.2071	77.2081		0.524551	0.219169	-0.262344	0.124116	0.581869	0.822245	1.56787	0.512266	-0.0668835	0.574559	-0.0831874	0.395676			43.4845	24.1987	44.2638	42.2215	38.3349	30.331	36.7334	41.8146	42.11	42.0808	40.7981	34.4791			30.8035	53.7319	57.9743	68.9	38.2466	32.0563	18.2038	36.8856	68.4986	31.4269	70.6922	41.3845			0	1
	GIGYF1	42.1785	84.5681		0.233456	0.698857	0.684373	0.845981	0.781163	0.237899	0.426693	0.0118834	0.37685	0.328398	0.116155	0.401114			62.8232	25.4024	38.1296	60.0275	39.3901	45.0947	45.591	61.635	65.1117	36.9552	68.2571	50.5343			55.1364	29.8063	38.5493	28.5154	25.742	45.4246	43.0551	50.8638	46.5481	49.8853	69.1774	44.2916			0	1
	MRPL46	42.1728	81.894		-0.0380931	-0.615744	-0.189013	-0.193009	-0.0848043	-0.355954	0.378172	-0.0957706	-0.00682584	-0.467032	0.318266	0.0854268			21.8756	48.5452	24.3902	28.1214	23.213	20.2503	14.6953	19.4609	16.4539	23.9859	17.9102	15.4449			53.7788	27.6625	53.35	36.4225	46.924	37.8175	43.5147	50.2212	50.4377	27.67	40.2498	51.4375			0	1
	ANXA5	42.1663	75.6703		-0.411091	0.372989	0.455503	0.515721	0.445942	0.342854	-1.00519	-0.53441	0.225397	0.67375	0.470453	-0.479634			258.641	115.262	322.635	251.148	137.508	238.334	487.069	488.433	331.83	163.203	308.629	492.851			29.3413	46.9913	40.1718	42.2938	54.543	44.7957	27.0112	37.4646	74.3315	29.3385	51.2658	50.905			0	1
	RSBN1	42.1521	84.3975		-0.295176	-0.425645	-0.15773	-0.530651	-0.438592	-0.0617298	-0.466449	-0.373074	-0.335377	-0.338137	-0.267272	-0.487296			25.1092	11.1014	37.817	27.8607	38.9118	34.0704	30.849	39.8606	37.1786	21.6445	34.7002	35.5427			46.3602	27.1095	58.8644	33.992	42.217	53.7086	34.7791	45.3223	55.377	37.0383	49.1969	35.5871			0	1
	DCAF16	42.1462	81.4509		0.00926456	0.636843	-0.281619	-0.432713	0.657976	0.255863	0.399409	-0.148896	0.136648	0.0220931	-0.332213	0.36485			31.5768	6.26633	32.5723	30.865	26.9207	33.6738	25.8583	48.7709	42.0541	23.0132	38.3273	27.0121			55.3233	17.9723	36.7314	33.9754	34.8447	51.859	38.9398	52.2917	64.5308	56.2999	48.4457	40.4521			0	1
	FOXK2	42.1454	84.3646		0.62861	0.512455	-0.293967	0.443872	0.550078	0.206926	0.874794	0.703166	0.16176	0.391496	0.37138	0.444241			59.6738	24.3213	47.4985	51.7341	52.8752	72.4261	59.2958	55.1769	56.7228	69.7439	57.0719	62.1969			36.0351	27.3484	52.3236	41.0843	43.9683	58.9862	27.0164	33.2718	65.7156	45.0984	50.4591	44.0795			0	1
	C9orf114	42.1186	91.0768		0.438457	0.041697	-0.247174	-0.142156	0.706924	0.438698	0.678726	0.354014	0.318276	0.268739	0.121441	0.400405			25.0261	22.098	18.9379	24.9863	23.1691	19.8335	17.9912	20.4651	31.9288	25.5106	24.51	17.7522			41.1118	54.0027	44.6153	52.4616	29.8997	30.2473	27.8184	41.8922	47.6637	46.6196	61.8884	42.5418			0	1
	C2orf42	42.1072	96.4606		0.0458665	-0.519789	-0.434482	-0.233302	0.015451	-0.0936122	0.373049	-0.060207	-0.113223	-0.0294586	-0.262735	0.0876331			9.37803	11.4113	13.8037	13.2008	7.91603	11.3924	8.26716	11.9856	11.1986	8.02066	12.6687	8.34956			45.8671	26.6849	36.7277	38.5221	49.0146	50.0742	35.5237	53.3287	48.1428	42.9045	38.1731	49.7319			0	1
	DENND4C	42.0925	82.863		-0.664587	-0.421304	-0.0447144	0.00406566	0.0327584	-0.20844	-1.12449	-0.669847	-0.239524	-0.690903	-0.053416	-0.704215			79.848	27.4233	77.3549	60.0165	74.8015	88.9292	77.4635	108.305	77.4351	54.0955	70.0979	84.5678			26.2829	39.1219	62.9143	57.0671	71.3703	46.1605	21.9138	34.3977	64.2208	27.4855	68.1625	30.376			0	1
	SLC35B4	42.0908	68.0079		-0.0850485	0.159632	-0.272254	-0.348702	0.430153	0.245155	0.306738	-0.482021	0.124067	0.398491	0.0165755	0.0313745			19.3756	20.9702	50.8582	45.4765	12.1379	18.6174	18.6068	24.2962	22.8091	13.1043	14.459	18.5081			42.8024	39.5495	55.3808	46.9552	30.177	46.1669	41.9764	30.6423	47.8436	28.4724	55.0887	53.5058			0	1
	C5orf22	42.0885	88.3549		0.467243	0.213501	-0.38919	-0.201836	0.0505489	0.442124	0.998698	0.440805	0.0507918	0.149796	0.106532	0.591374			20.2567	13.8715	28.7217	23.5478	26.494	25.7948	22.2435	25.6557	26.0175	22.5656	18.2068	24.1043			30.0441	46.4666	44.9503	54.174	65.0182	37.7883	21.7528	32.9267	60.6055	51.3868	60.1401	28.9786			0	1
	CCS	42.0864	75.3332		0.0814222	-0.53349	0.376684	0.426326	-0.200516	-0.351212	0.277193	0.587854	0.342087	0.340726	-0.0698388	0.531331			31.4415	67.9128	24.6092	35.065	27.9822	24.2492	19.6053	16.9621	33.5815	17.8976	35.0361	19.8055			50.1392	30.0423	37.2544	39.9255	51.9916	44.0921	46.2251	26.0347	51.076	42.4002	57.899	40.7299			0	1
	USP37	42.077	78.3658		-0.0841645	0.143001	0.0374636	-0.281809	0.0248469	0.429593	0.53513	0.324808	-0.228736	0.0859055	-0.128871	0.508501			17.9816	10.0943	25.8017	19.8263	39.6561	27.8876	17.0205	28.0065	22.402	18.432	22.0142	16.4777			43.3053	34.4946	57.2856	45.0403	61.6334	31.4666	29.3334	32.3625	53.2918	49.9843	53.6962	31.4235			0	1
	TPRG1L	42.0661	90.3657		-0.430026	-0.645439	-0.633252	-1.0621	-0.802824	-0.645064	-0.242352	-0.490593	-0.152185	-0.180198	0.0886681	-0.448919			109.147	114.945	126.442	147.281	158.676	112.596	85.4178	96.7789	98.7379	108.034	88.8922	92.1794			43.9547	29.5104	35.5526	17.5428	34.0368	36.5372	57.9724	41.4548	69.8536	60.1027	73.1831	43.8898			0	1
	PHF13	42.06	85.4633		0.0675817	-0.310706	0.0221464	-0.00549333	0.421364	-0.345159	0.747868	-0.021	-0.0648108	0.188986	0.621944	0.351317			41.6074	19.9525	22.7336	23.274	18.0407	25.7923	22.3605	42.1532	31.7663	30.7456	20.8106	22.4825			59.7028	32.9843	57.7656	53.0002	33.5161	37.0199	23.5096	65.5207	56.9967	48.5835	24.8209	40.7158			0	1
	SELK	42.0451	92.1342		-0.331858	0.0585966	-0.211716	0.525198	-0.230922	-0.7118	-0.253156	0.0498247	-0.0885428	-0.538776	-0.181026	-0.0726438			39.8116	28.3786	29.6129	29.3715	32.2989	42.6593	30.3541	25.4226	38.0422	28.0471	50.0941	30.7997			31.7199	55.0512	46.6939	39.0913	46.6008	28.7821	39.3523	56.5417	48.2387	23.4879	57.4472	50.8874			0	1
	BLOC1S1	42.0362	84.5436		0.0925508	0.252236	0.160223	0.496629	-0.844367	-0.838056	-0.328607	0.249404	0.118308	-0.546092	0.397053	-0.154595			62.0175	75.0296	56.6023	67.6692	120.648	90.6537	56.544	36.6514	57.2138	54.4608	56.6434	58.645			51.8834	49.4861	51.2801	43.4633	28.8849	27.2645	45.9697	48.2013	55.8219	27.9543	37.8034	53.1688			0	1
	EXT1	42.0349	77.7257		0.245667	-0.0448925	0.0210546	0.329507	-0.616841	0.358237	0.687683	-0.0468257	-0.438487	1.33678	-0.453842	-0.145637			56.9616	91.2078	45.2909	41.8914	86.3586	67.2382	67.4363	54.9018	41.6316	51.3681	58.0864	67.2233			49.3949	57.0936	62.9148	40.4752	38.6489	45.3418	29.1748	61.0393	35.1989	16.9884	40.975	57.5956			0	1
	PWP2	42.0329	84.1131		0.678845	0.0400421	0.0928058	-0.155627	0.324267	0.335545	0.563333	0.521118	0.525717	0.354313	0.0663072	0.480937			34.5534	17.872	24.0975	28.2249	41.7472	22.8494	28.5328	28.1803	25.5788	33.7173	25.0651	26.9214			26.5522	52.5355	56.687	59.0311	55.2262	38.9783	30.2538	35.6315	31.3274	39.0119	63.9052	37.4953			0	1
	DGAT1	42.0209	46.4389		0.627761	0.0847679	-0.20755	-0.382564	-0.265544	-0.609001	0.342151	-0.0748211	0.312169	-0.0218374	0.27582	0.826708			41.1194	66.2302	33.6161	46.655	159.103	151.829	33.0788	50.5249	32.2283	36.8613	31.5644	31.4033			33.3988	52.4199	47.3071	36.9809	47.3752	32.6741	42.9664	44.3227	45.068	51.8124	52.0073	28.1485			0	1
	TRMT5	42.0084	92.1964		-0.00071537	0.0393163	-0.362379	-0.322673	0.53014	0.181873	0.708515	-0.262887	0.137944	0.172999	-0.284971	0.489469			19.7074	11.394	23.7113	20.0234	15.4184	17.1611	13.8002	30.495	22.1796	19.8831	19.4201	15.314			50.0424	47.7844	34.3487	46.7186	30.8907	48.9814	24.8002	49.5012	56.1879	53.7729	43.4771	33.1049			0	1
	TMEM87B	41.9976	55.7513		0.377502	-0.113107	0.235192	0.234853	-0.391518	0.592343	0.417762	0.476316	0.230438	0.25092	0.319562	0.571852			45.3703	13.3929	29.3029	21.409	117.096	60.9523	44.4701	59.853	112.14	42.335	41.7812	45.4946			36.4454	43.5173	47.4355	37.0903	54.4807	32.7425	47.6905	32.5257	48.3311	45.4475	54.0133	33.4476			0	1
	UBN2	41.9939	84.4762		0.288612	0.190264	0.264059	0.580463	0.467322	0.314934	0.350057	-0.0319955	0.111836	-0.255585	-0.50773	0.309792			24.9853	11.338	28.727	24.8541	23.5114	36.8407	23.0695	45.33	33.7426	24.3302	43.9744	26.3959			39.2674	41.6931	54.9614	30.5232	33.2783	48.6537	41.3856	56.8219	47.3944	46.4306	31.7078	42.0168			0	1
	ZNF776	41.9887	82.8363		0.356783	-0.255305	-0.126706	-0.509407	-0.124046	0.192831	-0.00875228	0.0840801	0.0718054	-0.145257	-0.305228	-0.0605632			12.8748	8.83492	25.1106	21.7423	14.978	15.8697	16.2548	26.88	24.3324	12.2494	21.2624	17.8257			24.3982	31.9463	52.0891	30.0975	51.008	51.3385	49.7113	44.286	55.1593	38.6581	39.6897	51.7447			0	1
	MOBKL2A	41.9723	77.1527		-0.390175	0.388705	1.15421	0.163135	-0.861599	-0.731354	-0.386426	0.115548	-0.0627428	0.740858	0.140995	-0.328962			67.5627	14.6015	40.4471	48.6341	68.9763	118.023	79.6713	55.0929	69.537	47.6264	45.5311	74.695			34.7015	34.9616	21.9948	65.0148	27.959	33.7472	47.8766	66.7861	67.8023	27.7442	61.9358	52.6271			0	1
	DHRSX	41.9686	88.4142		0.201876	-0.191756	0.0762869	0.013187	0.178266	-0.150047	0.104556	0.43494	0.291581	0.33942	0.347653	0.443125			16.4687	34.3824	26.7528	28.8456	26.1254	22.6818	17.3847	17.0673	26.272	10.2769	20.8408	18.0633			40.631	49.2004	46.2465	52.8379	48.3105	44.4836	45.7152	34.3692	47.5048	30.1031	41.0443	31.2927			0	1
	TBC1D8	41.9618	68.9102		0.112151	-0.0880404	-0.102502	0.195744	0.672662	0.073808	0.390115	0.0418998	0.135931	-0.237499	-0.233347	0.271971			41.9536	30.1966	40.7058	35.0062	13.2837	29.5253	29.9607	43.7696	69.6014	32.6867	10.9466	31.5241			44.003	49.9773	51.6153	42.9096	22.2664	49.4776	41.6019	51.8535	47.1865	36.168	35.2009	43.5939			0	1
	GMEB2	41.9603	86.3161		0.235776	0.653987	0.323323	0.148811	0.498905	0.238443	0.565055	0.443426	0.367945	0.358077	-0.193767	0.172084			26.4992	11.0483	17.1163	21.6061	25.6764	26.5356	21.893	21.7568	24.5695	24.1294	46.5302	23.2002			50.9638	23.7455	49.3627	53.31	32.0242	42.328	31.8094	39.9932	39.7108	41.2196	60.0964	56.8474			0	1
	LSM14B	41.952	87.8342		0.530387	0.414957	0.127859	0.390407	0.775263	0.281741	0.840712	0.84193	0.329726	0.183308	0.102611	0.48601			43.2749	21.9833	37.1101	40.2096	45.5196	37.2025	37.4236	37.9243	49.5716	44.366	45.2204	40.3418			34.7723	41.3792	69.4203	48.5032	30.1695	41.8384	26.0906	24.9495	51.6147	57.5074	70.4874	37.8019			0	1
	UBR1	41.944	84.0792		-0.895388	-0.340729	-0.450643	-0.688543	-0.2918	0.225849	-0.672928	-0.328171	-0.367323	-0.0015037	-0.297603	-0.112881			42.158	16.0213	54.3245	41.9069	39.1437	38.6342	43.8661	55.6826	48.8655	24.476	45.4503	43.9945			20.7031	38.2423	39.3357	32.9029	52.3097	51.0235	30.8602	49.1514	51.6624	50.7661	44.9207	62.6177			0	1
	YIPF1	41.9325	65.5762		0.389098	0.078531	-0.278	0.205834	-0.384244	-0.310216	0.14457	0.572706	0.38136	-0.289563	-0.618216	0.55586			28.3356	33.5832	35.0777	33.271	37.2624	33.8659	28.8779	37.7064	82.4745	36.414	60.4165	28.2441			38.3717	58.3349	50.5589	58.8599	43.4511	46.1579	60.3961	30.0642	28.8554	45.1546	29.7884	32.5451			0	1
	C4orf52	41.9206	92.1339		-0.101694	0.0966052	-0.550798	-0.0375386	0.00339984	-0.358211	0.0445926	-0.37514	0.176216	-0.404873	-0.0573339	0.348112			21.3604	18.3428	30.4051	30.2049	26.3303	22.9839	18.02	20.6818	25.1067	15.5304	27.9696	19.7272			44.772	45.993	36.0692	44.4567	51.0709	32.603	50.1934	29.8585	58.7764	24.233	59.7369	43.3216			0	1
	RFX7	41.8772	83.4242		0.206543	0.161496	0.0473931	0.0824928	0.47428	0.399548	0.465234	-0.203706	-0.254536	-0.249112	-0.195018	-0.12154			21.9383	6.90511	25.0647	17.9875	15.882	29.2558	23.3817	36.1352	23.9074	27.8332	24.825	23.2861			30.164	31.8716	58.8365	36.7335	31.865	46.4385	32.2025	50.279	49.723	45.7736	48.9695	53.827			0	1
	SERTAD2	41.8748	81.4922		-0.380242	-0.144974	0.675874	0.507082	-0.321986	-0.421903	0.706858	-0.145312	-0.353971	0.057577	0.506962	0.0254254			67.9544	26.4534	41.7637	32.0148	38.8353	51.2267	50.8697	68.6917	42.3979	74.6873	40.4057	50.4486			37.6259	49.2377	30.3318	30.6657	46.4461	35.6475	28.6519	61.6898	51.6852	56.3441	34.9156	58.8352			0	1
	FUK	41.8719	65.7635		0.379091	0.23943	-0.20399	0.593578	0.0640947	0.25314	-0.227033	0.24053	0.222277	-0.343683	0.234502	0.254673			18.9635	16.1363	33.5099	44.718	37.9401	18.0568	19.6965	16.5082	24.0295	15.2498	28.9757	21.4166			28.5549	42.7749	59.1348	31.1999	61.7593	31.1386	43.0699	40.8853	44.0684	33.0631	55.5891	48.5538			0	1
	ETAA1	41.8532	91.5602		0.361106	0.237612	0.0885553	0.30084	0.488729	0.3665	0.489238	0.0298453	-0.0220716	0.20785	-0.194917	0.124681			12.6677	7.35798	18.8367	15.5084	9.35856	11.6858	14.2941	18.6338	13.982	12.5726	18.4067	15.788			26.9463	33.9905	54.1391	47.1824	32.7208	40.1506	29.1844	50.9426	52.2206	44.6865	54.4514	51.1197			0	1
	DCTN6	41.8105	90.1489		-0.598518	-0.537205	0.164932	-0.205067	0.10645	-0.280099	-0.373155	-0.322961	-0.299256	-0.173846	0.0481784	-0.40044			33.0396	16.9217	33.7017	28.5804	21.6981	37.0117	28.5229	32.7023	26.8265	23.6599	35.7107	30.8009			26.1936	28.1835	52.2945	50.9233	48.9417	38.1874	37.6465	40.2602	42.4384	48.2861	70.6773	36.6419			0	1
	ATP13A1	41.8021	89.0547		0.795327	0.565462	0.0794489	0.492755	0.330371	0.445981	0.418398	0.922527	0.515744	0.182563	0.230714	0.484471			59.2658	40.1168	62.0691	82.5113	85.6265	87.4452	65.5086	48.7021	71.3909	65.0637	79.5764	60.8921			22.8803	33.5376	62.5713	41.8132	54.2993	35.1405	47.3086	26.1867	34.6857	60.2066	72.6225	41.8484			0	1
	KIAA0649	41.8008	84.1942		0.19807	0.0994702	0.231711	0.394609	0.384079	0.436022	-0.582263	0.43291	0.301958	-0.0179457	0.183445	-0.255096			31.0939	14.2831	33.0562	47.1683	34.1457	29.7122	37.2379	28.3132	38.3572	22.7446	39.4473	44.3802			44.4227	41.2976	46.13	46.279	40.1317	34.3001	25.5149	39.682	45.7031	43.9707	63.2163	41.8182			0	1
	TMEM19	41.788	83.172		-0.219463	0.11302	-0.306894	-0.360692	-0.756851	-0.332802	0.324715	0.00315881	-0.612487	-0.115013	-0.507237	-0.408771			41.0938	22.2265	65.8364	64.577	64.4687	44.635	40.1868	36.5854	28.8423	44.5439	36.8941	43.6675			41.2237	48.5667	53.7225	44.521	28.9339	35.2611	47.8269	58.4126	30.4286	49.4445	30.8701	45.8395			0	1
	C10orf4	41.7866	89.6185		-0.356098	0.192227	0.367866	0.164518	0.513779	-0.165836	-0.00578543	-0.330604	-0.0196516	-0.119181	-0.0298799	-0.151921			18.7619	11.2363	16.6293	15.3249	11.1634	15.4408	13.4727	23.3013	18.2446	11.6245	25.3743	15.5223			31.1581	40.8023	37.5931	47.938	33.9787	35.1733	47.4988	35.7335	50.171	38.5696	63.2178	50.9861			0	1
	FAM127A	41.7789	78.2473		-0.321263	0.632659	0.0787918	0.595026	-0.269978	-0.193261	0.121659	-0.165672	-0.216738	0.162095	0.524864	-0.121735			126.711	28.4098	86.994	90.0695	41.0917	51.6367	74.3072	76.2436	96.924	67.6208	54.6585	81.2257			37.1918	29.0216	63.5181	41.3995	25.6984	32.3095	65.9714	47.9582	38.9715	49.5102	32.485	63.6038			0	1
	DHRS7B	41.7546	86.6121		0.170897	0.0178382	-0.295929	0.394082	-0.414959	-0.283139	-0.695636	-0.2577	0.0392692	-0.401827	0.195157	-0.175386			24.1559	21.1132	36.5809	39.5801	35.2141	23.3881	29.2256	31.2439	41.6579	26.7632	33.3114	29.6531			39.4492	49.416	54.1667	43.3362	35.9311	41.2556	23.7372	42.9621	53.6348	29.4865	56.3641	46.6787			0	1
	TRIM25	41.7512	74.1279		0.471557	0.93493	0.259224	0.248004	-0.572922	0.0279364	-0.241003	-0.225241	0.230411	-0.130842	-0.263872	-0.69518			35.2552	17.5962	45.7355	45.2412	131.228	79.1273	78.3121	72.8962	36.1755	81.6773	57.8526	82.2749			36.5212	17.5633	54.992	51.5548	38.5122	46.6965	58.8429	46.5474	43.7114	47.3376	54.8885	28.3516			0	1
	PAPOLG	41.7471	72.2734		0.105507	0.0322756	0.00991603	-0.0861928	0.178995	0.16629	0.719314	-0.165759	-0.240978	0.345666	-0.464408	0.215676			14.6264	4.98802	16.0287	11.8584	13.0137	19.3308	15.7932	21.8438	16.7952	13.2663	38.1424	15.5971			40.7065	33.5358	57.1402	46.6011	45.5709	55.2036	25.8849	51.9035	48.999	34.3746	30.6892	45.2848			0	1
	ATG2B	41.7463	88.8673		-0.457787	-0.496696	-0.499383	-0.462127	-0.381593	-0.0527152	-0.398944	-0.539908	0.0832485	-0.24751	-0.469995	-0.394533			35.8298	35.3788	65.9742	56.4264	37.5638	48.466	41.6812	67.0298	49.6497	39.2428	56.9575	45.9786			34.0191	29.5844	33.3667	47.1545	47.6255	53.5006	43.5576	39.7722	55.9696	49.7031	36.0741	40.6967			0	1
	ADCK2	41.7319	91.3231		0.557492	0.578925	0.607179	0.881594	0.0183319	-0.0545906	0.416536	0.618263	0.174486	-0.143137	0.0889636	-0.0243291			35.9158	18.3322	28.4011	30.7079	45.1224	30.799	31.5019	32.074	41.2243	35.724	35.7685	35.0671			27.0529	27.0085	28.5511	21.2965	69.6072	54.5723	40.7082	31.5508	63.4744	57.4758	63.8492	59.6341			0	1
	ANKRA2	41.72	86.9133		-0.12213	-0.0606201	0.36363	0.216214	0.15302	-0.219601	0.302698	-0.0567082	-0.0492935	-0.23176	-0.00338728	0.424712			12.8674	10.5374	10.1327	9.25175	14.4471	14.7989	10.3849	16.1337	21.597	10.0313	20.003	10.7919			38.6713	43.4904	36.7226	41.4572	50.9136	38.894	38.3634	46.3515	54.7081	31.5187	58.5333	31.1585			0	1
	EXOSC6	41.7128	98.2956		0.228812	-0.544612	-0.191534	-0.0666262	0.328019	0.0247229	0.481292	-0.0568849	0.126849	0.210581	0.207816	0.021518			16.7623	13.3393	17.0629	16.7229	12.1692	15.9504	12.7788	14.5152	13.2867	14.3227	14.3597	13.9467			39.1262	23.4303	51.0015	50.8729	38.3443	49.1121	30.5729	47.1369	45.535	40.3923	45.433	52.438			0	1
	ZNF766	41.7006	85.4804		0.368429	0.426338	0.0256997	0.176301	0.474314	0.381916	0.391467	0.218165	0.2137	0.240496	-0.202875	0.248721			17.3346	7.01737	18.3435	15.6897	13.8929	13.5436	15.0606	26.9355	21.0733	12.398	23.4363	16.4417			27.8008	25.3796	59.6798	48.4151	34.9476	43.5744	32.623	47.5496	56.6837	40.2367	55.9827	46.4659			0	1
	SGPL1	41.6589	86.9378		0.756472	-0.035927	-0.412789	-0.0532624	-0.284335	0.510848	1.0935	0.707418	0.191734	-0.0121285	0.399566	0.934391			108.995	62.6968	123.458	104.111	109.472	68.6541	60.2604	79.5562	111.697	111.303	85.4455	61.1704			19.5217	64.3479	46.6743	73.9778	62.4066	31.5883	23.3272	30.0451	58.4035	69.3433	48.0735	25.5711			0	1
	KIN	41.651	93.2323		0.303862	0.301558	0.184101	0.116892	0.207871	0.390284	0.0484527	0.205574	0.0381741	0.129367	-0.180098	0.115127			11.2643	5.45655	8.76392	7.58616	9.37077	7.34095	9.58474	11.6432	9.57227	8.00237	13.6868	9.89136			34.5261	31.5263	46.049	42.5478	47.8297	28.3212	46.5374	42.7112	47.9158	39.5093	51.1582	49.7385			0	1
	HGS	41.6315	87.1529		0.714684	0.897014	0.297946	0.731394	0.300335	0.139086	0.64747	0.669189	0.217859	0.307035	0.619501	0.597935			97.7049	42.9463	66.9349	91.979	98.9134	106.862	77.5587	60.2537	90.573	104.754	71.3512	77.4803			35.0321	25.0149	52.2233	31.6025	59.1002	62.1189	36.3347	35.7175	67.004	51.4866	32.7211	36.5595			0	1
	TMCO4	41.6274	70.7814		0.29102	0.102211	-0.316424	-0.398685	-0.171499	-0.291437	-0.252134	-0.314546	0.207616	-0.67198	-0.0518984	0.489964			32.1347	11.3212	39.5373	45.2272	33.6114	34.8315	24.2048	35.7162	62.168	24.539	46.7957	24.8566			37.9989	43.6074	41.7436	31.3394	53.5399	46.7078	48.2581	36.0603	59.2931	20.5257	64.7334	37.6788			0	1
	STK4	41.6267	78.2904		0.129791	0.00201009	0.797038	0.503117	0.582794	0.635723	-0.424996	0.259709	-0.291073	0.447203	-0.119048	-0.475432			47.7853	20.894	33.6626	28.6882	49.466	55.8183	71.1244	47.3462	37.5331	33.1056	36.4347	68.8704			62.0622	55.4179	25.3361	28.1225	33.2381	33.4637	45.8096	48.0746	49.4587	36.336	55.7154	46.6566			0	1
	CSNK1G1	41.6223	84.8555		0.139695	0.509471	-0.1854	0.0382088	-0.151022	0.338849	0.615861	0.342018	-0.078181	0.16849	-0.526198	0.0449274			23.6629	6.14819	34.9291	28.5177	27.1427	27.1766	26.503	32.3339	21.8528	33.6695	34.5353	26.9628			46.5018	21.5458	56.9978	51.0775	56.9291	43.27	29.1578	36.9439	50.5342	42.0243	30.4338	55.886			0	1
	TMCO3	41.6197	75.158		0.0168613	1.17638	-0.380376	-0.0350338	0.199253	-0.0733125	-0.176572	0.478767	0.223139	0.129774	-0.557965	0.274941			34.2443	14.0264	79.8148	77.5729	57.1058	51.5406	53.7595	64.241	62.8465	34.3684	27.7038	54.9174			46.502	13.4911	47.411	65.5022	51.856	50.9282	57.9759	37.353	47.2238	39.8271	25.556	51.5834			0	1
	RNPEPL1	41.6193	73.461		0.0432747	0.606965	0.797293	1.0696	-0.357854	-0.294286	-0.63218	0.122279	0.444946	-0.407146	0.672748	-0.225543			107.683	59.9606	63.3309	93.1014	168.294	227.88	137.194	72.5946	88.1242	113.647	48.8322	143.999			59.115	32.0059	26.3991	25.6602	57.1437	55.8982	36.4935	57.4446	41.078	49.7961	29.7819	54.0126			0	1
	ETV6	41.5526	73.8565		0.175163	-0.0608226	0.613002	1.06167	-0.0117028	0.499722	0.397252	-0.356057	-0.329964	-0.0501803	0.303128	0.525234			63.8208	17.8831	28.6826	26.9444	63.4252	61.8159	47.1454	101.978	50.026	48.7275	34.7196	46.111			51.9605	44.9924	29.9278	21.3619	69.5533	36.5143	37.9679	42.719	52.367	48.6956	47.3693	36.8876			0	1
	DECR1	41.5525	43.2743		0.451008	-0.797255	-0.881587	-0.145145	-0.622981	-0.135382	-0.283551	-0.0578817	0.471793	-0.427933	0.156038	-0.172501			62.1592	318.549	139.212	129.351	122.128	59.6946	55.5444	70.0449	48.1347	66.7391	46.309	57.6003			38.542	27.6615	31.4604	39.8398	31.8317	50.2375	47.6203	56.0101	44.8635	31.4078	66.1716	51.6279			0	1
	ANKRD52	41.5366	81.6452		0.143041	1.48297	-0.52919	0.19461	0.0354597	0.320065	0.578002	0.276346	0.325442	0.234334	-0.258438	0.385828			56.1427	10.4856	82.9426	90.9182	81.4502	87.6448	49.8901	63.1588	57.3894	61.0289	58.2194	50.3404			52.8044	11.8746	36.5328	54.5148	65.4338	40.7301	33.9557	52.5243	41.5513	50.6012	53.1487	39.9897			0	1
	CCNDBP1	41.5267	86.0899		-0.336181	-0.0169198	-0.0558796	-0.42154	-0.914444	-0.81461	-0.499338	-0.663018	-0.21228	-0.431715	0.266951	-0.429385			55.7348	24.9418	61.6595	57.1384	69.8181	63.4375	61.1916	64.9886	53.9205	47.8672	70.6869	64.3306			48.0639	58.0942	64.4301	42.7456	28.5422	25.7897	34.9674	30.8384	54.7892	36.3717	57.7758	39.0375			0	1
	TIMM13	41.5036	84.8311		0.883984	0.380068	-0.0508897	0.0709033	0.308183	-0.00153503	0.70214	0.904163	0.740962	-0.152288	0.105531	0.330623			45.7402	51.9289	43.599	68.8114	74.4313	50.9452	32.2017	28.3158	53.2542	62.6726	48.8584	35.9127			21.4268	39.2007	60.5375	67.2305	56.7489	50.7455	29.5826	22.1075	30.0035	48.3526	57.761	51.2877			0	1
	PLSCR1	41.501	72.9109		0.531656	-0.894077	-0.0581678	0.0186492	-0.119482	0.672066	0.234181	0.0328609	-0.389809	0.709571	0.0955303	0.139891			48.7861	39.4336	86.0824	63.854	103.485	63.5817	66.4814	44.1653	31.1659	57.127	30.4026	64.0834			34.2697	15.8121	55.9096	56.6101	67.513	37.1013	54.2924	50.6457	25.299	29.2861	54.178	57.8507			0	1
	KCTD21	41.5004	87.0674		-0.178442	-0.0896207	-0.305455	-0.36939	-0.215698	-0.550663	-0.0662869	0.238961	0.00873268	-0.185391	0.121642	0.318225			15.621	25.153	14.0433	14.4749	14.3983	18.2835	14.6201	19.1893	12.5887	19.2303	24.7395	15.1689			37.5331	51.0112	42.6517	35.2263	44.447	27.6551	49.1793	33.1568	49.9451	37.6667	61.2162	40.175			0	1
	SLC24A6	41.4819	89.9218		0.684166	-0.161355	-0.189076	0.281656	-0.558548	0.561854	-0.166792	0.0608912	0.339749	0.322317	0.319386	0.215369			30.8745	25.0516	41.929	45.4765	55.6513	28.9869	40.7962	34.1494	29.6961	31.2762	20.8647	39.99			24.3856	43.158	52.012	47.0669	32.5017	25.0983	58.6068	58.8538	38.8848	37.9434	43.4816	57.8996			0	1
	CBL	41.4585	78.5807		-0.382357	0.139549	0.296671	0.031051	0.136798	0.160904	-0.293629	-0.535707	-0.259064	0.369057	0.476799	-0.508324			39.3084	8.47823	45.1041	37.2044	33.7784	51.3965	55.0901	61.3536	27.4312	31.3613	29.394	56.244			34.9105	30.6504	47.4764	46.5332	52.2544	52.4519	53.7549	34.912	45.1853	30.8733	40.7587	38.0057			0	1
	IFT172	41.44	74.6797		-0.223295	0.675849	-0.171401	0.235069	0.131812	0.0224887	-0.520287	-0.0660954	0.0623355	-0.301904	-0.159285	-0.498481			21.3427	4.92	35.0062	38.2181	21.4651	20.5787	31.0077	32.2541	24.1846	14.8201	36.8703	31.7521			41.5098	17.6679	60.8133	52.911	54.606	51.9687	29.2295	59.3458	53.5934	31.7898	57.4402	23.6991			0	1
	ZNF45	41.4235	87.0528		0.0792633	0.0925402	-0.166895	-0.599658	-0.144041	0.0952071	-0.0531019	-0.209047	-0.103332	0.0315946	-0.410966	-0.211406			10.5025	5.07259	16.2685	13.3411	10.341	10.3024	12.4497	18.2699	14.0956	8.46942	16.6095	12.8406			37.8221	31.2897	49.1238	27.0012	45.8491	44.6396	49.8866	49.524	54.5604	39.675	31.9136	47.4849			0	1
	IKZF5	41.4228	89.9296		-0.247263	-0.319259	-0.266395	-0.588732	0.0763902	0.00200113	-0.482183	-0.38969	-0.0262409	-0.213222	-0.417113	-0.388891			20.0705	17.0734	31.6749	25.3422	19.2983	25.6263	26.1976	37.683	27.1675	18.6496	31.4997	30.0211			38.8862	37.3561	40.3904	30.3746	59.2871	53.809	30.9306	41.0912	60.4297	43.0538	37.8182	36.8321			0	1
	NSF	41.3896	85.6971		0.282241	0.52652	-0.39957	0.392543	-0.285962	0.405862	0.368982	0.774937	0.569827	-0.542364	0.0474741	0.757438			49.0391	23.2808	66.6961	53.8374	92.9401	60.8461	48.245	48.7418	61.9015	64.1767	47.7636	47.5255			45.7863	32.4994	53.0504	39.0638	61.1839	53.2299	48.7518	24.5991	29.5811	38.3806	70.4434	27.5679			0	1
	DNASE2	41.3817	87.5979		0.695679	0.165304	0.720382	0.557922	0.408446	0.213274	-0.0554323	0.849524	-0.271597	0.687478	0.258792	-0.261377			49.1524	52.1615	55.0565	58.9141	47.9897	56.5992	95.6129	53.7148	73.0873	35.7802	86.1098	100.887			27.4699	58.0192	24.7574	35.5957	46.8905	53.7001	66.7333	26.7997	45.5431	25.7019	64.6798	55.9839			0	1
	MMAB	41.3648	70.5866		0.491595	-0.505793	-0.302997	-0.155763	0.445116	-0.448147	0.0594348	-0.171688	0.308835	-0.348521	-0.0429312	-0.46697			21.6916	93.5795	44.8918	49.0485	27.9499	24.5317	34.2684	30.2632	49.309	33.6772	40.3398	37.3566			34.8838	29.3537	53.7017	50.2906	45.8411	33.361	54.1889	41.2581	45.2147	33.621	61.1733	29.3941			0	1
	TRIP6	41.3535	75.9674		0.042128	0.247849	0.0794138	0.458344	1.18864	0.0305608	0.816724	0.200515	-1.0867	0.113802	0.151067	0.388777			97.4423	49.0274	77.2021	109.392	31.6254	44.2475	52.5901	53.8365	68.5215	89.9678	89.1387	55.1851			54.2452	48.4003	67.2266	43.5366	18.9737	46.3755	29.6393	42.4401	15.8237	59.2867	68.5231	48.1071			0	1
	POLR2G	41.3471	90.7199		0.989204	0.573935	0.0795078	0.499716	0.510726	0.150857	0.788336	0.607373	0.163705	0.522108	0.0421863	0.453928			33.6046	21.9053	38.6312	37.0719	32.8961	37.953	34.8339	38.8861	46.6929	33.7436	38.0389	34.5212			21.7112	29.6379	61.7538	46.1974	42.2712	57.1924	30.1052	34.12	62.2447	36.773	61.6669	40.7056			0	1
	C8orf33	41.334	87.304		0.33443	1.20659	-0.336357	0.114459	0.837888	0.496734	0.67633	0.474422	0.135279	0.387025	-0.292805	0.349165			43.7018	21.1283	57.5453	55.4247	58.542	43.1965	44.86	57.4725	63.4201	40.9486	65.3382	46.4296			46.9674	17.7785	51.1111	62.177	23.9314	38.4833	32.9334	40.1092	69.4801	46.858	53.8447	45.9523			0	1
	NUDT3	41.3039	90.001		0.301776	0.117151	-0.223137	-0.330119	0.602847	0.23476	0.736026	0.631812	-0.0483009	0.00694368	0.51121	0.377559			22.4754	14.0433	29.2257	22.8192	14.3783	20.4388	18.8414	20.7286	20.1213	20.8361	26.3764	19.1075			51.4457	46.8429	57.5839	44.3474	31.3897	45.3582	26.7511	28.538	49.6734	54.2107	36.463	38.5523			0	1
	LRRC58	41.2969	85.0138		0.158943	0.0140886	-0.397581	-0.379888	0.734454	0.636217	0.866945	-0.0476218	0.0431195	0.566381	-0.374429	-0.107773			45.2731	26.4363	85.6426	65.9026	33.1008	58.6523	43.3053	74.1125	61.8342	43.1613	61.7626	48.7993			29.5673	48.515	49.0608	47.4803	30.5731	39.3321	25.4095	61.6501	54.3348	29.1427	39.9368	64.5132			0	1
	GNG12	41.2708	71.5452		-0.975929	-0.569213	-0.549898	-0.278526	-1.15012	-0.689332	-0.0591371	-0.820312	-0.630526	-0.1535	-0.0178686	-0.279419			175.601	64.1671	273.716	208.038	306.153	286.955	128.099	214.22	130.4	180.598	148.602	139.134			20.1211	30.4567	46.6494	64.7719	25.6088	30.9975	60.1312	28.8003	36.9785	62.267	78.4838	57.6312			0	1
	SEPHS2	41.2628	34.209		0.617508	-0.070863	-0.881644	-0.245781	-0.774351	0.34535	0.512241	1.15283	0.340425	0.297686	0.0156887	0.661477			54.6662	508.226	236.316	246.043	230.749	126.663	63.5912	69.0349	74.9407	51.9141	66.9921	69.9457			30.7685	66.6146	32.7068	48.8314	32.6914	31.7827	47.6387	21.3949	57.8331	51.1924	72.3998	34.7815			0	1
	DHX57	41.262	89.8557		0.167211	0.865733	-0.0762078	0.154407	0.551905	0.250343	0.737423	0.0478425	0.047557	0.257402	-0.204145	0.429409			26.025	6.98496	27.3388	25.1217	15.2867	19.7559	20.0419	30.1442	24.9797	19.3215	26.2693	20.4614			38.5443	17.4091	63.486	53.6747	32.2844	47.8334	26.0436	57.1242	60.4662	45.5012	55.7845	31.6341			0	1
	OVCA2	41.2612	95.2277		0.267105	-0.249618	0.239826	0.511885	-0.203433	-0.528483	0.362272	0.53875	0.100075	-0.079383	0.34101	0.275473			28.9121	24.6214	23.9087	27.8963	33.6337	36.6751	22.8167	17.5753	27.5993	35.2761	21.9722	22.6524			41.1039	40.3587	46.8012	36.1365	45.3422	34.709	43.6791	29.0548	53.2417	52.741	36.6603	42.785			0	1
	PPP1R9B	41.252	82.0927		0.457309	-0.00663026	0.88139	1.04318	0.318302	0.383492	-0.186943	0.681889	0.0948863	0.395372	0.825915	-0.0604533			69.4393	28.6818	57.1254	62.8826	60.7793	70.5607	96.4728	54.3674	52.2409	76.6136	61.166	95.4458			50.5118	47.2674	25.5351	24.087	47.8948	39.0652	62.281	30.4238	60.6687	43.4833	28.0673	66.4086			0	1
	GRN	41.2398	65.1412		0.453888	0.567571	0.400385	0.992828	-0.615542	0.0301891	-0.985704	0.70049	0.106748	0.0845957	0.396003	-0.827117			503.545	210.34	297.734	382.969	730.473	555.257	1118.35	241.583	343.532	687.024	306.361	1179.5			42.0636	41.7658	42.7683	24.2185	40.8594	50.3972	29.9181	32.734	76.0099	64.7218	47.5179	29.7055			0	1
	TDP2	41.1956	26.2315		0.1622	0.230723	-0.219425	-0.766094	-1.92717	-0.431114	0.412352	0.219327	-0.405641	0.289018	0.237228	0.157056			41.4531	39.3323	71.2414	68.4391	348.443	60.572	41.4541	41.007	92.9312	30.4065	32.5091	43.9542			51.4102	54.4903	51.6664	21.7883	15.687	30.7405	47.6162	55.897	38.93	47.4979	59.2536	55.778			0	1
	MRPL1	41.1863	93.7222		-0.041594	-0.276817	-0.516851	-0.254822	0.248197	-0.0488667	0.355673	0.00231618	0.109486	-0.161927	0.108862	0.426195			21.3505	18.0588	26.698	23.8104	23.7929	18.1204	12.6294	17.7514	15.1255	18.0979	15.3723	13.1543			46.3031	38.4009	35.8615	30.2706	48.7467	47.7248	37.6731	52.1357	50.9608	31.8405	54.0412	31.4373			0	1
	COQ9	41.1844	49.3555		-0.36121	-0.533566	-0.679718	0.748062	-0.489947	-0.590003	0.525203	0.161429	-0.149771	-0.596891	-0.10996	0.523473			74.6922	78.3423	122.208	145.23	107.305	83.8302	33.8347	36.0903	62.7479	68.5591	56.0488	34.459			42.6015	35.4349	36.5936	32.6748	40.4514	38.3317	39.4256	55.6331	58.6447	29.6841	63.0451	36.3873			0	1
	GUF1	41.1823	89.1642		0.206697	-0.0538925	-0.724285	-0.346736	0.423526	0.411877	0.511499	0.218988	0.333314	-0.33672	-0.333446	0.535881			25.0404	21.2862	42.8296	37.8162	31.9856	36.462	19.0365	35.0253	28.4943	32.9637	28.0342	20.1614			51.7345	54.8494	28.652	42.857	45.0315	43.1746	30.1305	48.5535	42.1483	41.4028	44.1943	31.6857			0	1
	DOLK	41.1326	94.9246		0.463931	0.428103	-0.33423	-0.166693	0.300474	0.163565	0.146101	0.503624	0.285597	0.381866	0.616741	0.0934709			16.7309	15.906	23.9554	26.8486	18.6013	20.7513	21.3992	18.124	29.4768	18.9894	17.1096	21.6821			34.4319	31.3424	42.7569	56.4826	49.2073	39.6713	54.1034	30.3633	44.3367	37.507	28.7284	60.4933			0	1
	SCCPDH	41.1264	52.6055		0.324568	0.0689732	-1.21678	-0.245573	0.171209	0.135276	-0.205202	0.939636	0.256854	0.121209	-0.107762	0.319566			119.715	189.169	125.503	93.5091	58.8371	41.984	48.345	58.2139	94.0752	18.2158	62.9061	52.1418			27.046	62.0565	19.4532	50.8128	67.2343	48.5328	52.1578	21.1411	56.6424	27.5615	65.9324	40.758			0	1
	DDX28	41.0866	93.0293		0.332443	-0.221553	-0.376583	0.322157	0.571619	0.0480727	0.442551	0.143627	0.10547	0.100521	0.0236387	-0.0404265			16.7163	14.9977	16.2924	18.6026	14.9034	13.1548	13.2629	12.6414	10.9482	19.0491	13.4182	14.9578			30.6601	41.9892	40.08	39.0673	28.8848	43.4394	35.8911	44.9262	45.7533	52.3419	49.4886	48.5379			0	1
	PCNXL3	41.0837	85.3448		0.574017	1.04889	-0.1383	0.207285	-0.095149	0.420269	0.622694	0.679541	0.309277	0.44819	0.137116	0.526834			59.9625	21.6297	54.2289	76.3774	94.2523	90.136	61.9715	50.7483	57.96	67.6679	63.4046	60.2422			32.7025	17.6192	61.1988	49.9159	72.1365	36.0471	33.6633	32.6434	47.9675	35.4442	72.4556	39.6219			0	1
	ADAM9	41.0738	75.8431		-0.167395	0.579716	0.384649	0.450719	0.540224	0.698342	0.189224	0.0816806	0.0963974	0.348231	-0.118869	0.359432			126.358	17.3622	152.039	124.064	121.491	149.351	175.194	105.601	149.158	99.2096	113.482	168.053			45.3174	20.4554	40.6116	28.8434	33.7916	39.0639	60.4627	52.8685	54.6419	36.7033	63.2013	41.2098			0	1
	EIF5AL1	41.0585	66.6137		0.563735	-0.504123	0.152748	0.686117	0.521389	0.269164	1.07357	0.626263	0.283737	0.148641	0.298893	0.508979			71.2777	69.267	51.6683	51.7567	76.27	70.1659	48.9873	45.4256	62.5376	167.675	48.9473	52.0223			31.8314	37.7337	57.5019	33.531	47.1194	52.3537	24.1627	33.1542	50.4731	61.8727	50.4945	32.9615			0	1
	ATP5I	41.0561	85.6877		0.523337	0.0948425	-0.200494	0.646578	-0.295446	-0.558471	0.413154	0.599799	0.587521	-0.559704	0.131769	0.269438			75.0966	92.5163	82.5666	76.2448	123.656	75.36	45.7449	45.1837	59.9287	85.4892	65.7435	48.0637			43.8231	56.0863	52.7435	39.9141	39.6289	29.7799	39.9051	30.8356	41.0185	25.8313	54.2897	54.5156			0	1
	BIN3	41.0488	92.7552		-0.112895	-0.404266	0.104396	0.543844	-0.0514769	-0.137059	-0.227848	-0.143762	-0.424881	-0.158727	0.0482669	-0.174441			26.8473	13.9635	17.5493	21.6542	27.6231	22.7038	21.6446	20.1793	21.278	22.9987	26.7405	21.8469			35.089	29.7713	54.9173	39.9011	51.7865	38.2655	42.528	38.6864	26.3813	43.9209	61.397	44.2163			0	1
	SHKBP1	41.042	78.7461		0.846243	0.627774	0.288161	0.613909	0.25181	0.174688	0.276432	0.894822	-0.141899	0.477505	0.376734	0.203657			63.177	21.9873	40.8291	56.2803	72.5132	85.1655	72.0334	28.5861	46.8984	57.8452	54.3553	69.8368			21.5797	28.587	48.7296	30.7165	65.6805	41.9372	53.451	22.6125	64.0355	41.2136	50.6591	58.7473			0	1
	ARPC5L	41.0371	81.7282		0.660655	-0.013051	-0.115371	-0.00188577	0.392439	0.0973236	0.668083	0.93178	0.463778	0.217071	0.64589	0.462135			42.4862	29.0278	28.102	29.8693	41.5997	44.3419	36.0615	25.3201	29.5722	62.5795	29.0225	39.6444			27.9128	55.1487	50.8671	53.5373	55.6102	49.5683	30.438	23.6985	45.7383	52.7472	27.6078	42.6134			0	1
	HLA-E	41.0101	60.7179		-0.101212	-0.12372	1.03772	-0.305463	-0.493211	-0.227056	-1.53748	-0.624463	-0.414488	0.314299	0.0737387	-1.25168			520.505	331.983	449.031	481.786	726.208	639.675	1334.79	524.313	337.479	528.799	403.364	1389.93			52.9356	60.3383	24.8456	63.6966	41.9488	58.6442	19.5872	28.9638	42.308	57.6212	62.2395	22.5434			0	1
	MAN1A2	40.9996	80.7806		-0.317365	-0.450169	-0.621492	-0.894465	0.0712731	0.0357177	0.322989	-0.274824	-0.451016	-0.310863	-0.327017	0.319568			34.3109	21.3959	59.1991	41.9817	26.4443	58.6842	28.7176	54.2588	44.3264	34.6477	49.3747	28.1897			37.2452	33.1379	32.4807	29.3645	61.0404	69.1326	38.6196	46.7848	42.8981	45.6456	35.4332	37.4989			0	1
	ANKRD13A	40.9959	81.3752		-0.440387	0.136974	0.60093	0.479578	-0.919058	-0.341924	-0.792377	-0.337621	-0.295149	-0.363412	-0.160659	-0.369395			79.5934	27.0803	74.4959	70.7294	81.7366	79.3868	90.2225	66.9591	60.9437	67.095	111.419	95.8145			32.4347	59.8169	32.344	33.2621	27.9973	44.1995	28.9168	52.925	47.5672	41.4739	70.6294	42.6888			0	1
	NLK	40.988	78.8152		0.845147	0.251205	-0.475344	0.0894452	0.00222905	0.525376	-0.029331	0.598823	0.228235	0.324802	-0.157037	0.116714			13.89	13.897	40.6863	35.0788	21.1966	14.7242	19.6295	19.3802	19.2755	9.85203	31.365	20.9914			18.8027	44.8027	40.7497	64.581	55.6976	30.7157	49.9451	25.6773	45.0323	30.6769	58.8804	59.6242			0	1
	C1orf57	40.9874	93.4284		0.298409	0.654032	0.284188	0.229453	-0.157359	-0.00528839	0.719818	0.623308	0.154193	0.172313	0.144478	0.246034			20.9082	18.8881	29.2766	29.682	33.0885	17.0384	21.2215	21.9922	26.883	21.7726	28.6689	21.7958			40.9795	24.6205	44.3496	38.8153	54.3064	48.4461	26.5935	28.1547	56.071	47.6653	58.6277	43.3045			0	1
	ADPGK	40.9744	77.6064		0.822902	0.145944	0.711334	0.247166	0.405141	0.759283	0.00712526	0.333796	0.49949	0.692914	0.2064	-0.224495			32.5211	20.8471	36.9604	36.6837	39.5884	28.7838	73.8767	41.3067	62.262	28.7429	43.4851	77.6805			21.718	57.5015	30.7856	59.0196	42.3709	25.7041	71.3095	50.9191	27.6284	29.2335	58.4288	56.5108			0	1
	CALR	40.9718	80.7511		1.12688	0.394339	0.342581	0.181024	0.470196	0.0596349	0.654447	1.00615	0.608568	0.555523	-0.566476	0.697828			585.549	1031.29	877.879	840.285	818.269	850.215	772.882	494.492	981.95	774.733	2187.36	764.986			24.125	47.2515	45.2369	78.4371	55.5676	56.819	40.4157	26.1168	34.4027	39.2192	33.6431	38.4875			0	1
	BBS2	40.9546	67.533		-0.558164	0.0681619	-0.666881	0.0755877	0.20885	-0.528019	-0.267505	-0.708843	-0.368878	-0.656489	0.213438	-0.203734			41.1256	13.9911	73.5344	72.8463	29.3785	31.8238	34.7492	59.5605	51.276	30.5976	51.1981	35.687			38.4262	41.6429	35.2324	61.6273	58.546	24.6837	41.5269	29.7006	42.2663	25.0882	63.9433	55.5403			0	1
	MAK16	40.9494	92.0273		0.0165072	-0.46382	-0.104494	0.121641	0.956165	0.712813	0.355479	-0.0660425	-0.250553	-0.0376862	0.0168712	0.0960787			22.2608	11.9154	19.532	15.7714	13.5534	16.3878	18.5214	24.6533	17.3615	20.6689	20.9091	18.4777			46.6095	25.5081	53.0372	43.6207	21.1057	27.7098	37.6151	53.9533	46.9818	46.3413	62.4282	51.9795			0	1
	DVL1	40.9478	81.9963		0.482806	0.124019	0.328126	0.106043	0.688681	-0.0341617	0.272288	0.52499	0.723482	-0.323551	1.03771	0.477605			72.4597	50.1788	36.9041	61.6256	55.5945	74.4272	52.2332	36.0811	62.0839	111.812	57.4385	60.6409			44.363	56.6158	46.647	60.2522	31.8148	52.2813	45.2775	34.28	30.7766	46.2301	20.7854	42.4736			0	1
	C14orf101	40.9397	89.8786		0.441035	0.124743	-0.526615	-0.213643	0.285062	0.512779	0.704332	-0.102304	0.0320333	0.387246	-0.06127	0.165637			15.7157	11.4383	29.3025	25.4589	21.2549	14.7061	15.9107	24.9049	22.2729	11.3105	26.1892	16.6867			26.2185	42.3997	30.9745	49.3234	46.5335	36.6773	25.4741	55.0171	61.1466	27.8479	63.6348	52.73			0	1
	RIC8B	40.9349	78.4823		-0.45657	0.0248326	-0.141509	-0.278848	0.0892856	0.27537	-0.0362236	-0.248133	-0.175319	0.313959	-0.66704	-0.279009			17.7134	10.5791	26.4192	23.0901	14.1881	15.1332	14.3779	24.3113	18.8833	7.72285	34.713	15.0701			27.9097	39.1374	61.2187	47.4532	52.4974	40.52	53.8301	49.1476	45.5835	29.5486	22.5476	42.115			0	1
	PHKA2	40.898	46.0108		0.616271	-0.216844	2.22787	-0.0223707	0.134653	0.260019	0.371365	-0.463333	0.310285	-0.160562	-0.0713978	-0.0648924			20.559	62.8479	29.9837	33.3148	29.4227	20.6973	25.1131	44.6651	36.4269	20.9693	36.1564	26.1338			23.2147	51.896	13.9866	59.5978	45.7928	42.7676	42.4416	33.0307	48.8117	41.5562	69.4494	58.3084			0	1
	SOS2	40.8675	82.0114		-0.577012	-0.285537	-0.60847	-0.430946	-0.970026	-0.407597	-0.538416	-0.580339	-0.401405	-0.362949	-0.246156	-0.33298			55.7581	20.0632	86.5605	69.9604	74.5475	63.0506	53.7218	82.4725	59.7676	48.3565	69.1496	57.1935			41.0073	40.1372	31.4178	51.509	26.9818	35.6613	39.2701	37.5159	49.5102	42.5894	55.2326	50.2765			0	1
	MFSD6	40.8628	71.7242		-0.367221	1.11209	-0.433856	-0.211314	-0.0927797	-0.159918	-0.372823	0.029672	-0.279672	-0.835387	0.486243	-0.206895			71.331	4.23027	57.4597	42.7254	93.9762	101.618	92.609	76.8856	89.0451	112.244	91.6431	96.6769			37.766	10.2691	34.0318	47.1521	72.149	58.7071	47.4776	55.5096	46.2461	24.1532	45.8924	61.2041			0	1
	ARL3	40.8482	70.5722		-0.247341	0.201454	-0.611094	-0.0952331	0.42434	-0.623946	-0.140156	0.6108	-0.119717	0.199392	-0.126291	-0.129115			30.0175	11.4017	52.6761	49.1751	14.7725	27.9148	27.1995	28.62	34.7011	15.7149	51.7643	28.6531			39.1461	39.2996	32.0883	44.6306	36.8929	22.5823	55.3361	28.8639	49.3155	42.4698	66.2628	54.9834			0	1
	HIBADH	40.8302	43.4639		-0.428625	-0.938558	-1.18086	-0.277434	0.450713	0.0256448	0.322975	-0.549213	-0.0453031	-0.438116	-0.130357	0.558624			55.4058	161.062	223.039	214.151	51.4697	51.6529	34.0651	82.3719	73.8652	33.9566	76.8503	37.0122			41.049	24.724	24.3503	42.2319	44.3421	60.1174	49.903	37.3932	67.7194	30.9534	63.8797	32.4988			0	1
	MXD4	40.7823	79.1795		-0.288447	0.457378	0.299852	-0.127975	-0.632992	-0.686708	-1.21132	-0.214976	0.393051	-0.191163	0.153357	-0.681091			76.3232	36.2456	90.619	123.934	91.1453	107.912	111.594	91.1781	119.744	59.962	109.719	127.869			36.1806	32.6196	55.019	60.3693	35.9933	38.4233	21.048	42.0695	45.5759	46.5266	71.1358	30.5296			0	1
	FCHSD2	40.7666	80.8991		-0.334981	-0.568205	0.337489	-0.111114	0.00193315	-0.0392177	-0.804153	-0.148493	-0.688753	0.499625	0.248372	-0.533633			43.788	24.3897	41.7404	35.5853	27.9073	37.2515	65.0876	44.0148	30.4843	20.6877	38.4801	64.9689			42.1445	25.0438	51.9783	62.6278	62.4935	48.3148	30.8688	57.4399	21.4814	26.7593	56.8737	36.9654			0	1
	OMA1	40.7517	87.902		-0.167641	-0.211271	-1.12451	-0.0863611	0.0406582	0.0770284	0.0586441	0.194543	0.252842	-0.534943	0.207421	0.234654			18.1935	17.1435	28.0967	25.0122	17.7573	14.6507	13.7065	18.9971	24.5094	14.3395	20.3142	14.0943			44.8473	41.797	19.0847	41.2024	51.944	46.2711	47.733	44.9971	45.744	22.8963	55.2208	48.706			0	1
	PAPSS1	40.6852	71.4857		0.101258	0.556879	-0.78849	-0.209278	0.485213	-0.225128	-0.565396	-0.142788	0.261901	-0.414236	0.767809	-0.944483			65.2487	10.9706	85.9157	72.4293	42.0385	59.9318	114.286	114.548	98.7261	83.4054	45.8522	122.649			55.7027	26.4967	32.5896	54.6764	40.2243	48.758	41.215	62.4589	44.1605	45.1361	28.3505	28.3768			0	1
	CHP	40.6467	72.0564		-0.126109	-0.847184	-1.09628	-0.420644	-1.545	-0.407192	-0.737059	-0.142766	0.0315891	-0.911084	0.251006	-0.590505			153.988	349.522	258.553	254.596	458.135	242.582	223.095	154.787	142.581	248.798	120.806	253.295			58.577	27.4388	26.9012	50.041	18.6771	49.2874	34.5651	65.7847	72.7056	27.0013	67.6243	36.4995			0	1
	PPP1R13B	40.6339	63.0283		-0.558457	-0.0784602	-0.329612	0.00907865	-0.513888	-0.297528	-0.517219	0.0435108	0.182202	-0.354686	-0.770517	-0.395128			46.9607	17.5952	38.2796	44.0003	53.316	54.4752	60.9605	36.4769	64.4531	43.3552	135.049	68.9775			30.6598	49.4262	33.7418	62.3566	41.0117	47.6631	29.9329	57.8104	52.9478	43.3316	28.079	30.2127			0	1
	HINT3	40.6284	86.4077		-0.937269	-0.313566	-0.652399	-0.617012	0.0214246	-0.269969	-0.74887	-0.167506	-0.0264143	-0.926411	-0.116635	-0.703207			58.2028	34.7091	62.9515	54.6286	47.0694	43.1195	60.3589	59.4117	72.2283	48.6217	48.2909	72.8794			24.8056	41.3442	32.4489	40.1331	68.7701	39.5066	27.7537	60.4376	74.6406	21.6335	67.5335	32.9802			0	1
	REEP3	40.6145	83.6483		-0.261495	-0.531362	-0.270096	-0.721924	-0.416086	-0.203825	-0.149446	-0.0669109	0.0447956	0.253336	0.395462	0.392916			29.145	20.9503	32.3735	21.462	30.6385	52.0593	30.1973	36.4003	35.8681	23.0216	20.3601	30.7646			40.2553	33.5964	43.3842	28.1733	39.7953	43.6793	52.8962	47.6902	55.3969	39.0498	39.965	32.6712			0	1
	AAK1	40.5814	63.3072		0.146653	0.607526	-0.771131	-0.0740561	-0.586409	-0.214492	0.222986	-0.234797	0.311784	0.378445	-1.07712	-0.265285			48.5235	13.1517	93.4724	88.1588	44.8309	82.2882	50.9786	55.6969	69.484	39.3089	160.131	52.3522			56.8819	20.9313	31.9272	64.881	31.6685	60.1933	50.4214	61.6049	35.2681	35.4167	19.8764	58.4251			0	1
	PCBD2	40.5692	87.5772		-0.221757	-0.115449	0.0640451	-0.12107	0.165511	-0.303661	-0.18071	0.379249	0.0766449	-0.804291	-0.234194	0.180048			12.8483	15.3876	22.7302	24.1201	14.5537	17.5022	11.3663	15.0286	14.2827	14.6434	22.7597	13.2634			39.0862	44.1515	48.6622	44.9729	52.9153	37.1871	40.9547	33.452	53.8635	14.3552	52.4331	48.5346			0	1
	PTMS	40.5429	59.3039		-0.118897	-0.896079	0.236784	-0.047875	0.697557	-0.378124	0.23286	1.0459	0.350802	0.60043	0.679961	-0.682693			288.712	846.707	203.725	239.516	148.161	266.277	229.78	140.954	391.611	163.008	211.181	267.209			52.6665	23.923	65.0281	69.1143	32.3277	45.3686	54.1724	26.3279	49.7128	35.2168	31.6848	31.696			0	1
	PPM1G	40.4814	84.6327		0.72323	0.560024	0.00163468	0.420056	0.740931	0.483232	1.04772	0.753645	0.383825	0.413397	0.249549	0.68731			119.631	59.7193	101.58	96.3783	119.965	98.6739	92.4639	89.6531	99.5343	120.395	93.2254	95.1248			31.7669	35.0094	71.1939	51.1188	39.2871	37.0105	25.3587	31.7663	53.2073	45.2643	63.8024	27.9453			0	1
	SLC35F5	40.4786	72.5821		0.09962	-0.292021	-0.812896	0.228115	-0.417058	-0.0249686	0.668072	0.275525	0.330054	-0.38815	-0.247908	0.733762			28.1092	28.0031	106.906	78.4524	65.8086	44.9104	33.5967	39.2118	47.0734	43.6929	69.0254	34.4739			42.5897	47.9053	27.5877	47.7029	43.5816	54.6384	29.9306	39.7778	39.9743	45.3518	50.5651	28.2802			0	1
	REXO2	40.4752	75.6299		-0.144494	0.0516449	-0.222348	-0.611493	0.848254	-0.491475	0.226747	-0.0860504	1.0572	-0.263109	0.315428	0.24174			58.234	23.8598	55.3246	55.1765	31.4363	50.011	38.688	36.9354	51.1013	52.6066	23.6607	38.9648			40.9241	57.0462	61.1665	25.8535	26.0346	29.1939	60.2976	54.4567	21.013	45.8202	40.6796	56.3563			0	1
	EPM2AIP1	40.4714	62.4544		-0.255212	-0.253311	-0.641555	-0.210728	-0.16463	-0.219586	-0.433143	-0.298528	-0.0608409	-0.636157	-0.212673	-0.395231			39.6471	24.395	60.1434	49.9301	23.5936	41.1118	41.1848	62.5852	66.0397	28.011	106.463	46.5497			49.0255	43.6755	27.8426	51.0585	32.6006	29.5164	38.1112	45.4826	74.0182	23.9799	62.0889	36.2898			0	1
	ZNF212	40.4287	93.5273		0.425731	0.335921	0.0213207	0.353877	0.0836586	-0.135658	0.789882	0.211977	0.241463	0.0423022	-0.0334815	0.578376			16.871	9.11945	13.5188	15.1333	15.9169	12.4256	11.8231	15.5963	17.3863	18.0949	17.9159	13.2477			28.0196	33.0515	54.582	40.4398	49.7793	42.7985	22.9955	47.8516	51.8019	49.8271	59.0618	26.9987			0	1
	TTC21B	40.4256	77.2341		-0.510245	-0.107957	0.184546	-0.36167	0.139223	0.162675	-0.0364181	-0.543666	0.0619492	-0.157072	-0.418949	-0.295071			16.8913	8.86114	24.943	21.1661	15.3027	12.9719	20.1299	29.4214	29.1235	10.9098	17.5159	20.1455			28.4258	40.1366	45.712	42.402	53.032	38.7826	53.7717	30.783	48.1511	37.4092	33.3118	42.8814			0	1
	SSH3	40.4094	57.0419		0.235341	0.25012	-0.0204513	0.969064	-0.0842043	-0.256904	0.331706	0.586229	-0.511171	-0.120877	0.678475	0.573022			140.244	15.7221	35.933	41.6734	60.2697	74.4137	37.7552	45.4677	89.1804	71.5895	42.8864	40.7421			38.7386	42.997	51.4932	21.6209	65.5526	54.9821	44.335	32.5637	34.6869	53.6669	27.9795	39.1007			0	1
	ANKMY2	40.4076	83.0705		-0.553819	0.186001	-0.179458	0.252914	-0.43011	0.0276412	0.0411084	-0.679806	-0.631833	-0.311154	-0.182541	-0.048968			31.3591	9.07277	33.1743	29.7051	31.5201	27.9794	19.8498	33.4704	27.5521	15.7978	34.2343	21.4496			25.6624	38.476	54.2809	42.8595	37.4341	57.4568	54.5271	27.8363	24.5855	35.1352	55.0446	55.2218			0	1
	WHSC2	40.3999	85.6946		0.55406	0.487689	0.142908	0.324926	0.611095	0.217095	0.764911	0.441595	0.211252	-0.232015	0.518274	0.608649			36.7324	13.5833	24.2542	32.7102	35.8329	33.2893	23.1489	25.4312	35.4279	40.819	35.2422	24.8061			32.8101	32.8351	56.4028	49.8272	38.5428	42.9939	26.2936	39.6044	57.8444	55.6781	36.075	32.0573			0	1
	DDX27	40.3796	79.9823		0.439157	0.407827	0.165455	0.465306	1.26003	0.802538	0.788911	0.534433	0.214483	0.405238	0.130489	0.634042			72.0103	28.7303	41.4742	45.6924	51.6743	46.546	43.5644	48.507	51.7827	52.517	61.854	44.5445			43.1206	43.0772	59.8778	41.2604	22.216	26.3579	28.7115	36.6702	69.2066	43.4101	71.9723	32.593			0	1
	UTP23	40.3766	88.0315		0.0992444	0.401378	-0.103102	-0.255958	0.733148	0.475497	0.366261	0.298851	0.00974006	0.311846	-0.427618	0.182546			17.2531	8.75643	19.908	15.4986	15.1654	18.4409	18.9565	26.856	18.8641	16.3909	25.4883	20.68			42.9678	27.2693	59.5491	43.7873	23.8344	41.8259	45.1967	36.0216	51.5343	42.4167	35.628	49.7643			0	1
	CHMP6	40.3735	93.0321		0.212174	0.279252	0.408926	0.67417	-0.667522	-0.633601	-0.21553	0.330505	0.0440717	-0.374852	0.41905	0.0242011			26.6965	24.9741	22.368	30.6695	37.7395	32.631	28.3422	18.8008	26.9073	28.8213	25.96	30.2519			46.0826	44.4194	37.04	30.1526	28.701	32.9958	50.8735	40.5742	61.0477	31.6805	35.5709	63.075			0	1
	KATNB1	40.3601	87.9182		0.707622	0.697669	0.0348335	0.661148	0.472678	-0.0552118	0.26629	0.0708443	0.291876	0.0393197	0.00349934	0.119782			17.4194	9.0857	16.6072	22.4343	24.8344	22.3827	22.5202	17.7931	22.7918	30.2043	21.5473	22.2959			21.8034	20.0572	52.3538	25.1192	36.4332	52.0327	49.8818	47.0519	42.958	53.807	61.4214	53.5804			0	1
	HEBP1	40.3541	73.7912		-0.0337735	-0.799473	-0.508812	0.32005	-0.264264	-0.930169	-0.56585	0.310042	0.157444	0.0769709	-0.549855	-0.626057			48.9818	98.8727	74.5767	69.4815	43.3737	61.2707	57.3454	62.143	48.8544	28.3036	124.487	62.2919			55.8096	24.1405	40.4437	50.7207	47.038	19.1306	38.0698	47.9986	67.1055	54.9939	37.0202	31.2728			0	1
	NOM1	40.3406	88.1306		0.0864004	0.053652	0.369837	0.634823	0.971392	0.58974	0.46017	0.00489363	0.075428	0.128619	-0.0236807	0.148204			23.3407	12.7929	14.5863	15.6358	17.6194	20.5936	20.983	23.6334	15.5605	20.2864	15.5128	20.661			54.4528	48.2162	41.5963	25.3413	21.2972	29.6207	33.4838	57.4475	51.2056	42.4369	54.6506	48.1819			0	1
	QSER1	40.318	74.6266		0.2675	0.306651	-0.0907907	0.0630153	0.3743	0.680829	1.12752	-0.0529924	-0.729465	0.125615	-0.165567	0.301833			33.9384	13.0263	48.2638	36.2392	26.5763	40.3124	30.179	68.2419	29.5868	55.7248	45.4948	31.6184			36.7461	34.528	66.3268	49.1613	40.115	31.1219	21.0876	55.716	24.87	51.3444	59.9378	41.5322			0	1
	LDLRAP1	40.3128	81.7777		0.498601	-0.266551	-0.700773	-1.07929	-0.601809	-0.143269	-0.00742039	0.244188	0.27702	0.144145	0.169228	-0.163636			28.5348	35.8291	32.6979	37.014	74.2847	38.2373	42.4167	37.305	62.2984	44.0618	45.1959	46.6805			26.9309	40.3929	25.566	14.3829	33.7395	48.6886	57.264	55.6269	49.7344	51.0226	63.8059	56.3332			0	1
	PPP2R5B	40.3122	91.562		-0.27537	0.361874	0.0297665	-0.0643877	-0.389354	-0.4382	-0.430078	-0.109556	-0.217201	0.280888	-0.0115369	-0.537749			24.9786	9.07076	24.857	30.5363	28.3854	24.805	29.768	20.0255	22.2532	18.4674	24.0441	29.251			38.2892	27.7353	59.7321	52.7308	38.875	35.3339	30.9232	45.5594	38.49	39.9853	61.683	30.9032			0	1
	NADSYN1	40.2964	76.9137		0.60063	0.26222	0.88196	0.828761	-0.207061	-0.168407	0.52632	0.450453	0.359262	0.0212452	0.572198	0.493204			70.2882	28.1867	31.6255	41.5217	93.2772	53.3638	41.5345	34.8772	43.6571	58.8842	32.061	37.6398			22.8183	53.3718	27.639	28.9101	49.6667	50.098	41.9671	40.3526	53.6593	53.7901	31.8033	50.2504			0	1
	AKAP10	40.191	86.4416		-0.349003	-0.320776	-0.0791233	0.118735	-0.352585	-0.124303	-0.25337	-0.360669	-0.369256	0.0937113	-0.438318	-0.12153			19.191	6.57171	27.5885	23.3076	20.5452	21.7171	22.6351	28.2996	24.2777	15.9659	28.236	22.5214			30.4641	20.2232	52.1854	45.493	42.5623	43.6951	49.0968	42.5567	43.435	46.9732	28.1032	55.7412			0	1
	ZNF335	40.1239	89.7018		0.470103	0.849052	0.616968	0.0734962	0.576077	0.288529	0.370106	0.266565	0.338546	0.294367	0.037637	0.376766			24.905	9.60069	14.8977	21.7587	20.7329	32.4372	24.4008	24.4799	24.2614	21.812	28.1019	22.4089			36.8031	22.0255	29.7664	48.1088	30.0617	41.8434	42.16	52.199	45.6507	47.4585	63.6042	40.4405			0	1
	PPIB	40.1118	83.4596		0.827509	0.454072	0.658344	0.748876	0.552003	0.120934	0.553468	0.708061	0.691424	0.412786	0.0108634	0.753632			356.171	484.06	283.259	288.592	351.396	340.704	327.191	259.732	514.181	327.674	597.013	323.414			28.863	45.6054	28.8886	43.0339	48.9299	49.8651	43.2108	33.6022	30.4891	43.3393	68.7577	33.9952			0	1
	ALDH9A1	40.1063	72.1688		-0.618198	-0.974666	-0.777706	-0.993562	-0.311794	-0.476496	-0.13989	-0.248936	-0.173788	-1.29617	-0.485291	-0.240939			109.403	241.1	220.958	214.516	115.553	101.674	97.6001	195.459	179.247	185.499	268.842	108.277			34.1161	24.7875	36.1502	23.5388	61.4105	35.0819	67.4367	60.9601	68.8399	17.5895	39.2543	61.5			0	1
	TRAF7	40.0431	77.5508		0.419104	0.533091	0.0144415	0.666896	0.153528	0.0024292	1.18374	0.909995	0.583092	0.417302	0.509038	0.777411			94.0709	54.625	63.107	80.762	156.776	147.822	73.8576	71.9607	75.3613	134.112	67.2908	71.8036			48.032	38.466	61.4792	33.0929	69.2635	65.7264	23.3579	26.7456	34.9698	41.6696	41.8997	27.5288			0	1
	SERINC1	40.0344	71.0919		-1.1268	-0.898833	-0.313756	-0.426676	-0.713413	-0.423937	-1.35753	-0.732966	-0.406319	-0.241408	-0.268239	-1.19387			282.941	274.11	487.579	382.523	237.722	224.09	411.666	485.807	333.119	163.516	445.83	459.491			23.9252	28.6286	62.2007	55.6919	39.0067	38.3121	23.9504	34.213	56.8617	63.0762	62.9463	27.4523			0	1
	C20orf3	40.0286	59.3018		0.888016	-0.457116	-0.289622	0.29411	0.600105	0.851229	0.651981	0.209374	0.416307	0.877063	-0.079385	0.314537			88.6273	377.77	148.816	142.837	109.437	57.2273	123.746	190.402	136.39	62.7364	381.416	128.774			21.1983	34.1774	61.1441	47.1299	35.0079	25.7365	34.7519	57.6771	45.0852	23.5337	80.3585	56.4034			0	1
	JHDM1D	40.0189	72.3225		-0.538051	-0.961198	-0.0772664	-0.324838	0.285109	0.0300281	-0.00953677	-0.445734	0.42793	-0.168091	0.0214613	-0.120641			33.2008	25.8367	35.9271	25.2005	64.3556	49.3376	40.6829	53.2908	26.7169	49.0523	19.1614	43.4253			23.1417	15.8241	57.4609	40.326	51.5672	44.6971	58.8094	40.674	27.2936	48.8402	48.1752	58.0308			0	1
	ZXDB	40.0011	92.5387		-0.91205	-0.117957	-0.16439	-0.468125	0.458232	0.179403	-0.147504	0.116032	-0.0397196	-0.229839	-0.534403	-0.111669			25.8969	20.4134	22.5693	19.037	16.3176	23.6425	18.2598	25.8944	21.5738	13.5362	23.9333	19.6236			19.3507	36.5728	53.2778	36.2511	30.6856	48.5025	51.5325	45.6155	57.3294	39.6007	29.734	53.4801			0	1
	SFT2D3	39.9694	94.7385		0.721036	0.37099	0.0822756	0.515898	0.185895	0.191668	0.621369	0.118639	0.228508	0.0436376	-0.112142	0.372236			10.6385	12.5207	15.9056	16.1097	18.3431	18.4975	13.1143	16.1238	19.436	11.6904	17.6852	15.0786			18.2397	33.2217	55.5984	36.7102	52.3376	37.4994	26.6847	52.5949	45.8185	43.6449	56.6392	44.2649			0	1
	CMAS	39.9622	72.8908		0.570324	-0.295335	0.0538597	0.398121	-0.443644	-0.445754	1.27699	0.400046	0.0596404	-0.332472	0.15179	0.503193			38.1081	46.3472	36.3522	32.1136	108.79	47.2465	24.7266	32.4923	54.0545	58.0585	30.6031	26.6224			26.7826	42.0352	57.917	40.0634	38.7293	35.377	19.2963	37.1121	67.2166	48.6926	62.8302	32.8827			0	1
	NOTCH2NL	39.9599	84.9269		0.422318	0.0931952	-0.0437351	0.694661	-0.272927	-0.339748	-0.157957	0.381613	0.137064	-0.0968133	0.14794	0.171395			20.7997	23.4984	18.7995	19.6163	14.0846	23.8075	26.0623	32.7774	36.3325	22.4581	29.1678	25.3754			33.9495	43.4067	47.9827	24.273	27.0061	33.5975	50.3558	37.8241	57.0012	40.634	48.4914	51.0009			0	1
	MAGOH	39.9552	90.9213		0.724838	0.269184	0.180293	0.42384	0.562668	0.307552	0.674852	0.533538	0.175244	0.486863	-0.0647583	0.357365			24.9578	18.7513	17.9828	16.8495	22.9242	20.6294	19.3769	17.5178	18.9675	20.4088	28.6445	20.3127			28.3209	48.4162	50.1253	43.5304	34.5015	38.9224	27.1835	31.3323	49.5903	39.9623	60.4772	41.3508			0	1
	PGS1	39.9551	77.8594		0.713944	0.775327	0.463217	0.77657	0.289092	0.239008	-0.177571	0.202584	-0.0258677	0.50337	0.0105729	-0.228765			22.6486	6.87746	19.6884	24.2536	20.6401	17.5552	41.4234	23.1717	20.7343	16.4922	29.043	41.6399			25.5575	20.0714	43.2273	28.1705	46.6763	45.6255	50.8507	53.2992	51.6659	32.041	67.0012	43.0398			0	1
	LCMT2	39.9534	89.4316		-0.258983	-0.174719	-0.604504	-0.104875	0.0140139	-0.190891	0.292138	0.343159	0.0706331	-0.210445	-0.0862064	-0.251079			12.8017	8.08351	21.0767	19.5398	10.8859	13.7353	12.1925	15.389	16.4413	14.1586	18.0667	12.9984			34.0789	37.7383	25.9066	40.1413	42.1092	44.4048	39.013	36.689	54.969	38.9587	55.7883	39.3213			0	1
	CYP20A1	39.9201	83.8939		-0.710475	-0.273525	-0.523192	-0.546274	-0.211692	-0.283969	-0.609139	-0.328648	-0.182493	-0.539751	-0.475899	-0.45012			33.2824	20.7075	38.549	40.8383	26.9467	52.3796	36.5849	37.3941	39.0839	23.1056	50.7217	38.6546			24.4572	49.46	35.4588	35.343	55.3925	47.8666	33.5666	48.5928	57.9909	28.3268	35.9528	43.4779			0	1
	IFNGR1	39.9129	74.0448		-0.120634	-0.320462	0.707956	0.457319	-0.472097	0.428981	-0.730609	-0.922492	-0.0818482	0.273951	0.3178	-0.978583			101.974	76.4943	68.7782	58.6443	143.359	86.2116	225.214	161.734	104.177	117.573	86.0686	235.677			47.336	36.8006	29.6713	44.4793	40.8373	46.8708	27.3151	25.6684	70.3903	56.1941	55.1842	25.414			0	1
	UNC119B	39.9112	56.1901		-0.18075	1.28652	-0.266095	-0.137765	-0.155489	0.0266434	-0.0126699	-0.715914	-0.154814	0.0235611	-0.581814	-0.583287			30.0548	5.85538	118.856	107.504	49.3976	32.1452	54.2322	75.3256	63.8344	35.7602	115.436	61.0897			36.1296	9.54387	55.5856	56.5967	65.6237	54.9263	61.5647	25.2919	62.599	52.9589	31.9184	25.4953			0	1
	ARL6IP5	39.9095	75.6128		-0.368493	-0.251148	0.262135	1.17799	-0.523097	-0.369636	-1.2455	-0.379441	-0.0971671	-0.739368	0.618665	-0.30551			162.574	63.3547	165.482	131.694	185.15	180.806	237.827	255.637	248.51	131.584	132.5	254.974			35.4226	55.4107	55.644	21.5401	41.1779	48.0839	21.209	51.8623	71.679	25.9558	35.7646	50.4082			0	1
	C17orf71	39.9079	93.578		0.502428	0.242213	0.362351	0.416167	0.32294	0.147526	0.509927	0.288023	0.0284842	0.204243	-0.102158	0.395144			15.5948	11.4057	19.2778	16.7689	17.6969	16.1585	18.6499	24.7767	19.5834	18.7583	19.5049	19.7424			28.9899	38.9736	32.1409	27.066	40.8799	55.6736	33.9718	37.7746	57.3403	51.5803	53.5751	36.901			0	1
	MBTPS2	39.901	91.117		-0.0489852	-0.290709	0.0349878	-0.129596	0.894969	0.429451	0.463137	0.143809	-0.0556065	0.0984714	0.36774	0.401668			20.0996	29.4408	35.0249	27.5419	15.0196	21.8918	20.6417	32.4188	32.9912	16.8037	19.7277	21.6131			31.8946	49.872	59.6438	38.4028	22.5843	43.4537	34.0302	46.2335	59.5513	46.1267	37.546	28.9449			0	1
	FIG4	39.8754	80.6622		-0.194747	0.0653678	-0.224518	0.168235	-0.281959	-0.293174	-1.18058	0.114699	-0.0567221	-0.731683	0.276614	-1.00333			25.2968	8.09595	29.0124	26.4417	22.6385	21.3766	38.2424	28.2885	24.0944	19.5973	22.6993	40.1122			48.3417	41.0833	54.5018	58.3982	41.5707	40.196	18.9989	53.0004	57.3197	22.7145	53.5811	22.6708			0	1
	C4orf23	39.8552	87.6711		0.121042	0.00117466	-0.120737	-0.346154	0.424986	0.00602202	0.0270683	-0.247168	0.0602602	-0.488048	0.0259717	0.00669468			11.4961	6.23103	9.2981	9.77987	6.97083	8.86887	9.65464	14.6746	12.1083	13.1245	16.7082	9.89197			43.8649	40.3719	47.414	28.5758	33.8428	39.1855	47.1675	35.0826	50.1971	24.1017	55.2907	46.5246			0	1
	ATPAF2	39.8467	89.5529		0.355752	-0.199569	-0.166603	0.521073	-0.358571	-0.332082	0.0803657	0.451276	0.334587	-0.133641	0.311473	0.229777			11.8021	15.8546	17.557	21.6445	18.3666	17.433	12.924	11.421	16.8155	14.3153	16.0297	12.9817			32.2772	40.3984	53.3416	30.1249	34.4008	41.3874	50.3418	31.7974	41.1251	41.3717	43.099	46.3818			0	1
	CHCHD8	39.8383	92.8309		0.618327	0.26529	0.304065	0.16788	0.426137	0.172076	0.896559	0.793659	0.486465	0.111425	0.155292	0.859878			37.5436	48.0301	38.0903	43.2962	41.7733	38.4545	25.322	24.5143	41.8034	34.6345	40.4597	26.2134			29.7989	53.0319	41.0218	59.2929	48.3384	46.5602	24.567	26.0979	43.708	46.0035	61.0933	24.4058			0	1
	YARS	39.8243	83.1651		0.713417	0.109209	0.347503	0.259458	1.03607	0.265548	0.590886	0.660359	0.363909	0.318401	0.648492	0.595664			72.4465	64.2324	52.7353	50.2818	69.1957	77.488	83.1019	62.2477	67.9664	107.252	56.0865	83.134			28.8628	60.0879	43.889	45.7888	27.452	39.873	40.1139	32.5989	50.4386	50.1141	33.806	38.1965			0	1
	RRP7A	39.824	88.2709		0.758797	0.286418	0.231262	0.163579	0.670519	0.298952	0.830527	0.415176	0.358631	0.394612	0.186702	0.269004			40.0085	28.4979	27.8337	33.687	39.8706	34.1579	33.7575	27.1505	40.5477	40.7456	34.5694	34.9881			29.4412	36.6081	51.8346	57.1335	29.6457	38.1527	26.8647	37.933	44.8856	37.293	49.0125	54.0816			0	1
	MPV17	39.8201	75.75		0.359393	0.883474	0.62266	1.06143	0.559812	-0.0181918	0.210697	0.367563	0.0723091	0.238291	0.751377	0.226345			33.4583	10.3169	35.9479	38.8532	21.8729	46.9053	38.9462	33.2425	35.6476	26.9508	42.5298	37.0998			46.8533	18.5659	29.6434	20.4754	36.9354	61.06	58.6884	42.5454	65.5421	50.9035	30.0723	56.1019			0	1
	CRTAP	39.8161	75.4653		-1.22494	0.47085	0.223397	0.741297	0.152111	-0.738916	-0.664157	-0.980525	-0.510323	-0.0830376	0.199697	-0.705138			352.663	79.246	218.126	214.536	144.707	302.087	253.779	355.662	268.385	117.645	208.398	255.638			18.2272	40.228	69.0577	28.2289	69.6023	26.8188	35.0357	24.9608	41.3803	65.0789	72.6173	37.771			0	1
	URB1	39.7986	80.0432		-0.149511	0.314465	-0.0928587	-0.175788	1.13078	0.550781	0.909407	-0.138487	-0.304171	-0.149943	0.26471	0.975592			56.334	18.194	35.3006	35.5247	28.827	38.1143	32.0344	58.5628	78.4144	59.0365	34.3455	29.6609			47.5395	33.0483	63.0868	47.3798	22.1693	29.9564	22.3922	62.6976	57.2092	57.0386	53.8524	21.7648			0	1
	STARD3NL	39.7668	67.0851		-0.15548	0.217596	0.379526	0.715662	0.30924	0.0989324	-0.752874	0.0825111	0.240388	0.467044	-0.146012	-0.363245			31.0522	10.1392	44.1014	37.5176	27.9197	24.8298	51.2782	28.5241	59.7957	13.4049	46.3712	57.8406			51.6286	35.8121	43.6579	25.1761	47.6363	47.2799	21.5204	60.9878	41.3767	24.8453	67.9489	38.9633			0	1
	PLEKHM1	39.723	71.5894		-0.348182	-0.0172335	-0.00997244	0.40848	-0.452821	-0.548147	-0.443183	-0.561867	-0.344619	-0.906658	0.298845	-0.305863			56.5292	16.9681	30.9761	35.7	66.7417	85.6335	59.132	47.1606	37.3926	104.852	41.7679	59.7147			31.3144	53.3344	56.2834	30.5203	45.4536	37.6127	40.51	32.0071	45.1971	23.1899	55.3654	42.9459			0	1
	B4GALT5	39.7186	63.502		-0.476348	-0.532501	0.467344	1.51133	-0.0447324	0.305489	0.0461132	-0.198366	-0.451761	-0.637039	0.87993	0.100894			159.868	55.3265	114.482	107.783	149.146	136.16	125.671	98.9913	76.5613	129.988	35.9567	117.092			35.7398	28.3019	35.1399	17.1941	76.0252	48.5328	62.2533	60.4283	42.1678	32.9099	21.9677	63.795			0	1
	GPATCH1	39.6845	93.3488		0.463409	0.700651	0.173403	0.0334123	0.107294	0.067125	0.565308	0.145292	0.0122665	0.0345235	-0.0437769	0.501728			11.0167	5.29974	11.7419	11.7945	14.6119	12.9222	8.65379	14.8719	12.314	9.68902	13.4349	8.66988			33.2418	20.3453	45.3396	51.8706	53.1512	49.2212	24.2626	49.2145	53.627	44.8345	53.5764	24.6569			0	1
[truncated: 19,336 more rows]
